# Supplementary material for: Gap-filling analysis of the iJO1366 Escherichia coli metabolic network reconstruction for discovery of metabolic functions
Source: BMC Syst Biol. 2012 May 1;6:30. doi: 10.1186/1752-0509-6-30 (PMC3423039; doi:10.1186/1752-0509-6-30)
Supplement: Additional file 2 — All false negative conditions and gaps on which SMILEY was run. [file 1752-0509-6-30-S2.xlsx]

## Sheet: Sheet1
False negative cases
Knockout gene	Carbon source (model exchange reaction)	Number of SMILEY solutions (optimal/total)	SMILEY solutions
b0009	EX_glc(e)	4/4	Ex_bmocogdp[e]_b,bmocogdptpr_f,bmocogdptr_f	Ex_bmoco1gdp[e]_b,bmoco1gdptpr_f,bmoco1gdptr_f	Ex_mptamp[e]_b,mptamptpr_f,mptamptr_f	Ex_bmoco[e]_b,bmocotpr_f,bmocotr_f
b0009	EX_glyc(e)	4/4	Ex_bmocogdp[e]_b,bmocogdptpr_f,bmocogdptr_f	Ex_mptamp[e]_b,mptamptpr_f,mptamptr_f	Ex_bmoco1gdp[e]_b,bmoco1gdptpr_f,bmoco1gdptr_f	Ex_bmoco[e]_b,bmocotpr_f,bmocotr_f
b0159	EX_glc(e)	0/0
b0159	EX_glc(e)	0/0
b0159	EX_glyc(e)	0/0
b0411	EX_ins(e)	0/0
b0411	EX_uri(e)	0/0
b0423	EX_glc(e)	19/25	R01058_b,R02721_f	R02721_f,R05636_b	R01066_f,R02721_f	R02721_f,R07456_b	R01064_f,R02721_f	R01067_b,R02721_f	R02721_f,R02722_f	R01068_f,R02721_f	R01069_f,R02721_f	R01621_f,R02721_f	R00845_f,R02721_f	R01641_b,R02721_f	R01015_b,R02721_f	R02340_f,R02721_f	R02721_f,R05605_f	R02721_f,R08575_b	R01059_f,R02721_f	R01061_b,R02721_f	R01063_b,R02721_f	Ex_thm[e]_b	R01827_b,R01830_b,R02721_f	R01827_b,R02703_f,R02721_f	R00867_f,R01827_b,R02721_f	R01819_f,R01827_b,R02721_f	R01827_b,R02721_f,R05607_f
b0423	EX_glyc(e)	19/25	R01066_f,R02721_f	R02721_f,R05636_b	R02721_f,R07456_b	R01068_f,R02721_f	R01067_b,R02721_f	R01069_f,R02721_f	R01621_f,R02721_f	R01058_b,R02721_f	R01641_b,R02721_f	R01064_f,R02721_f	R01059_f,R02721_f	R00845_f,R02721_f	R02340_f,R02721_f	R02721_f,R02722_f	R02721_f,R05605_f	R01015_b,R02721_f	R02721_f,R08575_b	R01061_b,R02721_f	R01063_b,R02721_f	Ex_thm[e]_b	R01827_b,R01830_b,R02721_f	R00867_f,R01827_b,R02721_f	R01819_f,R01827_b,R02721_f	R01827_b,R02721_f,R05607_f	R01827_b,R02703_f,R02721_f
b0522	EX_glc(e)	2/25	R04209_b	R07404_f	Ex_adn[e]_b	Ex_gmp[e]_b	Ex_3amp[e]_b	Ex_23cgmp[e]_b	Ex_23camp[e]_b	Ex_3gmp[e]_b	Ex_gsn[e]_b	Ex_damp[e]_b	Ex_dgmp[e]_b	Ex_dgsn[e]_b	Ex_amp[e]_b	Ex_dad-2[e]_b	Ex_xmp[e]_b	Ex_ade[e]_b	Ex_din[e]_b	Ex_imp[e]_b	Ex_dimp[e]_b	Ex_ins[e]_b	Ex_xtsn[e]_b	Ex_gua[e]_b	Ex_hxan[e]_b	Ex_xan[e]_b	gdptpr_f,Ex_gtp[e]_b
b0720	EX_glc(e)	7/25	R00362_b	R01879_b	R00352_b	R00265_b	R00479_b	R08549_b	R00351_b	R01197_f,R03600_f	R00859_f,R01197_f	R00791_f,R01197_f	R01197_f,R08571_f	R01196_b,R01197_f	R01195_b,R01197_f	R03636_f,R05723_b	R01197_f,R01217_b	R00272_b,R00713_b	R00354_b,R01323_b	R00354_b,R01322_b	R00932_b,R08198_f	R03123_f,R06540_b	R00272_b,R09280_f	R00272_b,R00714_b	R00932_b,R03534_f	R00021_f,R01197_f	R01197_f,R07409_b
b0720	EX_glyc(e)	7/25	R01879_b	R00265_b	R00352_b	R00362_b	R08549_b	R00351_b	R00479_b	R00859_f,R01197_f	R01197_f,R03600_f	R00932_b,R08198_f	R00354_b,R01322_b	R00932_b,R03534_f	R01197_f,R07409_b	R03123_f,R06540_b	R01197_f,R01199_f	R01196_b,R01197_f	R00272_b,R00714_b	R00272_b,R00713_b	R00021_f,R01197_f	R01195_b,R01197_f	R00272_b,R09280_f	R00791_f,R01197_f	R03636_f,R05723_b	R00354_b,R01323_b	R01197_f,R08689_b
b0720	EX_tre(e)	7/25	R01879_b	R08549_b	R00479_b	R00362_b	R00265_b	R00352_b	R00351_b	R00859_f,R01197_f	R00932_b,R08198_f	R00272_b,R09280_f	R01197_f,R03600_f	R00272_b,R00713_b	R00354_b,R01322_b	R01195_b,R01197_f	R01197_f,R07409_b	R01197_f,R05875_b	R01197_f,R01199_f	R03123_f,R06540_b	R03636_f,R05723_b	R01197_f,R01217_b	R00932_b,R03534_f	R01196_b,R01197_f	R00354_b,R01323_b	R01197_f,R08689_b	R01197_f,R08571_f
b0720	EX_gly(e)	7/25	R01879_b	R00352_b	R00265_b	R00362_b	R08549_b	R00351_b	R00479_b	R01197_f,R03600_f	R00932_b,R03534_f	R00932_b,R08198_f	R00859_f,R01197_f	R01197_f,R05875_b	R01197_f,R01217_b	R00021_f,R01197_f	R00272_b,R00713_b	R01196_b,R01197_f	R01197_f,R08571_f	R01197_f,R01199_f	R00272_b,R00714_b	R01197_f,R07409_b	R03636_f,R05723_b	R00272_b,R09280_f	R01195_b,R01197_f	R01197_f,R08689_b	R00791_f,R01197_f
b0724	EX_succ(e)	0/0
b0774	EX_glyc(e)	0/0
b0775	EX_glyc(e)	0/0
b0776	EX_glyc(e)	0/0
b0777	EX_glyc(e)	0/0
b0778	EX_glyc(e)	0/0
b0781	EX_glc(e)	1/7	R09394_f	Ex_bmocogdp[e]_b,bmocogdptpr_f,bmocogdptr_f	Ex_bmoco1gdp[e]_b,bmoco1gdptpr_f,bmoco1gdptr_f	Ex_bmoco[e]_b,bmocotpr_f,bmocotr_f	Ex_cpmp[e]_b,cpmptpr_f,cpmptr_f	Ex_mpt[e]_b,mpttpr_f,mpttr_f	Ex_mptamp[e]_b,mptamptpr_f,mptamptr_f
b0781	EX_glyc(e)	1/7	R09394_f	Ex_bmocogdp[e]_b,bmocogdptpr_f,bmocogdptr_f	Ex_bmoco1gdp[e]_b,bmoco1gdptpr_f,bmoco1gdptr_f	Ex_bmoco[e]_b,bmocotpr_f,bmocotr_f	Ex_cpmp[e]_b,cpmptpr_f,cpmptr_f	Ex_mpt[e]_b,mpttpr_f,mpttr_f	Ex_mptamp[e]_b,mptamptpr_f,mptamptr_f
b0783	EX_glc(e)	1/7	R09394_f	Ex_bmocogdp[e]_b,bmocogdptpr_f,bmocogdptr_f	Ex_bmoco1gdp[e]_b,bmoco1gdptpr_f,bmoco1gdptr_f	Ex_bmoco[e]_b,bmocotpr_f,bmocotr_f	Ex_cpmp[e]_b,cpmptpr_f,cpmptr_f	Ex_mpt[e]_b,mpttpr_f,mpttr_f	Ex_mptamp[e]_b,mptamptpr_f,mptamptr_f
b0783	EX_glyc(e)	1/7	R09394_f	Ex_bmocogdp[e]_b,bmocogdptpr_f,bmocogdptr_f	Ex_bmoco1gdp[e]_b,bmoco1gdptpr_f,bmoco1gdptr_f	Ex_bmoco[e]_b,bmocotpr_f,bmocotr_f	Ex_cpmp[e]_b,cpmptpr_f,cpmptr_f	Ex_mpt[e]_b,mpttpr_f,mpttr_f	Ex_mptamp[e]_b,mptamptpr_f,mptamptr_f
b0784	EX_glc(e)	5/6	Ex_bmocogdp[e]_b,bmocogdptpr_f,bmocogdptr_f	Ex_bmoco1gdp[e]_b,bmoco1gdptpr_f,bmoco1gdptr_f	Ex_bmoco[e]_b,bmocotpr_f,bmocotr_f	Ex_mpt[e]_b,mpttpr_f,mpttr_f	Ex_mptamp[e]_b,mptamptpr_f,mptamptr_f	R09395_f,Ex_C17023[e]_b,C17023tpr_f,C17023tr_f
b0784	EX_glyc(e)	5/6	Ex_bmocogdp[e]_b,bmocogdptpr_f,bmocogdptr_f	Ex_bmoco1gdp[e]_b,bmoco1gdptpr_f,bmoco1gdptr_f	Ex_bmoco[e]_b,bmocotpr_f,bmocotr_f	Ex_mptamp[e]_b,mptamptpr_f,mptamptr_f	Ex_mpt[e]_b,mpttpr_f,mpttr_f	R09395_f,Ex_C17023[e]_b,C17023tpr_f,C17023tr_f
b0785	EX_glc(e)	5/6	Ex_bmocogdp[e]_b,bmocogdptpr_f,bmocogdptr_f	Ex_bmoco1gdp[e]_b,bmoco1gdptpr_f,bmoco1gdptr_f	Ex_bmoco[e]_b,bmocotpr_f,bmocotr_f	Ex_mptamp[e]_b,mptamptpr_f,mptamptr_f	Ex_mpt[e]_b,mpttpr_f,mpttr_f	R09395_f,Ex_C17023[e]_b,C17023tpr_f,C17023tr_f
b0785	EX_glyc(e)	5/6	Ex_bmocogdp[e]_b,bmocogdptpr_f,bmocogdptr_f	Ex_bmoco1gdp[e]_b,bmoco1gdptpr_f,bmoco1gdptr_f	Ex_bmoco[e]_b,bmocotpr_f,bmocotr_f	Ex_mpt[e]_b,mpttpr_f,mpttr_f	Ex_mptamp[e]_b,mptamptpr_f,mptamptr_f	R09395_f,Ex_C17023[e]_b,C17023tpr_f,C17023tr_f
b0826	EX_glc(e)	0/0
b0826	EX_glyc(e)	0/0
b0827	EX_glc(e)	3/3	Ex_bmocogdp[e]_b,bmocogdptpr_f,bmocogdptr_f	Ex_bmoco1gdp[e]_b,bmoco1gdptpr_f,bmoco1gdptr_f	Ex_bmoco[e]_b,bmocotpr_f,bmocotr_f
b0827	EX_glyc(e)	3/3	Ex_bmocogdp[e]_b,bmocogdptpr_f,bmocogdptr_f	Ex_bmoco1gdp[e]_b,bmoco1gdptpr_f,bmoco1gdptr_f	Ex_bmoco[e]_b,bmocotpr_f,bmocotr_f
b0928	EX_glc(e)	5/25	R00355_b	R00397_b	R00695_b	R00400_f	R00373_f	R01713_f	R00484_f,R00490_b	R00357_b,R00396_f	R00484_f,R07164_b	R00084_f,R00490_b	R00084_f,R00357_b	R00084_f,R07164_b	R00490_b,R02485_f	R00253_b,R07164_b	R00357_b,R07641_b	R00490_b,R00697_f	R00357_b,R00484_f	R00484_f,R07165_b	R00248_f,R00357_b	R00490_b,R01663_f	R00256_f,R00357_b	R00490_b,R01053_b	R00250_f,R00357_b	R00733_b,R01731_f	R00357_b,R01053_b
b0928	EX_glc(e)	5/25	R00397_b	R00355_b	R00400_f	R00695_b	R00373_f	R01713_f	R00084_f,R07164_b	R00084_f,R00490_b	R00484_f,R00490_b	R00357_b,R00484_f	R00484_f,R07165_b	R00084_f,R00357_b	R00490_b,R07226_b	R00256_f,R00357_b	R00484_f,R07164_b	R00357_b,R00782_f	R00490_b,R01053_b	R00084_f,R07165_b	R00250_f,R00357_b	R00253_b,R00357_b	R00357_b,R07641_b	R00357_b,R05552_b	R00493_b,R01339_f	R00149_b,R00357_b	R00150_b,R00357_b
b0928	EX_glyc(e)	5/25	R00355_b	R00397_b	R00695_b	R00400_f	R01713_f	R00373_f	R00084_f,R00357_b	R00084_f,R00490_b	R00084_f,R07165_b	R00484_f,R07165_b	R00484_f,R00490_b	R00250_f,R00490_b	R07164_b,R07641_b	R00084_f,R07164_b	R00493_b,R01339_f	R01053_b,R07165_b	R00256_f,R07164_b	R00248_f,R00357_b	R00256_f,R00357_b	R00732_b,R01731_f	R00357_b,R00396_f	R00149_b,R00357_b	R00490_b,R01230_b	R00357_b,R07641_b	R00782_f,R07165_b
b0928	EX_lac-D(e)	5/25	R00355_b	R00373_f	R00397_b	R00400_f	R00695_b	R01713_f	R00484_f,R00490_b	R00084_f,R00357_b	R00357_b,R00484_f	R00484_f,R07164_b	R00084_f,R00490_b	R00084_f,R07164_b	R00250_f,R00357_b	R00490_b,R07641_b	R00357_b,R07641_b	R01663_f,R07164_b	R00490_b,R02529_f	R07164_b,R07641_b	R00243_f,R00357_b	R00357_b,R00782_f	R00149_b,R00490_b	R00485_f,R00490_b	R00357_b,R01053_b	R02485_f,R07164_b	R00149_b,R00357_b
b0928	EX_succ(e)	5/25	R00355_b	R00397_b	R00400_f	R00695_b	R01713_f	R00373_f	R00357_b,R00484_f	R02325_f,R07164_b	R00484_f,R07164_b	R00484_f,R00490_b	R00084_f,R00357_b	R00084_f,R00490_b	R00248_f,R00490_b	R00484_f,R07165_b	R00084_f,R07164_b	R00256_f,R00357_b	R00149_b,R07164_b	R00357_b,R00974_f	R00732_b,R01731_f	R00149_b,R00357_b	R00084_f,R07165_b	R00149_b,R07165_b	R01469_f,R07164_b	R00256_f,R07165_b	R00250_f,R00357_b
b1091	EX_glc(e)	0/0
b1091	EX_glc(e)	0/0
b1091	EX_glyc(e)	0/0
b1091	EX_lac-D(e)	0/0
b1091	EX_succ(e)	0/0
b1096	EX_glc(e)	1/25	R05553_f	R00990_f,R01860_b	R01627_f,R04189_f,R05280_f	R00822_b,R00825_f,R05280_f	R01296_f,R04189_f,R05280_f	R00822_b,R00823_f,R05280_f	R00084_f,R01298_f,R05280_f	R00999_f,R01296_f,R05280_f	R00996_f,R01296_f,R05280_f	R00248_f,R01296_f,R05280_f	R00084_f,R01627_f,R05280_f	R00084_f,R01296_f,R05280_f	R00277_f,R01296_f,R05280_f	R00256_f,R01296_f,R05280_f	R00469_f,R01627_f,R05280_f	R00131_f,R01627_f,R05280_f	R00220_f,R01627_f,R05280_f	R01151_f,R01298_f,R05280_f	R00469_f,R01296_f,R05280_f	R01627_f,R05280_f,R07164_f	R01298_f,R04189_f,R05280_f	R00999_f,R01298_f,R05280_f	R00253_b,R01296_f,R05280_f	R00189_b,R01627_f,R05280_f	R00729_f,R01627_f,R05280_f
b1096	EX_glc(e)	1/25	R05553_f	R00990_f,R01860_b	R00469_f,R01627_f,R05280_f	R01627_f,R04189_f,R05280_f	R00822_b,R00823_f,R05280_f	R00822_b,R00825_f,R05280_f	R00084_f,R01296_f,R05280_f	R00999_f,R01296_f,R05280_f	R00084_f,R01627_f,R05280_f	R01627_f,R02145_f,R05280_f	R00084_f,R01298_f,R05280_f	R00131_f,R01627_f,R05280_f	R00673_f,R01627_f,R05280_f	R00782_f,R01298_f,R05280_f	R00131_f,R01296_f,R05280_f	R00253_b,R01627_f,R05280_f	R00552_f,R01627_f,R05280_f	R00396_f,R01296_f,R05280_f	R00150_b,R01627_f,R05280_f	R01001_f,R01627_f,R05280_f	R00999_f,R01627_f,R05280_f	R00256_f,R01296_f,R05280_f	R00469_f,R01296_f,R05280_f	R00552_f,R01296_f,R05280_f	R00243_f,R01296_f,R05280_f
b1096	EX_glyc(e)	1/25	R05553_f	R00990_f,R01860_b	R00822_b,R00823_f,R05280_f	R00822_b,R00825_f,R05280_f	R00149_b,R01296_f,R05280_f	R00150_b,R01627_f,R05280_f	R00084_f,R01627_f,R05280_f	R00256_f,R01296_f,R05280_f	R00131_f,R01627_f,R05280_f	R00220_f,R01298_f,R05280_f	R00084_f,R01296_f,R05280_f	R00469_f,R01627_f,R05280_f	R00396_f,R01627_f,R05280_f	R01221_f,R01298_f,R05280_f	R00253_b,R01296_f,R05280_f	R00396_f,R01298_f,R05280_f	R00250_f,R01296_f,R05280_f	R00729_f,R01627_f,R05280_f	R01296_f,R04189_f,R05280_f	R00253_b,R01298_f,R05280_f	R00131_f,R01298_f,R05280_f	R00084_f,R01298_f,R05280_f	R00396_f,R01296_f,R05280_f	R00253_b,R01627_f,R05280_f	R01627_f,R04189_f,R05280_f
b1096	EX_lac-D(e)	1/25	R05553_f	R00990_f,R01860_b	R00822_b,R00823_f,R05280_f	R00822_b,R00825_f,R05280_f	R00149_b,R01296_f,R05280_f	R00396_f,R01296_f,R05280_f	R01627_f,R04189_f,R05280_f	R00084_f,R01627_f,R05280_f	R00131_f,R01627_f,R05280_f	R00131_f,R01296_f,R05280_f	R00149_b,R01627_f,R05280_f	R00253_b,R01296_f,R05280_f	R00571_b,R01627_f,R05280_f	R00697_f,R01627_f,R05280_f	R00253_b,R01627_f,R05280_f	R00256_f,R01627_f,R05280_f	R00256_f,R01296_f,R05280_f	R00357_f,R01298_f,R05280_f	R00469_f,R01627_f,R05280_f	R01627_f,R05280_f,R07165_f	R00084_f,R01296_f,R05280_f	R01296_f,R04189_f,R05280_f	R00365_f,R01627_f,R05280_f	R00084_f,R01298_f,R05280_f	R00149_b,R01298_f,R05280_f
b1096	EX_succ(e)	1/25	R05553_f	R00990_f,R01860_b	R01296_f,R05280_f,R07641_b	R01627_f,R04189_f,R05280_f	R00131_f,R01627_f,R05280_f	R00822_b,R00823_f,R05280_f	R00822_b,R00825_f,R05280_f	R00253_b,R01627_f,R05280_f	R01627_f,R05280_f,R05861_f	R00469_f,R01627_f,R05280_f	R01151_f,R01296_f,R05280_f	R01296_f,R04189_f,R05280_f	R00256_f,R01627_f,R05280_f	R00084_f,R01296_f,R05280_f	R00552_f,R01298_f,R05280_f	R01221_f,R01627_f,R05280_f	R00084_f,R01627_f,R05280_f	R00131_f,R01296_f,R05280_f	R00149_b,R01296_f,R05280_f	R01627_f,R05280_f,R07415_f	R00149_b,R01627_f,R05280_f	R00396_f,R01627_f,R05280_f	R00396_f,R01296_f,R05280_f	R01627_f,R05280_f,R07641_b	R00243_f,R01296_f,R05280_f
b1136	EX_glc(e)	5/25	R01879_b	R08549_b	R00267_f	R00265_b	R00709_f	R00859_f,R01197_f	R01197_f,R03600_f	R01195_b,R01197_f	R01197_f,R08689_b	R00272_b,R00713_b	R00932_b,R08198_f	R00791_f,R01197_f	R01197_f,R07409_b	R00268_f,R01899_f	R03636_f,R05723_b	R01899_f,R08201_b	R01197_f,R01199_f	R01197_f,R01217_b	R01196_b,R01197_f	R03123_f,R06540_b	R00021_f,R01197_f	R01197_f,R08571_f	R01197_f,R05875_b	R00272_b,R09280_f	R00932_b,R03534_f
b1136	EX_glyc(e)	5/25	R01879_b	R08549_b	R00709_f	R00265_b	R00267_f	R00859_f,R01197_f	R01197_f,R07409_b	R01197_f,R03600_f	R01197_f,R01199_f	R00791_f,R01197_f	R00272_b,R00713_b	R01195_b,R01197_f	R03123_f,R06540_b	R01197_f,R08571_f	R01197_f,R01217_b	R00932_b,R03534_f	R03636_f,R05723_b	R00932_b,R08198_f	R01197_f,R08689_b	R01196_b,R01197_f	R00021_f,R01197_f	R01899_f,R08201_b	R00272_b,R00714_b	R00268_f,R01899_f	R01197_f,R05875_b
b1136	EX_malt(e)	5/25	R01879_b	R00265_b	R00267_f	R08549_b	R00709_f	R01197_f,R03600_f	R01195_b,R01197_f	R00859_f,R01197_f	R03636_f,R05723_b	R00932_b,R03534_f	R00272_b,R09280_f	R00272_b,R00713_b	R00932_b,R03599_b,R08198_f	R03123_f,R06540_b	R00021_f,R01197_f	R01197_f,R08571_f	R01197_f,R07409_b	R00272_b,R00714_b	R00268_f,R01899_f	R01197_f,R01199_f	R01899_f,R08201_b	R01196_b,R01197_f	R00791_f,R01197_f	R01197_f,R01217_b	R01197_f,R08689_b
b1136	EX_acgam(e)	5/25	R01879_b	R00267_f	R00709_f	R00265_b	R08549_b	R00859_f,R01197_f	R01197_f,R03600_f	R00272_b,R09280_f	R01195_b,R01197_f	R00791_f,R01197_f	R03636_f,R05723_b	R00021_f,R01197_f	R00932_b,R03534_f	R03123_f,R06540_b	R01197_f,R07409_b	R01196_b,R01197_f	R01197_f,R05875_b	R00268_f,R01899_f	R01197_f,R01199_f	R00932_b,R08198_f	R00272_b,R00713_b	R01197_f,R08689_b	R01197_f,R01217_b	R00272_b,R00714_b	R01197_f,R08571_f
b1136	EX_fru(e)	5/25	R01879_b	R00267_f	R08549_b	R00265_b	R00709_f	R01197_f,R03600_f	R00859_f,R01197_f	R01195_b,R01197_f	R01197_f,R01199_f	R00272_b,R00713_b	R01197_f,R07409_b	R01197_f,R08689_b	R00021_f,R01197_f	R03636_f,R05723_b	R00272_b,R00714_b	R03123_f,R06540_b	R01197_f,R05875_b	R00932_b,R08198_f	R00932_b,R03534_f	R00272_b,R09280_f	R01899_f,R08201_b	R01196_b,R01197_f	R00791_f,R01197_f	R01197_f,R01217_b	R00268_f,R01899_f
b1136	EX_malt(e)	5/25	R01879_b	R08549_b	R00267_f	R00709_f	R00265_b	R00859_f,R01197_f	R01197_f,R01217_b	R00932_b,R08198_f	R01197_f,R03600_f	R01197_f,R08689_b	R01197_f,R01199_f	R01197_f,R05875_b	R00272_b,R00713_b	R01196_b,R01197_f	R01899_f,R08201_b	R01195_b,R01197_f	R01197_f,R07409_b	R03636_f,R05723_b	R00791_f,R01197_f	R00021_f,R01197_f	R00272_b,R00714_b	R00932_b,R03534_f	R03123_f,R06540_b	R00272_b,R09280_f	R01197_f,R08571_f
b1136	EX_mnl(e)	5/25	R01879_b	R00267_f	R00709_f	R00265_b	R08549_b	R00859_f,R01197_f	R01195_b,R01197_f	R00932_b,R08198_f	R00791_f,R01197_f	R01197_f,R05875_b	R01197_f,R01217_b	R01197_f,R03600_f	R00272_b,R00713_b	R00268_f,R01899_f	R01196_b,R01197_f	R01899_f,R08201_b	R01197_f,R07409_b	R03123_f,R06540_b	R01197_f,R01199_f	R00272_b,R09280_f	R00272_b,R00714_b	R00932_b,R03534_f	R01197_f,R08571_f	R03636_f,R05723_b	R00021_f,R01197_f
b1136	EX_tre(e)	5/25	R00709_f	R01879_b	R00267_f	R08549_b	R00265_b	R00859_f,R01197_f	R01195_b,R01197_f	R00791_f,R01197_f	R01197_f,R08689_b	R01197_f,R07409_b	R03636_f,R05723_b	R01197_f,R03600_f	R01197_f,R08571_f	R03123_f,R06540_b	R00268_f,R01899_f	R01197_f,R01199_f	R01899_f,R08201_b	R01197_f,R01217_b	R00272_b,R00713_b	R00272_b,R09280_f	R01196_b,R01197_f	R00021_f,R01197_f	R00932_b,R03534_f	R00272_b,R00714_b	R00932_b,R08198_f
b1136	EX_g1p(e)	5/25	R01879_b	R08549_b	R00265_b	R00267_f	R00709_f	R00859_f,R01197_f	R01197_f,R03600_f	R01197_f,R01199_f	R01195_b,R01197_f	R01197_f,R01217_b	R01197_f,R08689_b	R01899_f,R08201_b	R03636_f,R05723_b	R01196_b,R01197_f	R01197_f,R07409_b	R00272_b,R00714_b	R00932_b,R03534_f	R00791_f,R01197_f	R00021_f,R01197_f	R00272_b,R00713_b	R00272_b,R09280_f	R00268_f,R01899_f	R03123_f,R06540_b	R01197_f,R08571_f	R00932_b,R08198_f
b1136	EX_g6p(e)	5/25	R01879_b	R08549_b	R00265_b	R00267_f	R00709_f	R00859_f,R01197_f	R01195_b,R01197_f	R01197_f,R03600_f	R00932_b,R08198_f	R00272_b,R00714_b	R00272_b,R00713_b,R03599_b	R01197_f,R07409_b	R00791_f,R01197_f	R03123_f,R06540_b	R03636_f,R05723_b	R01197_f,R08571_f	R00932_b,R03534_f	R01197_f,R01217_b	R00272_b,R09280_f	R01196_b,R01197_f	R01899_f,R08201_b	R00268_f,R01899_f	R01197_f,R01199_f	R01197_f,R08689_b	R01197_f,R05875_b
b1136	EX_gly(e)	5/25	R01879_b	R08549_b	R00267_f	R00265_b	R00709_f	R00859_f,R01197_f	R01195_b,R01197_f	R01197_f,R01199_f	R01197_f,R08689_b	R01197_f,R03600_f	R01197_f,R01217_b	R00272_b,R09280_f	R03636_f,R05723_b	R01197_f,R08571_f	R00272_b,R00713_b	R00268_f,R01899_f	R03123_f,R06540_b	R01197_f,R07409_b	R01196_b,R01197_f	R00932_b,R03534_f	R00272_b,R00714_b	R01899_f,R08201_b	R00791_f,R01197_f	R00932_b,R08198_f	R00021_f,R01197_f
b1136	EX_ins(e)	5/25	R01879_b	R08549_b	R00267_f	R00265_b	R00709_f	R00859_f,R01197_f	R00272_b,R00714_b	R00021_f,R01197_f	R01197_f,R03600_f	R01195_b,R01197_f	R03636_f,R05723_b	R03123_f,R06540_b	R01197_f,R01217_b	R01197_f,R07409_b	R00791_f,R01197_f	R01197_f,R08689_b	R01197_f,R01199_f	R01196_b,R01197_f	R00268_f,R01899_f	R00272_b,R09280_f	R00932_b,R08198_f	R01197_f,R05875_b	R00272_b,R00713_b	R01197_f,R08571_f	R00932_b,R03534_f
b1136	EX_uri(e)	5/25	R01879_b	R08549_b	R00265_b	R00267_f	R00709_f	R01197_f,R03600_f	R00859_f,R01197_f	R00932_b,R03534_f	R00932_b,R08198_f	R01197_f,R01199_f	R01195_b,R01197_f	R00272_b,R00714_b	R01197_f,R08571_f	R01197_f,R07409_b	R00268_f,R01899_f	R03123_f,R06540_b	R00272_b,R09280_f	R00272_b,R00713_b	R01197_f,R01217_b	R00021_f,R01197_f	R00791_f,R01197_f	R01197_f,R05875_b	R01197_f,R08689_b	R01899_f,R08201_b	R03636_f,R05723_b
b1415	EX_glc(e)	2/25	R01393_b	R01333_f	R00084_f,R01469_b	R01785_b,R01902_b	R01469_b,R07641_b	R00150_b,R01469_b	R00149_b,R01469_b	R00469_f,R01469_b	R00131_f,R01469_b	R00256_f,R01469_b	R00999_f,R01469_b	R00250_f,R01469_b	R00396_f,R01469_b	R01469_b,R04189_f	R01221_f,R01469_b	R00253_b,R01469_b	R00365_f,R01469_b	R00483_b,R01469_b	R00749_f,R01469_b	R00996_f,R01469_b	R01469_b,R07226_b	R00243_f,R01469_b	R01469_b,R01663_f	R00765_f,R01469_b	R01469_b,R02556_f
b1415	EX_glc(e)	2/25	R01393_b	R01333_f	R00084_f,R01469_b	R00149_b,R01469_b	R00469_f,R01469_b	R01785_b,R01902_b	R01469_b,R04189_f	R01469_b,R07415_f	R00366_f,R01469_b	R01469_b,R07641_b	R00999_f,R01469_b	R00253_b,R01469_b	R00256_f,R01469_b	R00131_f,R01469_b	R01469_b,R07307_f	R00396_f,R01469_b	R00243_f,R01469_b	R01469_b,R02325_f	R00552_f,R01469_b	R00749_f,R01469_b	R00689_f,R01469_b	R01469_b,R02196_f	R00484_f,R01469_b	R00250_f,R01469_b	R01469_b,R01710_f
b1415	EX_glyc(e)	2/25	R01393_b	R01333_f	R00084_f,R01469_b	R00131_f,R01469_b	R01785_b,R01902_b	R00469_f,R01469_b	R01469_b,R02325_f	R01469_b,R01676_f	R00220_f,R01469_b	R00253_b,R01469_b	R00552_f,R01469_b	R01469_b,R04189_f	R00088_f,R01469_b	R00250_f,R01469_b	R00256_f,R01469_b	R00396_f,R01469_b	R01469_b,R05861_f	R01469_b,R07641_b	R00980_f,R01469_b	R00243_f,R01469_b	R00729_f,R01469_b	R00782_f,R01469_b	R00749_f,R01469_b	R01286_f,R01469_b	R01469_b,R02529_f
b1415	EX_lac-D(e)	2/25	R01393_b	R01333_f	R00084_f,R01469_b	R01785_b,R01902_b	R01469_b,R07415_f	R01469_b,R07164_f	R00131_f,R01469_b	R00149_b,R01469_b	R00469_f,R01469_b	R00366_f,R01469_b	R00980_f,R01469_b	R00253_b,R01469_b	R01469_b,R07641_b	R00256_f,R01469_b	R01469_b,R04189_f	R00396_f,R01469_b	R00243_f,R01469_b	R00999_f,R01469_b	R01221_f,R01469_b	R00357_f,R01469_b	R01001_f,R01469_b	R00248_f,R01469_b	R01151_f,R01469_b	R00250_f,R01469_b	R01469_b,R02529_f
b1415	EX_succ(e)	2/25	R01393_b	R01333_f	R00084_f,R01469_b	R00131_f,R01469_b	R00469_f,R01469_b	R00253_b,R01469_b	R01785_b,R01902_b	R00256_f,R01469_b	R00396_f,R01469_b	R01469_b,R04189_f	R00149_b,R01469_b	R01469_b,R05861_f	R00250_f,R01469_b	R01221_f,R01469_b	R00243_f,R01469_b	R01469_b,R01676_f	R01469_b,R07641_b	R01469_b,R07415_f	R00248_f,R01469_b	R00552_f,R01469_b	R00999_f,R01469_b	R01469_b,R07316_f	R01469_b,R02485_f	R00150_b,R01469_b	R00996_f,R01469_b
b1693	EX_glc(e)	0/0
b2023	EX_glc(e)	0/0
b2023	EX_glyc(e)	1/25	R04558_f	Ex_his-L[e]_b	R00069_f,R00084_f,R00254_f,R01168_b,R02914_f,R04875_b	R00084_f,R00524_b,R01168_b,R02285_b,R02288_b,R02914_f	R00084_f,R00525_b,R01168_b,R02286_b,R02288_b,R02914_f	R00253_b,R01168_b,R02287_f,R02288_b,R02302_b,R02914_f	R00084_f,R01168_b,R02286_b,R02288_b,R02914_f,R03189_f	R00131_f,R01168_b,R02287_f,R02288_b,R02302_b,R02914_f	R00084_f,R01168_b,R02287_f,R02288_b,R02302_b,R02914_f	R00069_f,R00254_f,R01168_b,R02914_f,R04189_f,R04875_b	R00069_f,R00254_f,R00256_f,R01168_b,R02914_f,R04875_b	R00131_f,R00524_b,R01168_b,R02285_b,R02288_b,R02914_f	R00524_b,R01168_b,R02285_b,R02288_b,R02914_f,R07641_b	R00069_f,R00131_f,R00254_f,R01168_b,R02914_f,R04875_b	R01168_b,R02286_b,R02288_b,R02914_f,R03189_f,R07641_b	R00069_f,R00253_b,R00254_f,R01168_b,R02914_f,R04875_b	R01168_b,R02287_f,R02288_b,R02302_b,R02914_f,R04189_f	R00069_f,R00254_f,R00999_f,R01168_b,R02914_f,R04875_b	R00250_f,R00524_b,R01168_b,R02285_b,R02288_b,R02914_f	R00469_f,R01168_b,R02287_f,R02288_b,R02302_b,R02914_f	R00243_f,R00524_b,R01168_b,R02285_b,R02288_b,R02914_f	R00150_b,R01168_b,R02287_f,R02288_b,R02302_b,R02914_f	R00524_b,R01168_b,R02285_b,R02288_b,R02914_f,R04189_f	R00069_f,R00254_f,R00469_f,R01168_b,R02914_f,R04875_b	R00069_f,R00248_f,R00254_f,R01168_b,R02914_f,R04875_b
b2023	EX_lac-D(e)	0/0
b2023	EX_succ(e)	0/0
b2103	EX_glc(e)	1/25	R04509_f	Ex_thm[e]_b	R02133_b,R03471_b,R04448_b	R02133_b,R03472_b,R04448_b	R00845_f,R02133_b,R02721_f,R03472_b	R01068_f,R02133_b,R02721_f,R03471_b	R00845_f,R02133_b,R02721_f,R03471_b	R01015_b,R02133_b,R02721_f,R03471_b	R01058_b,R02133_b,R02721_f,R03471_b	R02133_b,R02721_f,R03471_b,R05636_b	R01059_f,R02133_b,R02721_f,R03471_b	R02133_b,R02721_f,R03471_b,R08575_b	R01061_b,R02133_b,R02721_f,R03471_b	R02133_b,R02721_f,R03471_b,R07456_b	R01063_b,R02133_b,R02721_f,R03471_b	R01064_f,R02133_b,R02721_f,R03471_b	R01067_b,R02133_b,R02721_f,R03471_b	R01066_f,R02133_b,R02721_f,R03471_b	R01069_f,R02133_b,R02721_f,R03471_b	R01621_f,R02133_b,R02721_f,R03471_b	R02133_b,R02721_f,R02722_f,R03471_b	R01641_b,R02133_b,R02721_f,R03471_b	R02133_b,R02721_f,R03471_b,R05605_f	R02133_b,R02340_f,R02721_f,R03471_b	R01068_f,R02133_b,R02721_f,R03472_b
b2103	EX_glyc(e)	1/25	R04509_f	Ex_thm[e]_b	R02133_b,R03471_b,R04448_b	R02133_b,R03472_b,R04448_b	R00845_f,R02133_b,R02721_f,R03472_b	R01064_f,R02133_b,R02721_f,R03472_b	R00845_f,R02133_b,R02721_f,R03471_b	R02133_b,R02721_f,R03471_b,R05636_b	R01015_b,R02133_b,R02721_f,R03471_b	R01058_b,R02133_b,R02721_f,R03471_b	R01059_f,R02133_b,R02721_f,R03471_b	R02133_b,R02721_f,R03471_b,R08575_b	R01061_b,R02133_b,R02721_f,R03471_b	R02133_b,R02721_f,R03471_b,R07456_b	R01063_b,R02133_b,R02721_f,R03471_b	R01064_f,R02133_b,R02721_f,R03471_b	R01067_b,R02133_b,R02721_f,R03471_b	R01068_f,R02133_b,R02721_f,R03471_b	R01069_f,R02133_b,R02721_f,R03471_b	R01621_f,R02133_b,R02721_f,R03471_b	R01066_f,R02133_b,R02721_f,R03471_b	R02133_b,R02721_f,R02722_f,R03471_b	R01641_b,R02133_b,R02721_f,R03471_b	R02133_b,R02721_f,R03471_b,R05605_f	R02133_b,R02340_f,R02721_f,R03471_b
b2311	EX_glc(e)	1/8	R04986_f	Ex_2oph[e]_b,2ophtpr_f,2ophtr_f	Ex_2ohph[e]_b,2ohphtpr_f,2ohphtr_f	R04988_b,Ex_2omph[e]_b,2omphtpr_f,2omphtr_f	R04988_b,R04989_b,Ex_C05813[e]_b,C05813tpr_f,C05813tr_f	R04988_b,R04989_b,R04990_b,Ex_C05814[e]_b,C05814tpr_f,C05814tr_f	R04988_b,R04989_b,R04990_b,R06146_b,Ex_C05815[e]_b,C05815tpr_f,C05815tr_f	R04988_b,R04989_b,R04990_b,R05614_b,R06146_b,Ex_C17569[e]_b,C17569tpr_f,C17569tr_f
b2311	EX_glc(e)	1/8	R04986_f	Ex_2ohph[e]_b,2ohphtpr_f,2ohphtr_f	Ex_2oph[e]_b,2ophtpr_f,2ophtr_f	R04988_b,Ex_2omph[e]_b,2omphtpr_f,2omphtr_f	R04988_b,R04989_b,Ex_C05813[e]_b,C05813tpr_f,C05813tr_f	R04988_b,R04989_b,R04990_b,Ex_C05814[e]_b,C05814tpr_f,C05814tr_f	R04988_b,R04989_b,R04990_b,R06146_b,Ex_C05815[e]_b,C05815tpr_f,C05815tr_f	R04988_b,R04989_b,R04990_b,R05614_b,R06146_b,Ex_C17569[e]_b,C17569tpr_f,C17569tr_f
b2311	EX_glyc(e)	1/8	R04986_f	Ex_2ohph[e]_b,2ohphtpr_f,2ohphtr_f	Ex_2oph[e]_b,2ophtpr_f,2ophtr_f	R04988_b,Ex_2omph[e]_b,2omphtpr_f,2omphtr_f	R04988_b,R04989_b,Ex_C05813[e]_b,C05813tpr_f,C05813tr_f	R04988_b,R04989_b,R04990_b,Ex_C05814[e]_b,C05814tpr_f,C05814tr_f	R04988_b,R04989_b,R04990_b,R06146_b,Ex_C05815[e]_b,C05815tpr_f,C05815tr_f	R04988_b,R04989_b,R04990_b,R05614_b,R06146_b,Ex_C17569[e]_b,C17569tpr_f,C17569tr_f
b2311	EX_succ(e)	1/8	R04986_f	Ex_2oph[e]_b,2ophtpr_f,2ophtr_f	Ex_2ohph[e]_b,2ohphtpr_f,2ohphtr_f	R04988_b,Ex_2omph[e]_b,2omphtpr_f,2omphtr_f	R04988_b,R04989_b,Ex_C05813[e]_b,C05813tpr_f,C05813tr_f	R04988_b,R04989_b,R04990_b,Ex_C05814[e]_b,C05814tpr_f,C05814tr_f	R04988_b,R04989_b,R04990_b,R06146_b,Ex_C05815[e]_b,C05815tpr_f,C05815tr_f	R04988_b,R04989_b,R04990_b,R05614_b,R06146_b,Ex_C17569[e]_b,C17569tpr_f,C17569tr_f
b2530	EX_glc(e)	25/25	R00845_f,R02721_f,Ex_mpt[e]_b,mpttpr_f,mpttr_f	R01015_b,R02721_f,Ex_mpt[e]_b,mpttpr_f,mpttr_f	R02721_f,R05636_b,Ex_mpt[e]_b,mpttpr_f,mpttr_f	R02721_f,R05636_b,Ex_mptamp[e]_b,mptamptpr_f,mptamptr_f	R02721_f,R07456_b,Ex_bmocogdp[e]_b,bmocogdptpr_f,bmocogdptr_f	R02721_f,R08575_b,Ex_bmocogdp[e]_b,bmocogdptpr_f,bmocogdptr_f	R00845_f,R02721_f,Ex_bmocogdp[e]_b,bmocogdptpr_f,bmocogdptr_f	R01058_b,R02721_f,Ex_mptamp[e]_b,mptamptpr_f,mptamptr_f	R01058_b,R02721_f,Ex_bmocogdp[e]_b,bmocogdptpr_f,bmocogdptr_f	R02721_f,R07456_b,Ex_bmoco1gdp[e]_b,bmoco1gdptpr_f,bmoco1gdptr_f	R02721_f,R07456_b,Ex_bmoco[e]_b,bmocotpr_f,bmocotr_f	R01066_f,R02721_f,Ex_bmocogdp[e]_b,bmocogdptpr_f,bmocogdptr_f	R02721_f,R07456_b,Ex_mptamp[e]_b,mptamptpr_f,mptamptr_f	R00845_f,R02721_f,Ex_mptamp[e]_b,mptamptpr_f,mptamptr_f	R01058_b,R02721_f,Ex_bmoco1gdp[e]_b,bmoco1gdptpr_f,bmoco1gdptr_f	R02721_f,R05636_b,Ex_bmocogdp[e]_b,bmocogdptpr_f,bmocogdptr_f	R00845_f,R02721_f,Ex_bmoco1gdp[e]_b,bmoco1gdptpr_f,bmoco1gdptr_f	R01621_f,R02721_f,Ex_bmocogdp[e]_b,bmocogdptpr_f,bmocogdptr_f	R01015_b,R02721_f,Ex_mptamp[e]_b,mptamptpr_f,mptamptr_f	R01063_b,R02721_f,Ex_mpt[e]_b,mpttpr_f,mpttr_f	R02340_f,R02721_f,Ex_bmoco[e]_b,bmocotpr_f,bmocotr_f	R02340_f,R02721_f,Ex_bmocogdp[e]_b,bmocogdptpr_f,bmocogdptr_f	R02721_f,R08575_b,Ex_mptamp[e]_b,mptamptpr_f,mptamptr_f	R01067_b,R02721_f,Ex_bmoco[e]_b,bmocotpr_f,bmocotr_f	R01058_b,R02721_f,Ex_bmoco[e]_b,bmocotpr_f,bmocotr_f
b2530	EX_glc(e)	25/25	R02721_f,R05636_b,Ex_bmocogdp[e]_b,bmocogdptpr_f,bmocogdptr_f	R01621_f,R02721_f,Ex_bmocogdp[e]_b,bmocogdptpr_f,bmocogdptr_f	R01621_f,R02721_f,Ex_bmoco1gdp[e]_b,bmoco1gdptpr_f,bmoco1gdptr_f	R01064_f,R02721_f,Ex_bmoco1gdp[e]_b,bmoco1gdptpr_f,bmoco1gdptr_f	R01621_f,R02721_f,Ex_bmoco[e]_b,bmocotpr_f,bmocotr_f	R02721_f,R07456_b,Ex_bmocogdp[e]_b,bmocogdptpr_f,bmocogdptr_f	R01059_f,R02721_f,Ex_bmocogdp[e]_b,bmocogdptpr_f,bmocogdptr_f	R01061_b,R02721_f,Ex_bmocogdp[e]_b,bmocogdptpr_f,bmocogdptr_f	R02721_f,R07456_b,Ex_mptamp[e]_b,mptamptpr_f,mptamptr_f	R01641_b,R02721_f,Ex_bmocogdp[e]_b,bmocogdptpr_f,bmocogdptr_f	R02721_f,R05636_b,Ex_bmoco[e]_b,bmocotpr_f,bmocotr_f	R01058_b,R02721_f,Ex_bmocogdp[e]_b,bmocogdptpr_f,bmocogdptr_f	R02721_f,R05636_b,Ex_bmoco1gdp[e]_b,bmoco1gdptpr_f,bmoco1gdptr_f	R01069_f,R02721_f,Ex_bmocogdp[e]_b,bmocogdptpr_f,bmocogdptr_f	R01058_b,R02721_f,Ex_mptamp[e]_b,mptamptpr_f,mptamptr_f	R01015_b,R02721_f,Ex_bmoco1gdp[e]_b,bmoco1gdptpr_f,bmoco1gdptr_f	R01067_b,R02721_f,Ex_bmocogdp[e]_b,bmocogdptpr_f,bmocogdptr_f	R01064_f,R02721_f,Ex_bmocogdp[e]_b,bmocogdptpr_f,bmocogdptr_f	R01066_f,R02721_f,Ex_bmocogdp[e]_b,bmocogdptpr_f,bmocogdptr_f	R00845_f,R02721_f,Ex_bmoco1gdp[e]_b,bmoco1gdptpr_f,bmoco1gdptr_f	R00845_f,R02721_f,Ex_mptamp[e]_b,mptamptpr_f,mptamptr_f	R02721_f,R05636_b,Ex_mpt[e]_b,mpttpr_f,mpttr_f	R00845_f,R02721_f,Ex_bmocogdp[e]_b,bmocogdptpr_f,bmocogdptr_f	R01058_b,R02721_f,Ex_bmoco[e]_b,bmocotpr_f,bmocotr_f	R01068_f,R02721_f,Ex_bmoco[e]_b,bmocotpr_f,bmocotr_f
b2530	EX_lac-D(e)	25/25	R02721_f,R07456_b,Ex_bmocogdp[e]_b,bmocogdptpr_f,bmocogdptr_f	R01059_f,R02721_f,Ex_mptamp[e]_b,mptamptpr_f,mptamptr_f	R00845_f,R02721_f,Ex_mpt[e]_b,mpttpr_f,mpttr_f	R02721_f,R08575_b,Ex_bmocogdp[e]_b,bmocogdptpr_f,bmocogdptr_f	R02721_f,R05636_b,Ex_mptamp[e]_b,mptamptpr_f,mptamptr_f	R02721_f,R07456_b,Ex_bmoco[e]_b,bmocotpr_f,bmocotr_f	R01066_f,R02721_f,Ex_bmoco1gdp[e]_b,bmoco1gdptpr_f,bmoco1gdptr_f	R00845_f,R02721_f,Ex_bmoco1gdp[e]_b,bmoco1gdptpr_f,bmoco1gdptr_f	R01015_b,R02721_f,Ex_bmocogdp[e]_b,bmocogdptpr_f,bmocogdptr_f	R01058_b,R02721_f,Ex_bmocogdp[e]_b,bmocogdptpr_f,bmocogdptr_f	R01068_f,R02721_f,Ex_bmocogdp[e]_b,bmocogdptpr_f,bmocogdptr_f	R02721_f,R07456_b,Ex_bmoco1gdp[e]_b,bmoco1gdptpr_f,bmoco1gdptr_f	R01066_f,R02721_f,Ex_bmocogdp[e]_b,bmocogdptpr_f,bmocogdptr_f	R01064_f,R02721_f,Ex_bmocogdp[e]_b,bmocogdptpr_f,bmocogdptr_f	R02721_f,R05636_b,Ex_bmoco1gdp[e]_b,bmoco1gdptpr_f,bmoco1gdptr_f	R01067_b,R02721_f,Ex_bmoco1gdp[e]_b,bmoco1gdptpr_f,bmoco1gdptr_f	R00845_f,R02721_f,Ex_bmoco[e]_b,bmocotpr_f,bmocotr_f	R02721_f,R08575_b,Ex_bmoco[e]_b,bmocotpr_f,bmocotr_f	R01061_b,R02721_f,Ex_bmoco1gdp[e]_b,bmoco1gdptpr_f,bmoco1gdptr_f	R02721_f,R02722_f,Ex_mptamp[e]_b,mptamptpr_f,mptamptr_f	R02721_f,R07456_b,Ex_mptamp[e]_b,mptamptpr_f,mptamptr_f	R01061_b,R02721_f,Ex_bmoco[e]_b,bmocotpr_f,bmocotr_f	R00845_f,R02721_f,Ex_mptamp[e]_b,mptamptpr_f,mptamptr_f	R00845_f,R02721_f,Ex_bmocogdp[e]_b,bmocogdptpr_f,bmocogdptr_f	R02721_f,R05636_b,Ex_bmocogdp[e]_b,bmocogdptpr_f,bmocogdptr_f
b2530	EX_succ(e)	25/25	R02721_f,R07456_b,Ex_bmocogdp[e]_b,bmocogdptpr_f,bmocogdptr_f	R02721_f,R07456_b,Ex_bmoco[e]_b,bmocotpr_f,bmocotr_f	R01058_b,R02721_f,Ex_bmocogdp[e]_b,bmocogdptpr_f,bmocogdptr_f	R01066_f,R02721_f,Ex_mpt[e]_b,mpttpr_f,mpttr_f	R01064_f,R02721_f,Ex_bmoco[e]_b,bmocotpr_f,bmocotr_f	R00845_f,R02721_f,Ex_bmocogdp[e]_b,bmocogdptpr_f,bmocogdptr_f	R01063_b,R02721_f,Ex_bmocogdp[e]_b,bmocogdptpr_f,bmocogdptr_f	R01058_b,R02721_f,Ex_mpt[e]_b,mpttpr_f,mpttr_f	R02721_f,R07456_b,Ex_bmoco1gdp[e]_b,bmoco1gdptpr_f,bmoco1gdptr_f	R01064_f,R02721_f,Ex_bmocogdp[e]_b,bmocogdptpr_f,bmocogdptr_f	R00845_f,R02721_f,Ex_bmoco[e]_b,bmocotpr_f,bmocotr_f	R02721_f,R08575_b,Ex_bmoco1gdp[e]_b,bmoco1gdptpr_f,bmoco1gdptr_f	R02721_f,R08575_b,Ex_bmoco[e]_b,bmocotpr_f,bmocotr_f	R02721_f,R07456_b,Ex_mptamp[e]_b,mptamptpr_f,mptamptr_f	R01061_b,R02721_f,Ex_bmoco1gdp[e]_b,bmoco1gdptpr_f,bmoco1gdptr_f	R02721_f,R07456_b,Ex_mpt[e]_b,mpttpr_f,mpttr_f	R01058_b,R02721_f,Ex_bmoco1gdp[e]_b,bmoco1gdptpr_f,bmoco1gdptr_f	R02721_f,R05605_f,Ex_mptamp[e]_b,mptamptpr_f,mptamptr_f	R01058_b,R02721_f,Ex_mptamp[e]_b,mptamptpr_f,mptamptr_f	R00845_f,R02721_f,Ex_bmoco1gdp[e]_b,bmoco1gdptpr_f,bmoco1gdptr_f	R02340_f,R02721_f,Ex_bmocogdp[e]_b,bmocogdptpr_f,bmocogdptr_f	R01063_b,R02721_f,Ex_bmoco[e]_b,bmocotpr_f,bmocotr_f	R02721_f,R05636_b,Ex_mpt[e]_b,mpttpr_f,mpttr_f	R01063_b,R02721_f,Ex_bmoco1gdp[e]_b,bmoco1gdptpr_f,bmoco1gdptr_f	R00845_f,R02721_f,Ex_mpt[e]_b,mpttpr_f,mpttr_f
b2687	EX_glc(e)	0/0
b2687	EX_glc(e)	0/0
b2687	EX_glyc(e)	0/0
b2687	EX_lac-D(e)	0/0
b2687	EX_succ(e)	0/0
b2752	EX_glc(e)	6/25	R00507_b	R00529_f	R00530_f	R00533_b	R00531_b	R01618_b	R00017_b,R00528_b	R01027_b,R01028_b	R00081_b,R00528_b	R08941_f,R08977_b	R03404_b,R03405_b	R08942_f,R08978_b	R00528_b,R01106_f	R00196_f,R00528_b	R06279_b,R06280_b	R02350_b,R03980_b	R00528_b,R02161_f	R00197_f,R00528_b	R01242_b,R01243_b	Ex_gthrd[e]_b	Ex_butso3[e]_b	Ex_cys-D[e]_b	Ex_cys-L[e]_b	Ex_ethso3[e]_b	Ex_isetac[e]_b
b2827	EX_glc(e)	2/25	R02101_f	R06613_f	Ex_dtmp[e]_b	Ex_thymd[e]_b	R01413_b,R02764_f,R03597_f,R03870_b	R00973_b,R01412_b,R08610_b,R08611_b	R00294_b,R01413_b,R02764_f,R03870_b	R01413_b,R02764_f,R03532_b,R03870_b	R00281_f,R01413_b,R02764_f,R03870_b	R01413_b,R02764_f,R03870_b,R07153_f	R00282_f,R01413_b,R02764_f,R03870_b	R00412_f,R01413_b,R02764_f,R03870_b	R00297_f,R01413_b,R02764_f,R03870_b	R01413_b,R02166_f,R02764_f,R03870_b	R01045_f,R01413_b,R02764_f,R03870_b	R01413_b,R01742_f,R02764_f,R03870_b	R00361_f,R01413_b,R02764_f,R03870_b	R00798_f,R01413_b,R02764_f,R03870_b	R00476_f,R01413_b,R02764_f,R03870_b	R01413_b,R02764_f,R03870_b,R07229_f	R01253_f,R01413_b,R02764_f,R03870_b	R00326_f,R01413_b,R02764_f,R03870_b	R00861_f,R01413_b,R02764_f,R03870_b	R00860_f,R01413_b,R02764_f,R03870_b	R01178_f,R01413_b,R02764_f,R03870_b
b2827	EX_glc(e)	2/25	R06613_f	R02101_f	Ex_dtmp[e]_b	Ex_thymd[e]_b	R01413_b,R02764_f,R03597_f,R03870_b	R00973_b,R01412_b,R08610_b,R08611_b	R00281_f,R01413_b,R02764_f,R03870_b	R01413_b,R02764_f,R03532_b,R03870_b	R00412_f,R01413_b,R02764_f,R03870_b	R00282_f,R01413_b,R02764_f,R03870_b	R00798_f,R01413_b,R02764_f,R03870_b	R01413_b,R01742_f,R02764_f,R03870_b	R01413_b,R02764_f,R03870_b,R07153_f	R00860_f,R01413_b,R02764_f,R03870_b	R00361_f,R01413_b,R02764_f,R03870_b	R01413_b,R02764_f,R03870_b,R07229_f	R01413_b,R02166_f,R02764_f,R03870_b	R01045_f,R01413_b,R02764_f,R03870_b	R00326_f,R01413_b,R02764_f,R03870_b	R00861_f,R01413_b,R02764_f,R03870_b	R00294_b,R01413_b,R02764_f,R03870_b	R01178_f,R01413_b,R02764_f,R03870_b	R01253_f,R01413_b,R02764_f,R03870_b	R00297_f,R01413_b,R02764_f,R03870_b	R00476_f,R01413_b,R02764_f,R03870_b
b2827	EX_lac-D(e)	2/25	R06613_f	R02101_f	Ex_dtmp[e]_b	Ex_thymd[e]_b	R01413_b,R02764_f,R03597_f,R03870_b	R00973_b,R01412_b,R08610_b,R08611_b	R00281_f,R01413_b,R02764_f,R03870_b	R01413_b,R02764_f,R03532_b,R03870_b	R00798_f,R01413_b,R02764_f,R03870_b	R00282_f,R01413_b,R02764_f,R03870_b	R00412_f,R01413_b,R02764_f,R03870_b	R01413_b,R02166_f,R02764_f,R03870_b	R00361_f,R01413_b,R02764_f,R03870_b	R01413_b,R01742_f,R02764_f,R03870_b	R00326_f,R01413_b,R02764_f,R03870_b	R00476_f,R01413_b,R02764_f,R03870_b	R01413_b,R02764_f,R03870_b,R07229_f	R01178_f,R01413_b,R02764_f,R03870_b	R01413_b,R02764_f,R03870_b,R07153_f	R00860_f,R01413_b,R02764_f,R03870_b	R00297_f,R01413_b,R02764_f,R03870_b	R00861_f,R01413_b,R02764_f,R03870_b	R00294_b,R01413_b,R02764_f,R03870_b	R01253_f,R01413_b,R02764_f,R03870_b	R01045_f,R01413_b,R02764_f,R03870_b
b2827	EX_succ(e)	2/25	R02101_f	R06613_f	Ex_dtmp[e]_b	Ex_thymd[e]_b	R01413_b,R02764_f,R03597_f,R03870_b	R00281_f,R01413_b,R02764_f,R03870_b	R00476_f,R01413_b,R02764_f,R03870_b	R00973_b,R01412_b,R08610_b,R08611_b	R01413_b,R02764_f,R03532_b,R03870_b	R00282_f,R01413_b,R02764_f,R03870_b	R00297_f,R01413_b,R02764_f,R03870_b	R01413_b,R02166_f,R02764_f,R03870_b	R00361_f,R01413_b,R02764_f,R03870_b	R00860_f,R01413_b,R02764_f,R03870_b	R01178_f,R01413_b,R02764_f,R03870_b	R00861_f,R01413_b,R02764_f,R03870_b	R00412_f,R01413_b,R02764_f,R03870_b	R01253_f,R01413_b,R02764_f,R03870_b	R00798_f,R01413_b,R02764_f,R03870_b	R01413_b,R02764_f,R03870_b,R07229_f	R00326_f,R01413_b,R02764_f,R03870_b	R00294_b,R01413_b,R02764_f,R03870_b	R01045_f,R01413_b,R02764_f,R03870_b	R01413_b,R02764_f,R03870_b,R07153_f	R01413_b,R01742_f,R02764_f,R03870_b
b3040	EX_glc(e)	0/0
b3040	EX_glc(e)	0/0
b3040	EX_glyc(e)	0/0
b3040	EX_lac-D(e)	0/0
b3040	EX_succ(e)	0/0
b3058	EX_glc(e)	0/0
b3172	EX_glyc(e)	1/25	R01954_f	R00084_f,R00552_b	R00469_f,R00552_b	R00088_f,R00552_b	R00253_b,R00552_b	R00131_f,R00552_b	R00149_b,R00552_b	R00552_b,R00999_f	R00256_f,R00552_b	R00482_b,R00552_b	R00396_f,R00552_b	R00552_b,R07226_b	R00221_f,R00552_b	R00552_b,R00996_f	R00250_f,R00552_b	R00552_b,R07641_b	R00552_b,R07307_f	R00552_b,R00782_f	R00243_f,R00552_b	R00552_b,R05861_f	R00277_f,R00552_b	R00248_f,R00552_b	R00123_f,R00552_b	R00552_b,R00729_f	R00220_f,R00552_b
b3177	EX_glc(e)	0/0
b3196	EX_glc(e)	1/1	ca2tpr_f
b3196	EX_glc(e)	1/1	ca2tpr_f
b3196	EX_glyc(e)	1/1	ca2tpr_f
b3196	EX_lac-D(e)	1/1	ca2tpr_f
b3196	EX_succ(e)	1/1	ca2tpr_f
b3198	EX_glc(e)	0/0
b3198	EX_glc(e)	0/0
b3198	EX_glyc(e)	0/0
b3198	EX_lac-D(e)	0/0
b3198	EX_succ(e)	0/0
b3359	EX_glc(e)	2/25	R07613_b	R04475_b	Ex_LalaDgluMdapDala[e]_b	Ex_LalaDgluMdap[e]_b	Ex_26dap-M[e]_b	R02733_f,R04364_f,R04467_b	R00256_f,R02755_b,R04336_b	R00149_b,R02755_b,R04336_b	R00084_f,R02755_b,R04336_b	R00980_f,R02755_b,R04336_b	R00253_b,R02755_b,R04336_b	R00782_f,R02755_b,R04336_b	R00396_f,R02755_b,R04336_b	R00469_f,R02755_b,R04336_b	R00088_f,R02755_b,R04336_b	R00552_f,R02755_b,R04336_b	R00243_f,R02755_b,R04336_b	R00996_f,R02755_b,R04336_b	R02755_b,R04336_b,R07641_b	R02755_b,R04189_f,R04336_b	R00131_f,R02755_b,R04336_b	R02755_b,R04336_b,R05861_f	R00150_b,R02755_b,R04336_b	R00221_f,R02755_b,R04336_b	R00220_f,R02755_b,R04336_b
b3359	EX_glc(e)	2/25	R07613_b	R04475_b	Ex_LalaDgluMdapDala[e]_b	Ex_LalaDgluMdap[e]_b	Ex_26dap-M[e]_b	R00084_f,R02755_b,R04336_b	R02733_f,R04364_f,R04467_b	R00248_f,R02755_b,R04336_b	R00243_f,R02755_b,R04336_b	R00552_f,R02755_b,R04336_b	R00729_f,R02755_b,R04336_b	R00256_f,R02755_b,R04336_b	R00999_f,R02755_b,R04336_b	R00365_f,R02755_b,R04336_b	R00149_b,R02755_b,R04336_b	R00469_f,R02755_b,R04336_b	R01151_f,R02755_b,R04336_b	R02755_b,R04189_f,R04336_b	R00088_f,R02755_b,R04336_b	R02755_b,R04336_b,R05861_f	R00220_f,R02755_b,R04336_b	R00253_b,R02755_b,R04336_b	R00189_b,R02755_b,R04336_b	R01676_f,R02755_b,R04336_b	R02755_b,R04336_b,R07641_b
b3359	EX_glyc(e)	2/25	R07613_b	R04475_b	Ex_LalaDgluMdap[e]_b	Ex_LalaDgluMdapDala[e]_b	Ex_26dap-M[e]_b	R02755_b,R04336_b,R07164_f	R00084_f,R02755_b,R04336_b	R00552_f,R02755_b,R04336_b	R02733_f,R04364_f,R04467_b	R00469_f,R02755_b,R04336_b	R00999_f,R02755_b,R04336_b	R02755_b,R04189_f,R04336_b	R00243_f,R02755_b,R04336_b	R00396_f,R02755_b,R04336_b	R00131_f,R02755_b,R04336_b	R00253_b,R02755_b,R04336_b	R00729_f,R02755_b,R04336_b	R00248_f,R02755_b,R04336_b	R00250_f,R02755_b,R04336_b	R00697_f,R02755_b,R04336_b	R02325_f,R02755_b,R04336_b	R02755_b,R04336_b,R07641_b	R00256_f,R02755_b,R04336_b	R00357_f,R02755_b,R04336_b	R00181_f,R02755_b,R04336_b
b3359	EX_lac-D(e)	2/25	R07613_b	R04475_b	Ex_LalaDgluMdapDala[e]_b	Ex_LalaDgluMdap[e]_b	Ex_26dap-M[e]_b	R02733_f,R04364_f,R04467_b	R00084_f,R02755_b,R04336_b	R00729_f,R02755_b,R04336_b	R00253_b,R02755_b,R04336_b	R00248_f,R02755_b,R04336_b	R00250_f,R02755_b,R04336_b	R00256_f,R02755_b,R04336_b	R00782_f,R02755_b,R04336_b	R00999_f,R02755_b,R04336_b	R00150_b,R02755_b,R04336_b	R02755_b,R04189_f,R04336_b	R00689_f,R02755_b,R04336_b	R00131_f,R02755_b,R04336_b	R00189_b,R02755_b,R04336_b	R01663_f,R02755_b,R04336_b	R00396_f,R02755_b,R04336_b	R00469_f,R02755_b,R04336_b	R02755_b,R04336_b,R07641_b	R00220_f,R02755_b,R04336_b	R00149_b,R02755_b,R04336_b
b3359	EX_succ(e)	2/25	R07613_b	R04475_b	Ex_26dap-M[e]_b	Ex_LalaDgluMdapDala[e]_b	Ex_LalaDgluMdap[e]_b	R00131_f,R02755_b,R04336_b	R00084_f,R02755_b,R04336_b	R00248_f,R02755_b,R04336_b	R02755_b,R04189_f,R04336_b	R00469_f,R02755_b,R04336_b	R00256_f,R02755_b,R04336_b	R00253_b,R02755_b,R04336_b	R00396_f,R02755_b,R04336_b	R02733_f,R04364_f,R04467_b	R00243_f,R02755_b,R04336_b	R00250_f,R02755_b,R04336_b	R02755_b,R04336_b,R05861_f	R00150_b,R02755_b,R04336_b	R00189_b,R02755_b,R04336_b	R00357_f,R02755_b,R04336_b	R01001_f,R02755_b,R04336_b	R00149_b,R02755_b,R04336_b	R02755_b,R04336_b,R07641_b	R00482_b,R02755_b,R04336_b	R00483_b,R02755_b,R04336_b
b3368	EX_glyc(e)	3/25	R00078_b,R02864_b,R03947_f	R00092_b,R02864_b,R03947_f	R00310_b,R02864_b,R03947_f	R00017_b,R02864_b,R03947_f,R05318_f	R00528_f,R02864_b,R03947_f,R05318_f	R00081_b,R02864_b,R03947_f,R05318_f	R00197_f,R02864_b,R03947_f,R05318_f	R02161_f,R02864_b,R03947_f,R05318_f	R01106_f,R02864_b,R03947_f,R05318_f	R00196_f,R02864_b,R03947_f,R05318_f	R00253_f,R00364_f,R02864_b,R03947_f,R05318_f	R00256_b,R00364_f,R02864_b,R03947_f,R05318_f	R00364_f,R02864_b,R03947_f,R04189_b,R05318_f	R00364_f,R00396_b,R02864_b,R03947_f,R05318_f	R00149_f,R00364_f,R02864_b,R03947_f,R05318_f	R00640_f,R00643_b,R02864_b,R03947_f,R05318_f	R00084_b,R00364_f,R02864_b,R03947_f,R05318_f	R00150_f,R00364_f,R02864_b,R03947_f,R05318_f	R00364_f,R02864_b,R03947_f,R05318_f,R05712_f	R00865_f,R02864_b,R03947_f,R05318_f,R07135_b	R00865_f,R02167_f,R02864_b,R03947_f,R05318_f	R00865_f,R02864_b,R03947_f,R05318_f,R05698_b	R00602_b,R01146_f,R02864_b,R03947_f,R05318_f	R00068_b,R02864_b,R03947_f,R05318_f,R07679_f	R00605_b,R01146_f,R02864_b,R03947_f,R05318_f
b3412	EX_glyc(e)	0/0
b3770	EX_glyc(e)	2/25	R02200_f	R02199_b	R00084_f,R02197_b	R02197_b,R04189_f	R00084_f,R02196_b	R00131_f,R02197_b	R00250_f,R02197_b	R00131_f,R02196_b	R00469_f,R02196_b	R00253_b,R02196_b	R00250_f,R02196_b	R01001_f,R02196_b	R00256_f,R02196_b	R00396_f,R02196_b	R00243_f,R02196_b	R00248_f,R02196_b	R00088_f,R02196_b	R00552_f,R02196_b	R00729_f,R02196_b	R00782_f,R02196_b	R00469_f,R02197_b	R00123_f,R02196_b	R00149_b,R02196_b	R00552_f,R02197_b	R00253_b,R02197_b
b3807	EX_glc(e)	0/0
b3807	EX_glyc(e)	0/0
b3809	EX_glc(e)	1/25	R02735_f	Ex_LalaDgluMdapDala[e]_b	Ex_LalaDgluMdap[e]_b	Ex_26dap-M[e]_b	R00084_f,R02755_b,R04336_b	R02755_b,R04189_f,R04336_b	R00256_f,R02755_b,R04336_b	R00123_f,R02755_b,R04336_b	R00999_f,R02755_b,R04336_b	R02755_b,R04336_b,R07307_f	R02755_b,R04336_b,R07641_b	R00365_f,R02755_b,R04336_b	R01878_f,R02755_b,R04336_b	R00131_f,R02755_b,R04336_b	R00765_f,R02755_b,R04336_b	R00088_f,R02755_b,R04336_b	R01001_f,R02755_b,R04336_b	R00149_b,R02755_b,R04336_b	R00243_f,R02755_b,R04336_b	R00250_f,R02755_b,R04336_b	R00189_b,R02755_b,R04336_b	R00253_b,R02755_b,R04336_b	R02145_f,R02755_b,R04336_b	R00396_f,R02755_b,R04336_b	R00782_f,R02755_b,R04336_b
b3809	EX_glyc(e)	1/25	R02735_f	Ex_LalaDgluMdapDala[e]_b	Ex_LalaDgluMdap[e]_b	Ex_26dap-M[e]_b	R00084_f,R02755_b,R04336_b	R02485_f,R02755_b,R04336_b	R00256_f,R02755_b,R04336_b	R00552_f,R02755_b,R04336_b	R00253_b,R02755_b,R04336_b	R00729_f,R02755_b,R04336_b	R00088_f,R02755_b,R04336_b	R00181_f,R02755_b,R04336_b	R00469_f,R02755_b,R04336_b	R00396_f,R02755_b,R04336_b	R00365_f,R02755_b,R04336_b	R00243_f,R02755_b,R04336_b	R01001_f,R02755_b,R04336_b	R00248_f,R02755_b,R04336_b	R02755_b,R04189_f,R04336_b	R00221_f,R02755_b,R04336_b	R02755_b,R04336_b,R05861_f	R00765_f,R02755_b,R04336_b	R01560_f,R02755_b,R04336_b	R00220_f,R02755_b,R04336_b	R00999_f,R02755_b,R04336_b
b3809	EX_lac-D(e)	1/25	R02735_f	Ex_LalaDgluMdapDala[e]_b	Ex_26dap-M[e]_b	Ex_LalaDgluMdap[e]_b	R00084_f,R02755_b,R04336_b	R00396_f,R02755_b,R04336_b	R00256_f,R02755_b,R04336_b	R02755_b,R04189_f,R04336_b	R00088_f,R02755_b,R04336_b	R00131_f,R02755_b,R04336_b	R00469_f,R02755_b,R04336_b	R00243_f,R02755_b,R04336_b	R00149_b,R02755_b,R04336_b	R02755_b,R04336_b,R07641_b	R02755_b,R04336_b,R05861_f	R00123_f,R02755_b,R04336_b	R00150_b,R02755_b,R04336_b	R00253_b,R02755_b,R04336_b	R00248_f,R02755_b,R04336_b	R00279_f,R02755_b,R04336_b	R00552_f,R02755_b,R04336_b	R00221_f,R02755_b,R04336_b	R00250_f,R02755_b,R04336_b	R00277_f,R02755_b,R04336_b	R00980_f,R02755_b,R04336_b
b3809	EX_succ(e)	1/25	R02735_f	Ex_LalaDgluMdapDala[e]_b	Ex_LalaDgluMdap[e]_b	Ex_26dap-M[e]_b	R00084_f,R02755_b,R04336_b	R00088_f,R02755_b,R04336_b	R00149_b,R02755_b,R04336_b	R00243_f,R02755_b,R04336_b	R00469_f,R02755_b,R04336_b	R00253_b,R02755_b,R04336_b	R00256_f,R02755_b,R04336_b	R00396_f,R02755_b,R04336_b	R01560_f,R02755_b,R04336_b	R00552_f,R02755_b,R04336_b	R00248_f,R02755_b,R04336_b	R01230_b,R02755_b,R04336_b	R02755_b,R04336_b,R07641_b	R00999_f,R02755_b,R04336_b	R00189_b,R02755_b,R04336_b	R02755_b,R04189_f,R04336_b	R00279_f,R02755_b,R04336_b	R00131_f,R02755_b,R04336_b	R00366_f,R02755_b,R04336_b	R00782_f,R02755_b,R04336_b	R00581_f,R02755_b,R04336_b
b3857	EX_glc(e)	1/1	Ex_bmocogdp[e]_b,bmocogdptpr_f,bmocogdptr_f
b3857	EX_glyc(e)	1/1	Ex_bmocogdp[e]_b,bmocogdptpr_f,bmocogdptr_f
b3867	EX_glc(e)	0/0
b3919	EX_lac-D(e)	0/0
b3919	EX_succ(e)	0/0
b3919	EX_galctn-D(e)	0/0
b3919	EX_galur(e)	0/0
b3919	EX_glcur(e)	0/0
b3919	EX_ac(e)	0/0
b3919	EX_akg(e)	0/0
b3919	EX_ala-L(e)	0/0
b3919	EX_ala-L(e)	0/0
b3919	EX_asn-L(e)	0/0
b3919	EX_asp-L(e)	0/0
b3919	EX_gly(e)	0/0
b3919	EX_ser-L(e)	0/0
b3919	EX_thymd(e)	0/0
b3958	EX_glc(e)	1/25	R03443_b	R00667_b,R01398_f	R00667_b,R00669_b	R00667_b,R02282_b	Ex_orn[e]_b	Ex_arg-L[e]_b	R00084_f,R00665_b,R00667_b	R00551_b,R00667_b,R00776_f	R00552_f,R00665_b,R00667_b	R01249_f,R03248_b,R03249_b	R00250_f,R00665_b,R00667_b	R00665_b,R00667_b,R07641_b	R00084_f,R00669_b,R00671_b	R00665_b,R00667_b,R00782_f	R00469_f,R00665_b,R00667_b	R00396_f,R00665_b,R00667_b	R00665_b,R00667_b,R05861_f	R00665_b,R00667_b,R00729_f	R00123_f,R00665_b,R00667_b	R00248_f,R00665_b,R00667_b	R00243_f,R00665_b,R00667_b	R00551_b,R00667_b,R02422_f	R00671_b,R01398_f,R02529_f	R00253_b,R00665_b,R00667_b	R00665_b,R00667_b,R00749_f
b3958	EX_glyc(e)	1/25	R03443_b	R00667_b,R01398_f	R00667_b,R02282_b	R00667_b,R00669_b	Ex_orn[e]_b	Ex_arg-L[e]_b	R01246_f,R03248_b,R03249_b	R00551_b,R00667_b,R02422_f	R00469_f,R00665_b,R00667_b	R00243_f,R00665_b,R00667_b	R00665_b,R00667_b,R05861_f	R00250_f,R00665_b,R00667_b	R00551_b,R00667_b,R00776_f	R00665_b,R00667_b,R00782_f	R01261_f,R01343_b,R01398_f	R00084_f,R00671_b,R01398_f	R00123_f,R00665_b,R00667_b	R00665_b,R00667_b,R00729_f	R00552_f,R00665_b,R00667_b	R00084_f,R00665_b,R00667_b	R00469_f,R00669_b,R00671_b	R00396_f,R00665_b,R00667_b	R00253_b,R00665_b,R00667_b	R00084_f,R00665_b,R00671_b	R00669_b,R00671_b,R00999_f
b3959	EX_glyc(e)	1/25	R02649_f	R00667_b,R01398_f	R00667_b,R00669_b	R00667_b,R02282_b	Ex_orn[e]_b	Ex_arg-L[e]_b	R00248_f,R00665_b,R00667_b	R00551_b,R00667_b,R02422_f	R00551_b,R00667_b,R00776_f	R00250_f,R00671_b,R01398_f	R01261_f,R01343_b,R01398_f	R00084_f,R00671_b,R01398_f	R00552_f,R00665_b,R00667_b	R00084_f,R00665_b,R00667_b	R00665_b,R00667_b,R00749_f	R00256_f,R00665_b,R00667_b	R00665_b,R00667_b,R02325_f	R00253_b,R00665_b,R00667_b	R01246_f,R03248_b,R03249_b	R00665_b,R00667_b,R05861_f	R00665_b,R00667_b,R07226_b	R00250_f,R00665_b,R00667_b	R00665_b,R00667_b,R00729_f	R00131_f,R00665_b,R00667_b	R00665_b,R00667_b,R00782_f
b3990	EX_glc(e)	19/25	R01058_b,R02721_f	R02721_f,R05636_b	R01066_f,R02721_f	R02721_f,R07456_b	R01064_f,R02721_f	R01067_b,R02721_f	R02721_f,R02722_f	R01068_f,R02721_f	R01069_f,R02721_f	R01621_f,R02721_f	R00845_f,R02721_f	R01641_b,R02721_f	R01015_b,R02721_f	R02340_f,R02721_f	R02721_f,R05605_f	R02721_f,R08575_b	R01059_f,R02721_f	R01061_b,R02721_f	R01063_b,R02721_f	Ex_thm[e]_b	R01827_b,R01830_b,R02721_f	R01827_b,R02703_f,R02721_f	R00867_f,R01827_b,R02721_f	R01819_f,R01827_b,R02721_f	R01827_b,R02721_f,R05607_f
b3990	EX_glyc(e)	19/25	R01066_f,R02721_f	R02721_f,R05636_b	R02721_f,R07456_b	R01068_f,R02721_f	R01067_b,R02721_f	R01069_f,R02721_f	R01621_f,R02721_f	R01058_b,R02721_f	R01641_b,R02721_f	R01064_f,R02721_f	R01059_f,R02721_f	R00845_f,R02721_f	R02340_f,R02721_f	R02721_f,R02722_f	R02721_f,R05605_f	R01015_b,R02721_f	R02721_f,R08575_b	R01061_b,R02721_f	R01063_b,R02721_f	Ex_thm[e]_b	R01827_b,R01830_b,R02721_f	R00867_f,R01827_b,R02721_f	R01819_f,R01827_b,R02721_f	R01827_b,R02721_f,R05607_f	R01827_b,R02703_f,R02721_f
b3991	EX_glc(e)	1/25	R07463_f	R02721_f,R07456_b	R02721_f,R05636_b	R01621_f,R02721_f	R00845_f,R02721_f	R01015_b,R02721_f	R01067_b,R02721_f	R01641_b,R02721_f	R01068_f,R02721_f	R01058_b,R02721_f	R01059_f,R02721_f	R02721_f,R05605_f	R01061_b,R02721_f	R02340_f,R02721_f	R02721_f,R02722_f	R01069_f,R02721_f	R01066_f,R02721_f	R01064_f,R02721_f	R02721_f,R08575_b	R01063_b,R02721_f	R07464_f,R07465_b	Ex_thm[e]_b	R01827_b,R01830_b,R02721_f	R00867_f,R01827_b,R02721_f	R01819_f,R01827_b,R02721_f
b3991	EX_glyc(e)	1/25	R07463_f	R01066_f,R02721_f	R02721_f,R07456_b	R01059_f,R02721_f	R01058_b,R02721_f	R00845_f,R02721_f	R02721_f,R05636_b	R01067_b,R02721_f	R01621_f,R02721_f	R01064_f,R02721_f	R01015_b,R02721_f	R07464_f,R07465_b	R02721_f,R05605_f	R02721_f,R08575_b	R01061_b,R02721_f	R01063_b,R02721_f	R01068_f,R02721_f	R01069_f,R02721_f	R02721_f,R02722_f	R02340_f,R02721_f	R01641_b,R02721_f	Ex_thm[e]_b	R01827_b,R01830_b,R02721_f	R00867_f,R01827_b,R02721_f	R01819_f,R01827_b,R02721_f
b3992	EX_glc(e)	19/25	R01058_b,R02721_f	R02721_f,R05636_b	R01066_f,R02721_f	R02721_f,R07456_b	R01064_f,R02721_f	R01067_b,R02721_f	R02721_f,R02722_f	R01068_f,R02721_f	R01069_f,R02721_f	R01621_f,R02721_f	R00845_f,R02721_f	R01641_b,R02721_f	R01015_b,R02721_f	R02340_f,R02721_f	R02721_f,R05605_f	R02721_f,R08575_b	R01059_f,R02721_f	R01061_b,R02721_f	R01063_b,R02721_f	Ex_thm[e]_b	R01827_b,R01830_b,R02721_f	R01827_b,R02703_f,R02721_f	R00867_f,R01827_b,R02721_f	R01819_f,R01827_b,R02721_f	R01827_b,R02721_f,R05607_f
b3992	EX_glyc(e)	19/25	R01066_f,R02721_f	R02721_f,R05636_b	R02721_f,R07456_b	R01068_f,R02721_f	R01067_b,R02721_f	R01069_f,R02721_f	R01621_f,R02721_f	R01058_b,R02721_f	R01641_b,R02721_f	R01064_f,R02721_f	R01059_f,R02721_f	R00845_f,R02721_f	R02340_f,R02721_f	R02721_f,R02722_f	R02721_f,R05605_f	R01015_b,R02721_f	R02721_f,R08575_b	R01061_b,R02721_f	R01063_b,R02721_f	Ex_thm[e]_b	R01827_b,R01830_b,R02721_f	R00867_f,R01827_b,R02721_f	R01819_f,R01827_b,R02721_f	R01827_b,R02721_f,R05607_f	R01827_b,R02703_f,R02721_f
b3993	EX_glc(e)	1/25	R03223_f	Ex_thm[e]_b	R02133_b,R03471_b,R04448_b	R02133_b,R03472_b,R04448_b	R02133_b,R02721_f,R03471_b,R08575_b	R00845_f,R02133_b,R02721_f,R03472_b	R01015_b,R02133_b,R02721_f,R03471_b	R01058_b,R02133_b,R02721_f,R03471_b	R01059_f,R02133_b,R02721_f,R03471_b	R01061_b,R02133_b,R02721_f,R03471_b	R01063_b,R02133_b,R02721_f,R03471_b	R02133_b,R02721_f,R03471_b,R07456_b	R01068_f,R02133_b,R02721_f,R03471_b	R01064_f,R02133_b,R02721_f,R03471_b	R01066_f,R02133_b,R02721_f,R03471_b	R02133_b,R02721_f,R03471_b,R05636_b	R02133_b,R02721_f,R02722_f,R03471_b	R01067_b,R02133_b,R02721_f,R03471_b	R01069_f,R02133_b,R02721_f,R03471_b	R02133_b,R02721_f,R03471_b,R05605_f	R01621_f,R02133_b,R02721_f,R03471_b	R01641_b,R02133_b,R02721_f,R03471_b	R00845_f,R02133_b,R02721_f,R03471_b	R02133_b,R02340_f,R02721_f,R03471_b	R02133_b,R02721_f,R03472_b,R07456_b
b3993	EX_glyc(e)	1/25	R03223_f	Ex_thm[e]_b	R02133_b,R03471_b,R04448_b	R02133_b,R03472_b,R04448_b	R01061_b,R02133_b,R02721_f,R03472_b	R02133_b,R02721_f,R03471_b,R07456_b	R01015_b,R02133_b,R02721_f,R03471_b	R01058_b,R02133_b,R02721_f,R03471_b	R00845_f,R02133_b,R02721_f,R03471_b	R01059_f,R02133_b,R02721_f,R03471_b	R01061_b,R02133_b,R02721_f,R03471_b	R02133_b,R02721_f,R03471_b,R08575_b	R01063_b,R02133_b,R02721_f,R03471_b	R02133_b,R02721_f,R03472_b,R07456_b	R01064_f,R02133_b,R02721_f,R03471_b	R01067_b,R02133_b,R02721_f,R03471_b	R01066_f,R02133_b,R02721_f,R03471_b	R01068_f,R02133_b,R02721_f,R03471_b	R00845_f,R02133_b,R02721_f,R03472_b	R02133_b,R02721_f,R03471_b,R05636_b	R01069_f,R02133_b,R02721_f,R03471_b	R01641_b,R02133_b,R02721_f,R03471_b	R02133_b,R02721_f,R03471_b,R05605_f	R02133_b,R02721_f,R03472_b,R08575_b	R01621_f,R02133_b,R02721_f,R03471_b
b3994	EX_glc(e)	0/0
b3994	EX_glyc(e)	0/0
b3997	EX_glc(e)	1/25	R03197_f	Ex_cpppg3[e]_b,cpppg3tpr_f,cpppg3tr_f	Ex_pppg9[e]_b,pppg9tpr_f,pppg9tr_f	Ex_ppp9[e]_b,ppp9tpr_f,ppp9tr_f	Ex_pheme[e]_b,phemetpr_f,phemetr_f	R00312_b,Ex_C05783[e]_b,C05783tpr_f,C05783tr_f	R03877_b,Ex_C03516[e]_b,C03516tpr_f,C03516tr_f	R07411_b,Ex_hemeO[e]_b,hemeOtpr_f,hemeOtr_f	R00314_b,Ex_C05785[e]_b,C05785tpr_f,C05785tr_f	R00313_b,Ex_C05784[e]_b,C05784tpr_f,C05784tr_f	R07411_b,R07412_b,Ex_C15670[e]_b,C15670tpr_f,C15670tr_f	R00326_f,R04178_b,Ex_C05770[e]_b,C05770tpr_f,C05770tr_f	R03877_b,R04237_b,Ex_C04536[e]_b,C04536tpr_f,C04536tr_f	R00476_f,R04178_b,Ex_C05770[e]_b,C05770tpr_f,C05770tr_f	R00281_f,R04178_b,Ex_C05770[e]_b,C05770tpr_f,C05770tr_f	R00798_f,R04178_b,Ex_C05770[e]_b,C05770tpr_f,C05770tr_f	R03597_f,R04178_b,Ex_C05770[e]_b,C05770tpr_f,C05770tr_f	R00294_b,R04178_b,Ex_C05770[e]_b,C05770tpr_f,C05770tr_f	R03532_b,R04178_b,Ex_C05770[e]_b,C05770tpr_f,C05770tr_f	R00297_f,R04178_b,Ex_C05770[e]_b,C05770tpr_f,C05770tr_f	R00860_f,R04178_b,Ex_C05770[e]_b,C05770tpr_f,C05770tr_f	R01178_f,R04178_b,Ex_C05770[e]_b,C05770tpr_f,C05770tr_f	R04178_b,R07229_f,Ex_C05770[e]_b,C05770tpr_f,C05770tr_f	R02166_f,R04178_b,Ex_C05770[e]_b,C05770tpr_f,C05770tr_f	R00412_f,R04178_b,Ex_C05770[e]_b,C05770tpr_f,C05770tr_f
b3997	EX_glyc(e)	1/25	R03197_f	Ex_cpppg3[e]_b,cpppg3tpr_f,cpppg3tr_f	Ex_pppg9[e]_b,pppg9tpr_f,pppg9tr_f	Ex_ppp9[e]_b,ppp9tpr_f,ppp9tr_f	Ex_pheme[e]_b,phemetpr_f,phemetr_f	R07411_b,Ex_hemeO[e]_b,hemeOtpr_f,hemeOtr_f	R00314_b,Ex_C05785[e]_b,C05785tpr_f,C05785tr_f	R03877_b,Ex_C03516[e]_b,C03516tpr_f,C03516tr_f	R00312_b,R06265_f,Ex_C05783[e]_b,C05783tpr_f,C05783tr_f	R00313_b,Ex_C05784[e]_b,C05784tpr_f,C05784tr_f	R03597_f,R04178_b,Ex_C05770[e]_b,C05770tpr_f,C05770tr_f	R03877_b,R04237_b,Ex_C04536[e]_b,C04536tpr_f,C04536tr_f	R07411_b,R07412_b,Ex_C15670[e]_b,C15670tpr_f,C15670tr_f	R00297_f,R04178_b,Ex_C05770[e]_b,C05770tpr_f,C05770tr_f	R00281_f,R04178_b,Ex_C05770[e]_b,C05770tpr_f,C05770tr_f	R01253_f,R04178_b,Ex_C05770[e]_b,C05770tpr_f,C05770tr_f	R00798_f,R04178_b,Ex_C05770[e]_b,C05770tpr_f,C05770tr_f	R00294_b,R04178_b,Ex_C05770[e]_b,C05770tpr_f,C05770tr_f	R03532_b,R04178_b,Ex_C05770[e]_b,C05770tpr_f,C05770tr_f	R02166_f,R04178_b,Ex_C05770[e]_b,C05770tpr_f,C05770tr_f	R00412_f,R04178_b,Ex_C05770[e]_b,C05770tpr_f,C05770tr_f	R00282_f,R04178_b,Ex_C05770[e]_b,C05770tpr_f,C05770tr_f	R00476_f,R04178_b,Ex_C05770[e]_b,C05770tpr_f,C05770tr_f	R00861_f,R04178_b,Ex_C05770[e]_b,C05770tpr_f,C05770tr_f	R01045_f,R04178_b,Ex_C05770[e]_b,C05770tpr_f,C05770tr_f
b4036	EX_malt(e)	0/0
b4039	EX_glc(e)	1/25	R01302_b	R01303_b,R07223_f	R01298_b,R01627_f	R01296_b,R01627_f	R00469_b,R01296_b,R05280_b	R01296_b,R04189_b,R05280_b	R00469_b,R01298_b,R05280_b	R00131_b,R01298_b,R05280_b	R00821_f,R00822_b,R01296_b	R00195_b,R01298_b,R05280_b	R01298_b,R04189_b,R05280_b	R00131_b,R01296_b,R05280_b	R00149_f,R01298_b,R05280_b	R00980_b,R01298_b,R05280_b	R01283_b,R01298_b,R05280_b	R00195_b,R01296_b,R05280_b	R00484_b,R01298_b,R05280_b	R00181_b,R01298_b,R05280_b	R01134_f,R01298_b,R05280_b	R00253_f,R01298_b,R05280_b	R00485_b,R01298_b,R05280_b	R00084_b,R01298_b,R05280_b	R00256_b,R01298_b,R05280_b	R00396_b,R01298_b,R05280_b	R00243_b,R01298_b,R05280_b
b4039	EX_glc(e)	1/25	R01302_b	R01298_b,R01627_f	R01296_b,R01627_f	R01295_f,R06602_f,R08838_b	R00859_b,R01293_f,R02675_f	R01295_f,R06603_f,R08838_b	R00195_b,R00737_f,R01308_b	R01293_f,R07182_b,R07223_f	R00281_b,R01294_f,R07223_f	R00815_b,R00821_f,R01238_b	R00084_b,R00728_f,R01238_b	R00737_f,R01244_b,R01308_b	R00611_b,R01293_f,R07223_f	R00195_b,R01296_b,R05280_b	R00084_b,R01296_b,R05280_b	R00243_b,R00737_f,R01308_b	R00821_f,R00822_b,R01296_b	R01308_b,R03338_b,R08766_f	R01303_b,R01879_b,R07223_f	R00256_b,R00728_f,R01238_b	R00084_b,R00737_f,R01308_b	R00131_b,R00728_f,R01238_b	R00195_b,R00728_f,R01238_b	R00737_f,R01308_b,R04189_b	R00469_b,R00737_f,R01308_b
b4039	EX_glyc(e)	1/25	R01302_b	R01303_b,R07223_f	R01298_b,R01627_f	R01296_b,R01627_f	R00469_b,R01298_b,R05280_b	R01298_b,R04189_b,R05280_b	R00469_b,R01296_b,R05280_b	R00131_b,R01296_b,R05280_b	R00195_b,R01296_b,R05280_b	R01296_b,R04189_b,R05280_b	R00131_b,R01298_b,R05280_b	R00552_b,R01296_b,R05280_b	R00195_b,R01298_b,R05280_b	R01001_b,R01298_b,R05280_b	R00253_f,R01296_b,R05280_b	R00980_b,R01298_b,R05280_b	R00552_b,R01298_b,R05280_b	R00980_b,R01296_b,R05280_b	R00149_f,R01298_b,R05280_b	R00256_b,R01296_b,R05280_b	R00253_f,R01298_b,R05280_b	R00256_b,R01298_b,R05280_b	R01298_b,R01469_b,R05280_b	R01134_f,R01298_b,R05280_b	R00396_b,R01296_b,R05280_b
b4039	EX_succ(e)	1/25	R01302_b	R01303_b,R07223_f	R01298_b,R01627_f	R01296_b,R01627_f	R00131_b,R01298_b,R05280_b	R01298_b,R04189_b,R05280_b	R00195_b,R01298_b,R05280_b	R00469_b,R01298_b,R05280_b	R00253_f,R01298_b,R05280_b	R00256_b,R01298_b,R05280_b	R00396_b,R01298_b,R05280_b	R00980_b,R01298_b,R05280_b	R01283_b,R01298_b,R05280_b	R00552_b,R01298_b,R05280_b	R00568_b,R01298_b,R05280_b	R00469_b,R01296_b,R05280_b	R00782_b,R01298_b,R05280_b	R00469_b,R00728_f,R01238_b	R00243_b,R01298_b,R05280_b	R00220_b,R01298_b,R05280_b	R00131_b,R01296_b,R05280_b	R01298_b,R02325_b,R05280_b	R01134_f,R01298_b,R05280_b	R00815_b,R00821_f,R01238_b	R00248_b,R01298_b,R05280_b
b4177	EX_glc(e)	1/25	R01135_f	R00084_f,R00181_b	R00084_f,R02556_b	R00181_b,R00256_f	R00084_f,R01244_b	R00181_b,R00469_f	R00181_b,R00250_f	R00181_b,R00729_f	R00181_b,R02529_f	R00181_b,R00243_f	R00181_b,R04189_f	R00181_b,R00248_f	R00149_b,R01244_b	R00181_b,R07165_f	R00181_b,R05861_f	R00181_b,R00552_f	R00131_f,R00181_b	R00181_b,R00365_f	R00181_b,R00980_f	R00181_b,R00482_b	R00181_b,R00396_f	R00084_f,R01560_b	R00131_f,R01560_b	R02556_b,R05861_f	R00181_b,R07641_b
b4177	EX_glc(e)	1/25	R01135_f	R00084_f,R00181_b	R00181_b,R00253_b	R00181_b,R00482_b	R00084_f,R01244_b	R00181_b,R02485_f	R00248_f,R01244_b	R00181_b,R00256_f	R00181_b,R00552_f	R00181_b,R02529_f	R00181_b,R07415_f	R00131_f,R00181_b	R00181_b,R04189_f	R00084_f,R01560_b	R00181_b,R01053_b	R00181_b,R00365_f	R00181_b,R00729_f	R00181_b,R00396_f	R00181_b,R00243_f	R00181_b,R00688_f	R00181_b,R01230_b	R01244_b,R07641_b	R00131_f,R01560_b	R00150_b,R00181_b	R00181_b,R00469_f
b4177	EX_succ(e)	1/25	R01135_f	R00084_f,R00181_b	R00181_b,R00469_f	R00181_b,R00782_f	R00084_f,R02556_b	R00181_b,R00253_b	R00181_b,R00243_f	R00181_b,R00248_f	R00181_b,R00689_f	R00181_b,R00189_b	R00181_b,R00985_b	R00248_f,R01244_b	R00149_b,R00181_b	R00181_b,R04189_f	R00131_f,R01560_b	R00131_f,R00181_b	R00084_f,R01244_b	R00181_b,R07641_b	R00181_b,R00482_b	R00181_b,R00999_f	R01001_f,R01560_b	R00181_b,R00250_f	R00181_b,R00396_f	R00181_b,R00256_f	R00181_b,R05861_f
b4214	EX_glc(e)	6/25	R00188_f	R00533_b	R00507_b	R08553_b	R05717_b	R07176_b	R00860_b,R03597_f	R01027_b,R01028_b	R00282_f,R00860_b	R00281_f,R00860_b	R02350_b,R03980_b	R00860_b,R07229_f	R00860_b,R03532_b	R00860_b,R02166_f	R00798_f,R00860_b	R00081_b,R00528_b	R00294_b,R00860_b	R00860_b,R01253_f	R01242_b,R01243_b	R00860_b,R01045_f	R00860_b,R01742_f	R00412_f,R00860_b	R00860_b,R07153_f	R03404_b,R03405_b	R06279_b,R06280_b
b4407	EX_glc(e)	19/25	R01058_b,R02721_f	R02721_f,R05636_b	R01066_f,R02721_f	R02721_f,R07456_b	R01064_f,R02721_f	R01067_b,R02721_f	R02721_f,R02722_f	R01068_f,R02721_f	R01069_f,R02721_f	R01621_f,R02721_f	R00845_f,R02721_f	R01641_b,R02721_f	R01015_b,R02721_f	R02340_f,R02721_f	R02721_f,R05605_f	R02721_f,R08575_b	R01059_f,R02721_f	R01061_b,R02721_f	R01063_b,R02721_f	Ex_thm[e]_b	R01827_b,R01830_b,R02721_f	R01827_b,R02703_f,R02721_f	R00867_f,R01827_b,R02721_f	R01819_f,R01827_b,R02721_f	R01827_b,R02721_f,R05607_f
b4407	EX_glyc(e)	19/25	R01066_f,R02721_f	R02721_f,R05636_b	R02721_f,R07456_b	R01068_f,R02721_f	R01067_b,R02721_f	R01069_f,R02721_f	R01621_f,R02721_f	R01058_b,R02721_f	R01641_b,R02721_f	R01064_f,R02721_f	R01059_f,R02721_f	R00845_f,R02721_f	R02340_f,R02721_f	R02721_f,R02722_f	R02721_f,R05605_f	R01015_b,R02721_f	R02721_f,R08575_b	R01061_b,R02721_f	R01063_b,R02721_f	Ex_thm[e]_b	R01827_b,R01830_b,R02721_f	R00867_f,R01827_b,R02721_f	R01819_f,R01827_b,R02721_f	R01827_b,R02721_f,R05607_f	R01827_b,R02703_f,R02721_f
b4177	EX_lac-D(e)	1/25	R01135_f	R00084_f,R00181_b	R00084_f,R01244_b	R00181_b,R00469_f	R00084_f,R01560_b	R00181_b,R00697_f	R00181_b,R00253_b	R00181_b,R00256_f	R00131_f,R00181_b	R00084_f,R02556_b	R00181_b,R00483_b	R00181_b,R04189_f	R00181_b,R00243_f	R00181_b,R00729_f	R00181_b,R00552_f	R01244_b,R04189_f	R00181_b,R00396_f	R00181_b,R01676_f	R00181_b,R01088_f	R00181_b,R00365_f	R00149_b,R01244_b	R00181_b,R07641_b	R00149_b,R00181_b	R00181_b,R00782_f	R00250_f,R01560_b
Model gaps
Gap metabolite	Gap reaction	Number of SMILEY solutions	SMILEY solutions
cinnm[c]	3HCINNMH	0/0
4hthr[c]	4HTHRS	1/3	R05086_b	Ex_4hthr[e]_f,4hthrtpr_b,4hthrtr_b	R05087_f,Ex_C06057[e]_f,C06057tpr_b,C06057tr_b
hqn[c]	AB6PGH	2/25	R01297_b	R01299_b	R02736_b,R05133_b	R01627_b,R01629_b,R06851_f	R01555_f,R02728_f,R05133_b	R02489_b,R06602_b,R07710_b	R02780_b,R05132_f,R05769_f	R02628_f,R05132_f,R05769_f	R04111_b,R05132_f,R05769_f	R02489_b,R06603_b,R07710_b	R02625_f,R05132_f,R05769_f	R01298_b,R01629_b,R06851_f	R01819_f,R03321_b,R05133_b	R02489_b,R06602_b,R07709_b	R02728_f,R05133_b,R05767_f	R02737_b,R02739_f,R05133_b	R02727_f,R02728_f,R05133_b	R01296_b,R01629_b,R06851_f	R01627_b,R01630_b,R06851_f	R01298_b,R01630_b,R06851_f	R02489_b,R06603_b,R07709_b	R01296_b,R01630_b,R06851_f	R00959_f,R02739_f,R05133_b	R02703_f,R03321_b,R05133_b	R00867_f,R03321_b,R05133_b
acanth[c]	ACANTHAT	1/25	Ex_acanth[e]_f,acanthtpr_b,acanthtr_b	R00276_f,R05720_b,Ex_C11504[e]_f,C11504tpr_b,C11504tr_b	R00276_f,R05155_b,Ex_C06331[e]_f,C06331tpr_b,C06331tr_b	R00296_b,R03597_f,R05155_b,Ex_C06331[e]_f,C06331tpr_b,C06331tr_b	R00282_f,R00296_b,R05155_b,Ex_C06331[e]_f,C06331tpr_b,C06331tr_b	R00296_b,R00412_f,R05155_b,Ex_C06331[e]_f,C06331tpr_b,C06331tr_b	R00296_b,R02166_f,R05155_b,Ex_C06331[e]_f,C06331tpr_b,C06331tr_b	R00296_b,R03532_b,R05155_b,Ex_C06331[e]_f,C06331tpr_b,C06331tr_b	R00296_b,R00326_f,R05155_b,Ex_C06331[e]_f,C06331tpr_b,C06331tr_b	R00296_b,R00798_f,R05155_b,Ex_C06331[e]_f,C06331tpr_b,C06331tr_b	R00281_f,R00296_b,R05155_b,Ex_C06331[e]_f,C06331tpr_b,C06331tr_b	R00296_b,R05155_b,R07182_f,Ex_C06331[e]_f,C06331tpr_b,C06331tr_b	R00280_f,R00296_b,R05155_b,Ex_C06331[e]_f,C06331tpr_b,C06331tr_b	R00294_b,R00296_b,R05155_b,Ex_C06331[e]_f,C06331tpr_b,C06331tr_b	R00296_b,R00297_f,R05155_b,Ex_C06331[e]_f,C06331tpr_b,C06331tr_b	R00296_b,R05155_b,R07229_f,Ex_C06331[e]_f,C06331tpr_b,C06331tr_b	R00296_b,R00361_f,R05155_b,Ex_C06331[e]_f,C06331tpr_b,C06331tr_b	R00296_b,R00476_f,R05155_b,Ex_C06331[e]_f,C06331tpr_b,C06331tr_b	R00296_b,R00860_f,R05155_b,Ex_C06331[e]_f,C06331tpr_b,C06331tr_b	R00296_b,R00861_f,R05155_b,Ex_C06331[e]_f,C06331tpr_b,C06331tr_b	R00281_f,R00296_b,R05720_b,Ex_C11504[e]_f,C11504tpr_b,C11504tr_b	R00296_b,R01253_f,R05155_b,Ex_C06331[e]_f,C06331tpr_b,C06331tr_b	R00296_b,R05155_b,R07153_f,Ex_C06331[e]_f,C06331tpr_b,C06331tr_b	R00296_b,R01045_f,R05155_b,Ex_C06331[e]_f,C06331tpr_b,C06331tr_b	R00296_b,R01742_f,R05155_b,Ex_C06331[e]_f,C06331tpr_b,C06331tr_b
aconm[c]	ACONMT	1/2	R05763_b	Ex_aconm[e]_f,aconmtpr_b,aconmtr_b
apoACP[c]	ACPS1	0/0
amob[c]	AMAOTr	0/0
ap5a[c]	AP5AH	1/1	Ex_ap5a[e]_b,ap5atpr_f,ap5atr_f
na15dap[c]	APCS	1/7	R08359_b	Ex_na15dap[e]_f,na15daptpr_b,na15daptr_b	R08354_f,Ex_C16566[e]_f,C16566tpr_b,C16566tr_b	R08351_b,R08354_f,Ex_C16567[e]_f,C16567tpr_b,C16567tr_b	R08354_f,R08355_f,Ex_C16567[e]_f,C16567tpr_b,C16567tr_b	R08354_f,R08355_f,R08357_f,Ex_C16568[e]_f,C16568tpr_b,C16568tr_b	R08351_b,R08354_f,R08357_f,Ex_C16568[e]_f,C16568tpr_b,C16568tr_b
appl[c]	APPLDHr	0/0
cinnm[c]	CINNDO	2/25	R06783_b	R02252_f	R00084_b,R00697_f	R01295_b,R01426_f	R01308_f,R02253_b	R00195_b,R00697_f	R00469_b,R00697_f	R00697_f,R04189_b	R00253_f,R00697_f	R00250_b,R00697_f	R00256_b,R00697_f	R00396_b,R00697_f	R06781_b,R06787_b	R00697_f,R01469_b	R00697_f,R00980_b	R00243_b,R00697_f	R00248_b,R00697_f	R00149_f,R00697_f	R00697_f,R07226_f	R00552_b,R00697_f	R00697_f,R00729_b	R00697_f,R00782_b	R00697_f,R05861_b	R00697_f,R02197_b	R00697_f,R01134_f
tcynt[c]	CYANST	2/25	R03105_f,R03106_b	R00895_b,R03106_b	R00374_b,R01931_b,R05704_f	R00152_b,R00524_b,R01408_f,R01931_b	R00152_b,R00486_b,R01931_b,R03524_b	R00326_b,R05704_f,tcynttpr_b	R00281_b,R05704_f,tcynttpr_b	R01267_f,R03524_b,tcynttpr_b	R00861_b,R05704_f,tcynttpr_b	R00282_b,R05704_f,tcynttpr_b	R03532_f,R05704_f,tcynttpr_b	R00860_b,R05704_f,tcynttpr_b	R00280_b,R05704_f,tcynttpr_b	R05704_f,R07182_b,tcynttpr_b	R02166_b,R05704_f,tcynttpr_b	R00412_b,R05704_f,tcynttpr_b	R00361_b,R05704_f,tcynttpr_b	R00611_b,R05704_f,tcynttpr_b	R00798_b,R05704_f,tcynttpr_b	R00294_f,R05704_f,tcynttpr_b	R01025_b,R05704_f,tcynttpr_b	R00297_b,R05704_f,tcynttpr_b	R00476_b,R05704_f,tcynttpr_b	R01253_b,R05704_f,tcynttpr_b	R01178_b,R05704_f,tcynttpr_b
3sala[c]	CYSSADS	2/25	R00863_b	R00893_f	R01682_b,R02434_f	R00901_f,R02434_f	R01681_b,R02466_b	R02619_b,R04861_b	R00084_f,R02618_b,R04861_b	R00248_f,R02618_b,R04861_b	R00088_f,R02618_b,R04861_b	R00396_f,R02618_b,R04861_b	R00131_f,R02618_b,R04861_b	R02618_b,R04189_f,R04861_b	R00253_b,R02618_b,R04861_b	R00123_f,R02618_b,R04861_b	R00195_f,R02618_b,R04861_b	R00250_f,R02618_b,R04861_b	R00469_f,R02618_b,R04861_b	R01469_f,R02618_b,R04861_b	R02618_b,R04861_b,R07641_b	R00256_f,R02618_b,R04861_b	R00571_b,R02618_b,R04861_b	R00243_f,R02618_b,R04861_b	R02618_b,R04861_b,R05861_f	R00149_b,R02618_b,R04861_b	R00220_f,R02618_b,R04861_b
dhptdn[c], thptdn[c]	DHPTDNR	0/0
dhptdn[c], thptdn[c]	DHPTDNRN	0/0
25dkglcn[c]	DKGLCNR1	2/25	R08879_f	R05823_f	R00281_b,R07153_f	R08878_f,R08880_f	R00611_b,R07153_f	R01253_b,R07153_f	R00361_b,R07153_f	R07153_f,R07182_b	R00282_b,R07153_f	R01178_b,R07153_f	R01045_b,R07153_f	R01025_b,R07153_f	R00476_b,R07153_f	R00280_b,R07153_f	R00412_b,R07153_f	R00860_b,R07153_f	R00297_b,R07153_f	R00861_b,R07153_f	R02166_b,R07153_f	R00294_f,R07153_f	R00798_b,R07153_f	R00326_b,R07153_f	R03532_f,R07153_f	R03596_f,R03597_b,R07153_f	R00625_f,R00639_b,R07153_f
25dkglcn[c]	DKGLCNR2x	1/25	R08879_f	R08878_f,R08880_f	R01739_f,R05823_f	R01741_f,R05823_f	R00326_b,R01742_f,R05823_f	R01045_b,R01742_f,R05823_f	R00281_b,R01739_f,R07153_f	R02032_f,R02658_b,R05823_f	R00280_b,R01742_f,R05823_f	R00282_b,R01739_f,R07153_f	R01741_f,R03532_f,R07153_f	R01025_b,R01742_f,R05823_f	R00412_b,R01741_f,R07153_f	R00294_f,R01742_f,R05823_f	R00326_b,R01741_f,R07153_f	R00798_b,R01742_f,R05823_f	R01742_f,R02166_b,R05823_f	R00476_b,R01742_f,R05823_f	R00412_b,R01739_f,R07153_f	R00326_b,R01739_f,R07153_f	R00611_b,R01739_f,R07153_f	R01025_b,R01739_f,R07153_f	R00281_b,R01742_f,R07153_f	R01742_f,R05823_f,R07182_b	R01739_f,R03532_f,R07153_f
25dkglcn[c]	DKGLCNR2y	1/25	R08879_f	R08878_f,R08880_f	R01739_f,R05823_f	R01741_f,R05823_f	R00361_b,R01742_f,R05823_f	R00326_b,R01742_f,R05823_f	R00326_b,R01739_f,R07153_f	R00280_b,R01739_f,R07153_f	R02032_f,R02658_b,R05823_f	R00281_b,R01741_f,R07153_f	R00860_b,R01742_f,R05823_f	R00798_b,R01742_f,R05823_f	R01045_b,R01742_f,R05823_f	R01253_b,R01742_f,R05823_f	R01739_f,R03532_f,R07153_f	R00281_b,R01739_f,R07153_f	R00294_f,R01741_f,R07153_f	R00861_b,R01742_f,R05823_f	R00297_b,R01742_f,R07153_f	R00611_b,R01739_f,R07153_f	R00798_b,R01739_f,R07153_f	R00297_b,R01741_f,R07153_f	R02034_f,R02658_b,R05823_f	R01045_b,R01739_f,R07153_f	R00281_b,R01742_f,R07153_f
dms[c]	DMSOR1	0/0
dms[c]	DMSOR2	0/0
23doguln[c]	DOGULNR	2/25	R02637_f	R02639_f	R00068_f,R04785_f,R05199_f,R07671_b	R00068_f,R00643_f,R04785_f,R07680_b	R00068_f,R02628_b,R04785_f,R07671_b	R01108_b,R04785_f,R05199_f,R07671_b	R00068_f,R02625_b,R04785_f,R07671_b	R00644_f,R04785_f,R05199_f,R07671_b	R01108_b,R02780_f,R04785_f,R07671_b	R00643_f,R01108_b,R04785_f,R07680_b	R00068_f,R02780_f,R04785_f,R07671_b	R00643_f,R00644_f,R04785_f,R07680_b	R00068_f,R02630_f,R04785_f,R07671_b	R01108_b,R02630_f,R04785_f,R07671_b	R00644_f,R02780_f,R04785_f,R07671_b	R00644_f,R02625_b,R04785_f,R07671_b	R01108_b,R02625_b,R04785_f,R07671_b	R00644_f,R02628_b,R04785_f,R07671_b	R01108_b,R02628_b,R04785_f,R07671_b	R00644_f,R02630_f,R04785_f,R07671_b	R00068_f,R04785_f,ascb-Ltpr_f	R00644_f,R04785_f,ascb-Ltpr_f	R01108_b,R04785_f,ascb-Ltpr_f	R00068_f,R01200_f,R02631_f,R04785_f,R07671_b	R00068_f,R04785_f,R06228_f,R06229_f,R07671_b
56dura[c]	DURADx	0/0
dxyl[c]	DXYLK	1/1	Ex_dxyl[e]_b,dxyltpr_f,dxyltr_f
forcoa[c]	FORCT	0/0
ghb[c]	GHBDHx	0/0
acglc-D[c]	GLCATr	0/0
gp4g[c]	GP4GH	2/3	R01232_b	R00012_f	Ex_gp4g[e]_b,gp4gtpr_f,gp4gtr_f
inost[c]	GPDDA5	2/25	R01184_f	R01193_b	R01187_b,R07324_b	R01182_f,R03331_b	R07279_f,R07324_b	R01185_b,R03331_b	inosttpr_b	R01797_b,R01802_f,R02239_b,R03331_b,R03332_f	R01799_f,R01802_f,R02239_b,R03331_b,R03332_f	R01797_b,R01802_f,R02240_f,R03331_b,R03332_f	R01799_f,R01802_f,R02240_f,R03331_b,R03332_f	R01801_b,R01802_f,R02027_b,R02029_b,R03331_b,R03332_f	R01802_f,R02027_b,R02030_b,R03331_b,R03332_f,R07390_f	R01183_f,R02782_f,R05378_f,R05661_f,R08503_f,R08603_f	R01021_f,R01312_b,R01802_f,R03331_b,R03332_f,R05794_b	R01312_b,R01802_f,R03331_b,R03332_f,R05794_b,R06871_b	R01310_b,R01802_f,R02240_f,R03331_b,R03332_f,R05794_b	R01310_b,R01802_f,R02239_b,R03331_b,R03332_f,R05794_b	R01021_f,R01310_f,R01312_b,R01799_f,R01802_f,R03331_b,R03332_f	R01797_b,R01802_f,R02757_f,R02760_f,R03331_b,R03332_f,R03756_b	R01321_f,R01802_f,R01890_f,R03331_b,R03332_f,R05794_b,R06871_b	R01799_f,R01802_f,R02757_f,R02760_f,R03331_b,R03332_f,R03756_b	R01021_f,R01310_f,R01312_b,R01797_b,R01802_f,R03331_b,R03332_f	R01310_f,R01312_b,R01797_b,R01802_f,R03331_b,R03332_f,R06871_b	R01021_f,R01802_f,R02541_b,R03331_b,R03332_f,R05794_b,R08969_b
4mhetz[c]	HETZK	2/25	R04448_b	R02133_f	R02721_f,R07456_b	R00845_f,R02721_f	R01059_f,R02721_f	R01064_f,R02721_f	R01061_b,R02721_f	R02721_f,R05636_b	R01067_b,R02721_f	R01058_b,R02721_f	R01063_b,R02721_f	R01066_f,R02721_f	R01068_f,R02721_f	R01440_f,R02721_f	R01015_b,R02721_f	R01621_f,R02721_f	R02340_f,R02721_f	R02721_f,R02722_f	R02721_f,R08575_b	R02721_f,R05605_f	R01069_f,R02721_f	R01641_b,R02721_f	R00859_f,R02721_f,R07159_b	R02721_f,R06861_f,R06862_f	R01827_b,R01830_b,R02721_f
4ahmmp[c]	HMPK1	3/4	R02133_f	R03471_b	R03472_b	Ex_4ahmmp[e]_b,4ahmmptpr_f,4ahmmptr_f
inost[c]	INOSTt4pp	0/0
acmalt[c]	MALTATr	0/0
malt6p[c]	MALTptspp	1/25	R00838_f	R04111_b,R05199_f	R02625_b,R04111_b	R02628_b,R04111_b	R02630_f,R04111_b	R02780_f,R04111_b	R00875_b,R04111_b,R05820_f	R04111_b,R06211_f,R06212_f	R02865_b,R04111_b,R05820_f	R00868_b,R02704_f,R04111_b	R04111_b,R05132_f,R05769_f	R01200_f,R02631_f,R04111_b	R02866_f,R04111_b,R05820_f	R01965_b,R02631_f,R04111_b	R00959_b,R02738_f,R04111_b	R00804_f,R03076_f,R04111_b	R02737_f,R02738_f,R04111_b	R01961_b,R02631_f,R04111_b	R02867_b,R04111_b,R05820_f	R01964_b,R02631_f,R04111_b	R01204_b,R02631_f,R04111_b	R02167_f,R02704_f,R04111_b	R00866_b,R03232_f,R04111_b	R04111_b,R06228_f,R06229_f	R02868_b,R04111_b,R05820_f
tcynt[c]	MCPST	1/25	R03106_b	R00374_b,R01931_b,R03105_b,R05704_f	R00374_b,R00895_f,R01875_f,R01931_b,R05704_f	R00152_b,R00486_b,R01931_b,R03105_b,R03524_b	R00152_b,R00524_b,R01408_f,R01931_b,R03105_b	R00282_b,R00895_f,R05704_f,tcynttpr_b	R00895_f,R01267_f,R03524_b,tcynttpr_b	R01267_f,R03105_b,R03524_b,tcynttpr_b	R00281_b,R03105_b,R05704_f,tcynttpr_b	R00282_b,R03105_b,R05704_f,tcynttpr_b	R00281_b,R00895_f,R05704_f,tcynttpr_b	R00280_b,R03105_b,R05704_f,tcynttpr_b	R00798_b,R00895_f,R05704_f,tcynttpr_b	R00895_f,R03532_f,R05704_f,tcynttpr_b	R00412_b,R03105_b,R05704_f,tcynttpr_b	R00326_b,R03105_b,R05704_f,tcynttpr_b	R02166_b,R03105_b,R05704_f,tcynttpr_b	R00895_f,R02166_b,R05704_f,tcynttpr_b	R00412_b,R00895_f,R05704_f,tcynttpr_b	R00294_f,R03105_b,R05704_f,tcynttpr_b	R00361_b,R00895_f,R05704_f,tcynttpr_b	R00326_b,R00895_f,R05704_f,tcynttpr_b	R03105_b,R03532_f,R05704_f,tcynttpr_b	R00861_b,R00895_f,R05704_f,tcynttpr_b	R01253_b,R03105_b,R05704_f,tcynttpr_b
met-D[c]	METDabcpp	1/25	R00655_b	R03001_f,R07396_f	R00652_b,R03001_f	met-Dtpr_b	R00084_f,R00648_b,R03001_f	R01261_f,R03001_f,R08618_b	R00195_f,R00648_b,R03001_f	R00482_b,R00648_b,R03001_f	R00469_f,R00648_b,R03001_f	R00648_b,R03001_f,R04189_f	R00253_b,R00648_b,R03001_f	R00256_f,R00648_b,R03001_f	R00396_f,R00648_b,R03001_f	R00248_f,R00648_b,R03001_f	R00648_b,R02485_f,R03001_f	R00648_b,R00765_f,R03001_f	R00243_f,R00648_b,R03001_f	R00149_b,R00648_b,R03001_f	R00250_f,R00648_b,R03001_f	R00366_f,R00648_b,R03001_f	R00552_f,R00648_b,R03001_f	R00131_f,R00648_b,R03001_f	R00221_f,R00648_b,R03001_f	R00648_b,R00729_f,R03001_f	R00648_b,R03001_f,R05861_f
mi1p-D[c], inost[c]	MI1PP	0/0
Nmtrp[c]	MTRPOX	1/2	R00683_f	Ex_Nmtrp[e]_b,Nmtrptpr_f,Nmtrptr_f
dmbzid[c]	NNDMBRT	1/2	R04148_b	Ex_dmbzid[e]_b,dmbzidtpr_f,dmbzidtr_f
didp[c]	NTP11	1/2	R03530_f	Ex_didp[e]_f,didptpr_b,didptr_b
xdp[c]	NTP12	1/1	Ex_xdp[e]_f,xdptpr_b,xdptr_b
oxam[c]	OXAMTC	1/2	R02937_f	Ex_oxam[e]_f,oxamtpr_b,oxamtr_b
forcoa[c]	OXCDC	0/0
2pglyc[c]	PGLYCP	1/5	R01334_b	R00024_b,R03140_f	R01523_f,R03140_f	Ex_2pglyc[e]_b,2pglyctpr_f,2pglyctr_f	R03140_f,Ex_C01182[e]_b,C01182tpr_f,C01182tr_f
sarcs[c]	SARCOX	2/25	R00610_b	R00367_f	R00611_b,R03597_f	R01564_f,R02821_f	R02821_f,R07243_b	R07243_b,R07244_b	R01564_f,R07244_b	R00294_b,R00611_b	R00611_b,R03532_b	R00611_b,R07229_f	R00611_b,R01253_f	R00281_f,R00611_b	R00611_b,R02166_f	R00611_b,R07182_f	R00611_b,R00860_f	R00282_f,R00611_b	R00611_b,R00861_f	R00611_b,R00798_f	R00412_f,R00611_b	R00326_f,R00611_b	R00280_f,R00611_b	R00611_b,R07153_f	R00361_f,R00611_b	R00476_f,R00611_b	R00611_b,R01178_f
N1aspmd[c]	SPMDAT1	1/3	Ex_N1aspmd[e]_f,N1aspmdtpr_b,N1aspmdtr_b	R09074_f,Ex_C18170[e]_f,C18170tpr_b,C18170tr_b	R03899_b,R09074_f,Ex_C02567[e]_f,C02567tpr_b,C02567tr_b
n8aspmd[c]	SPMDAT2	1/25	R07300_f	R01914_b,R01987_b,R05050_f,R09075_f	R01154_b,R03139_f,R04025_b,R09075_f,R09077_b	R00018_f,R01154_b,R01919_b,R04025_b,R09075_f	R01915_b,R01987_b,R03597_f,R05050_f,R09075_f	R00904_f,R01154_b,R03139_f,R04025_b,R09075_f	R01915_b,R01987_b,R02166_f,R05050_f,R09075_f	R00326_f,R01915_b,R01987_b,R05050_f,R09075_f	R00084_f,R01154_b,R01914_b,R04025_b,R09075_f	R01987_b,R02293_f,R05050_f,R07650_b,R09075_f	R00282_f,R01915_b,R01987_b,R05050_f,R09075_f	R01045_f,R01915_b,R01987_b,R05050_f,R09075_f	R01915_b,R01987_b,R05050_f,R07182_f,R09075_f	R01915_b,R01987_b,R05050_f,R07229_f,R09075_f	R00018_f,R01156_f,R01919_b,R04025_b,R09075_f	R01987_b,R05050_f,R06977_b,R07650_b,R09075_f	R01156_f,R03139_f,R04025_b,R09075_f,R09077_b	R00084_f,R01156_f,R01914_b,R04025_b,R09075_f	R00904_f,R01156_f,R03139_f,R04025_b,R09075_f	R00277_f,R01154_b,R01914_b,R04025_b,R09075_f	R01253_f,R01915_b,R01987_b,R05050_f,R09075_f	R00294_b,R01915_b,R01987_b,R05050_f,R09075_f	R00297_f,R01915_b,R01987_b,R05050_f,R09075_f	R00860_f,R01915_b,R01987_b,R05050_f,R09075_f	R00281_f,R01915_b,R01987_b,R05050_f,R09075_f
aacald[c]	TAUDO	2/3	R05320_b	R06830_b	Ex_aacald[e]_f,aacaldtpr_b,aacaldtr_b
tmao[c], tma[c]	TMAOR1	3/25	R02559_f	R02560_f	R05623_f	R02511_f,R02512_b,R04433_f	R02512_b,R09098_b,R09124_f	R00919_f,R02511_f,R02512_b,R04432_b	R00924_f,R02511_f,R02512_b,R04432_b	tmatpr_b,tmaotpr_f	R00276_f,R02512_b,R04347_b,R09096_b,R09124_f	R01142_f,R02512_b,R04541_f,R09092_f,R09124_f	R02511_f,R02512_b,R03045_f,R04432_b,R09286_b	R02511_f,R02512_b,R03045_f,R03158_f,R04432_b	R02511_f,R02512_b,R03045_f,R03157_b,R04432_b	R01143_f,R02512_b,R04541_f,R09092_f,R09124_f	R01449_b,R02511_f,R02512_b,R02963_f,R04432_b	R02511_f,R02512_b,R02963_f,R04432_b,R05508_b	R01564_f,R02821_f,R07228_f,tmaotpr_f	R01564_f,R07228_f,R07244_b,tmaotpr_f	R07228_f,R07243_b,R07244_b,tmaotpr_f	R02821_f,R07228_f,R07243_b,tmaotpr_f	R07228_f,glybtpr_b,tmaotpr_f	R00019_b,R02512_b,R04347_b,R07157_b,R09096_b,R09124_f	R00021_f,R02512_b,R04347_b,R07157_b,R09096_b,R09124_f	R01142_f,R02512_b,R04540_f,R04541_f,R09095_f,R09124_f	R00859_f,R02512_b,R04347_b,R07157_b,R09096_b,R09124_f
tmao[c], tma[c]	TMAOR2	0/0
