# Supplementary material for: Gap-filling analysis of the iJO1366 Escherichia coli metabolic network reconstruction for discovery of metabolic functions
Source: BMC Syst Biol. 2012 May 1;6:30. doi: 10.1186/1752-0509-6-30 (PMC3423039; doi:10.1186/1752-0509-6-30)
Supplement: Additional file 3 — The KEGG based universal database of reactions and list of excluded reactions. [file 1752-0509-6-30-S3.xlsx]

## Sheet: Sheet1
Reaction ID	Reaction Formula		Blacklisted Reaction	Reason for Blacklisting
R00001	1 C00890[c] + 2 C00001[c] <==> (n+1) C02174[c]		R00165	incomplete reaction
R00002	16 C00002[c] + 16 C00001[c] + 8 C00138[c] <==> 8 C05359[c] + 16 C00009[c] + 16 C00008[c] + 8 C00139[c]		R00166	incomplete reaction
R00004	1 C00013[c] + 1 C00001[c] <==> 2 C00009[c]		R00167	incomplete reaction
R00005	1 C01010[c] + 1 C00001[c] <==> 2 C00011[c] + 2 C00014[c]		R00168	incomplete reaction
R00006	1 C00900[c] + 1 C00011[c] <==> 2 C00022[c]		R00169	incomplete reaction
R00008	1 C06033[c] <==> 2 C00022[c]		R00170	incomplete reaction
R00009	2 C00027[c] <==> 1 C00007[c] + 2 C00001[c]		R00171	incomplete reaction
R00010	1 C01083[c] + 1 C00001[c] <==> 2 C00031[c]		R00172	incomplete reaction
R00012	2 C00044[c] <==> 1 C00013[c] + 1 C01261[c]		R00423	incomplete reaction
R00013	2 C00048[c] <==> 1 C01146[c] + 1 C00011[c]		R00698	incomplete reaction
R00014	1 C00022[c] + 1 C00068[c] <==> 1 C05125[c] + 1 C00011[c]		R00914	incomplete reaction
R00015	2 C00089[c] <==> 1 C00031[c] + 1 C03661[c]		R00991	incomplete reaction
R00016	2 C00103[c] <==> 1 C00031[c] + 1 C00660[c]		R01119	incomplete reaction
R00017	1 C00027[c] + 2 C00126[c] <==> 2 C00125[c] + 2 C00001[c]		R01282	incomplete reaction
R00018	2 C00134[c] <==> 1 C06366[c] + 1 C00014[c]		R01400	incomplete reaction
R00019	2 C00138[c] + 2 C00080[c] <==> 1 C00282[c] + 2 C00139[c]		R01427	incomplete reaction
R00021	2 C00025[c] + 2 C00139[c] <==> 1 C00064[c] + 1 C00026[c] + 2 C00138[c] + 2 C00080[c]		R01474	incomplete reaction
R00022	1 C01674[c] + 1 C00001[c] <==> 2 C00140[c]		R01578	incomplete reaction
R00023	2 C00192[c] + 2 C00003[c] <==> 1 C01818[c] + 2 C00004[c] + 2 C00080[c]		R01637	incomplete reaction
R00024	1 C01182[c] + 1 C00011[c] + 1 C00001[c] <==> 2 C00197[c]		R01734	incomplete reaction
R00025	1 C18091[c] + 1 C00007[c] + 1 C01847[c] <==> 1 C00084[c] + 1 C00088[c] + 1 C00061[c] + 1 C00001[c]		R01913	incomplete reaction
R00026	1 C00185[c] + 1 C00001[c] <==> 2 C00221[c]		R02116	incomplete reaction
R00027	1 C01408[c] <==> 2 C00261[c]		R02127	incomplete reaction
R00028	1 C00208[c] + 1 C00001[c] <==> 2 C00267[c]		R02128	incomplete reaction
R00029	2 C00320[c] + 2 C00125[c] <==> 1 C02084[c] + 2 C00126[c]		R02129	incomplete reaction
R00031	1 C00007[c] + 2 C00082[c] <==> 2 C00355[c]		R02309	incomplete reaction
R00032	1 C02094[c] + 1 C00007[c] <==> 2 C00376[c]		R02409	incomplete reaction
R00033	1 C00378[c] + 1 C00007[c] <==> 1 C00027[c] + 1 C05856[c]		R02460	incomplete reaction
R00034	1 C03103[c] <==> 2 C08249[c]		R02518	incomplete reaction
R00036	2 C00430[c] <==> 1 C00931[c] + 2 C00001[c]		R02592	incomplete reaction
R00038	2 C00479[c] <==> 1 C02948[c]		R02671	incomplete reaction
R00039	2 C00492[c] <==> 1 C08242[c] + 1 C00089[c]		R02713	incomplete reaction
R00041	2 C00339[c] + 1 C00007[c] <==> 2 C00609[c] + 2 C00001[c]		R02816	incomplete reaction
R00042	2 C01179[c] + 1 C00007[c] <==> 2 C00642[c] + 2 C00011[c]		R02895	incomplete reaction
R00043	1 C04547[c] + 1 C00007[c] <==> 2 C00755[c]		R02904	incomplete reaction
R00044	2 C01795[c] + 1 C00007[c] <==> 2 C00757[c] + 2 C00001[c]		R02959	incomplete reaction
R00045	1 C00007[c] + 2 C00355[c] <==> 2 C00822[c] + 2 C00001[c]		R03580	incomplete reaction
R00047	1 C00007[c] + 1 C01020[c] + 1 C00030[c] <==> 1 C01059[c] + 1 C00011[c] + 1 C00028[c] + 1 C00001[c]		R03602	incomplete reaction
R00048	1 C04546[c] + 1 C00001[c] <==> 2 C01089[c]		R03603	incomplete reaction
R00049	2 C01158[c] <==> 1 C00031[c] + 1 C04101[c]		R03683	incomplete reaction
R00052	1 C00027[c] + 1 C01371[c] + 1 C01327[c] <==> 1 C01334[c] + 2 C00001[c]		R03698	incomplete reaction
R00053	1 C01572[c] + 1 C00001[c] <==> 2 C01424[c]		R03724	incomplete reaction
R00054	1 C02868[c] + 1 C00001[c] <==> 2 C01839[c]		R03740	incomplete reaction
R00055	2 C00294[c] + 1 C00007[c] <==> 2 C01993[c] + 2 C00001[c]		R03765	incomplete reaction
R00056	1 C01910[c] + 1 C00001[c] <==> 2 C02171[c]		R03798	incomplete reaction
R00057	1 C00007[c] + 4 C01525[c] <==> 2 C02318[c] + 2 C00001[c]		R03807	incomplete reaction
R00058	1 C00007[c] + 2 C00090[c] <==> 2 C02351[c] + 2 C00001[c]		R03836	incomplete reaction
R00059	1 C01255[c] + 1 C00001[c] <==> 2 C02378[c]		R03872	incomplete reaction
R00060	1 C00007[c] + 2 C00495[c] <==> 2 C03036[c] + 2 C00001[c]		R03873	incomplete reaction
R00061	1 C00007[c] + 2 C00495[c] <==> 2 C03040[c] + 2 C00001[c]		R03911	incomplete reaction
R00062	2 C03374[c] <==> 1 C00486[c] + 1 C05787[c]		R03950	incomplete reaction
R00063	2 C01175[c] <==> 1 C04275[c] + 1 C00031[c]		R03951	incomplete reaction
R00066	2 C04332[c] <==> 1 C00255[c] + 1 C04732[c]		R04250	incomplete reaction
R00067	2 C05359[c] + 2 C00080[c] <==> 1 C00282[c]		R04251	incomplete reaction
R00068	1 C00007[c] + 2 C00072[c] <==> 2 C05422[c] + 2 C00001[c]		R04252	incomplete reaction
R00069	1 C05565[c] + 1 C00027[c] <==> 1 C03680[c] + 1 C00007[c] + 1 C00001[c]		R04283	incomplete reaction
R00070	2 C05791[c] + 1 C00007[c] <==> 2 C05795[c] + 2 C00001[c]		R04458	incomplete reaction
R00072	1 C05856[c] + 1 C00007[c] + 1 C00001[c] <==> 1 C00027[c] + 1 C02892[c]		R04524	incomplete reaction
R00073	1 C00427[c] + 1 C00028[c] + 1 C00001[c] <==> 1 C05956[c] + 1 C00030[c]		R04546	incomplete reaction
R00074	3 C00007[c] + 4 C01987[c] <==> 6 C00001[c] + 2 C02161[c]		R04616	incomplete reaction
R00075	3 C00019[c] <==> 3 C00170[c] + 1 C05324[c]		R04637	incomplete reaction
R00076	4 C00002[c] + 2 C02308[c] <==> 4 C00008[c] + 1 C02307[c]		R04667	incomplete reaction
R00077	1 C02307[c] + 4 C00001[c] <==> 2 C02308[c] + 4 C00009[c]		R04670	incomplete reaction
R00078	1 C00007[c] + 4 C14818[c] + 4 C00080[c] <==> 4 C14819[c] + 2 C00001[c]		R04763	incomplete reaction
R00080	4 C00090[c] + 3 C00007[c] <==> 6 C00001[c] + 2 C03861[c]		R04775	incomplete reaction
R00081	1 C00007[c] + 4 C00126[c] + 4 C00080[c] <==> 4 C00125[c] + 2 C00001[c]		R04808	incomplete reaction
R00082	1 C00007[c] + 4 C01000[c] <==> 4 C00997[c] + 2 C00001[c]		R04860	incomplete reaction
R00083	1 C00007[c] + 4 C01785[c] <==> 4 C05309[c] + 2 C00001[c]		R04878	incomplete reaction
R00084	4 C00931[c] + 1 C00001[c] <==> 1 C01024[c] + 4 C00014[c]		R04899	incomplete reaction
R00085	1 C00002[c] + 2 C00001[c] <==> 1 C00020[c] + 2 C00009[c]		R04906	incomplete reaction
R00086	1 C00002[c] + 1 C00001[c] <==> 1 C00008[c] + 1 C00009[c]		R04923	incomplete reaction
R00087	1 C00002[c] + 1 C00001[c] <==> 1 C00020[c] + 1 C00013[c]		R04925	incomplete reaction
R00088	1 C00002[c] + 1 C00001[c] <==> 1 C00081[c] + 1 C00014[c]		R04933	incomplete reaction
R00089	1 C00002[c] <==> 1 C00575[c] + 1 C00013[c]		R04934	incomplete reaction
R00091	1 C00003[c] + 2 C00010[c] <==> 1 C02015[c] + 1 C00004[c] + 1 C00080[c]		R04975	incomplete reaction
R00092	1 C00003[c] + 2 C14818[c] <==> 1 C00004[c] + 1 C00080[c] + 2 C14819[c]		R05044	incomplete reaction
R00093	2 C00025[c] + 1 C00003[c] <==> 1 C00064[c] + 1 C00026[c] + 1 C00004[c] + 1 C00080[c]		R05045	incomplete reaction
R00094	2 C00051[c] + 1 C00003[c] <==> 1 C00127[c] + 1 C00004[c] + 1 C00080[c]		R05088	incomplete reaction
R00095	1 C00003[c] + 2 C00072[c] <==> 1 C00004[c] + 2 C01041[c] + 1 C00080[c]		R05089	incomplete reaction
R00097	1 C00003[c] + 2 C00541[c] + 2 C00001[c] + 1 C00080[c] <==> 1 C00004[c] + 2 C00992[c]		R05090	incomplete reaction
R00099	1 C00003[c] + 2 C00853[c] <==> 1 C00004[c] + 1 C00080[c] + 2 C00541[c]		R05122	incomplete reaction
R00100	1 C00004[c] + 2 C00996[c] <==> 1 C00003[c] + 2 C00999[c] + 1 C00080[c]		R05126	incomplete reaction
R00101	1 C00004[c] + 2 C02683[c] <==> 1 C00003[c] + 2 C02685[c] + 1 C00080[c]		R05127	incomplete reaction
R00102	1 C00003[c] + 1 C00001[c] <==> 1 C00153[c] + 1 C00301[c]		R05131	incomplete reaction
R00103	1 C00003[c] + 1 C00001[c] <==> 1 C00020[c] + 1 C00455[c]		R05344	incomplete reaction
R00104	1 C00002[c] + 1 C00003[c] <==> 1 C00008[c] + 1 C00006[c]		R05345	incomplete reaction
R00105	1 C00002[c] + 1 C00004[c] <==> 1 C00008[c] + 1 C00005[c]		R05493	incomplete reaction
R00106	1 C00005[c] + 2 C00923[c] <==> 1 C00006[c] + 2 C00924[c] + 1 C00080[c]		R05671	incomplete reaction
R00107	1 C00005[c] + 2 C00992[c] <==> 1 C00006[c] + 2 C00541[c] + 2 C00001[c] + 1 C00080[c]		R05836	incomplete reaction
R00108	1 C00005[c] + 2 C00997[c] <==> 1 C00006[c] + 2 C01000[c] + 1 C00080[c]		R06196	incomplete reaction
R00109	1 C00005[c] + 2 C02683[c] <==> 1 C00006[c] + 2 C02685[c] + 1 C00080[c]		R06352	incomplete reaction
R00111	1 C00005[c] + 2 C05933[c] + 2 C00007[c] + 1 C00080[c] <==> 1 C00006[c] + 2 C00533[c] + 2 C00327[c] + 2 C00001[c]		R06353	incomplete reaction
R00112	1 C00005[c] + 1 C00003[c] <==> 1 C00006[c] + 1 C00004[c]		R06355	incomplete reaction
R00114	2 C00025[c] + 1 C00006[c] <==> 1 C00064[c] + 1 C00026[c] + 1 C00005[c] + 1 C00080[c]		R06356	incomplete reaction
R00115	2 C00051[c] + 1 C00006[c] <==> 1 C00127[c] + 1 C00005[c] + 1 C00080[c]		R06358	incomplete reaction
R00118	1 C00006[c] + 1 C00001[c] <==> 1 C00009[c] + 1 C00003[c]		R06359	incomplete reaction
R00119	1 C00006[c] + 1 C00001[c] <==> 1 C00153[c] + 1 C03246[c]		R06500	incomplete reaction
R00120	1 C00007[c] + 2 C00051[c] <==> 1 C00127[c] + 1 C00027[c]		R06670	incomplete reaction
R00122	1 C00008[c] + 1 C00001[c] <==> 1 C00020[c] + 1 C00009[c]		R06732	incomplete reaction
R00123	1 C00008[c] + 1 C00001[c] <==> 1 C00104[c] + 1 C00014[c]		R06742	incomplete reaction
R00125	1 C01260[c] + 1 C00001[c] <==> 2 C00008[c]		R06858	incomplete reaction
R00126	1 C00008[c] + 1 C00002[c] <==> 1 C00009[c] + 1 C01260[c]		R07005	incomplete reaction
R00127	1 C00002[c] + 1 C00020[c] <==> 2 C00008[c]		R07006	incomplete reaction
R00128	1 C03483[c] + 1 C00001[c] <==> 1 C00002[c] + 1 C00009[c]		R07008	incomplete reaction
R00129	1 C00002[c] + 1 C04856[c] <==> 1 C00008[c] + 1 C00009[c] + 1 C00004[c]		R07126	incomplete reaction
R00130	1 C00002[c] + 1 C00882[c] <==> 1 C00008[c] + 1 C00010[c]		R07466	incomplete reaction
R00131	1 C00086[c] + 1 C00001[c] <==> 1 C00011[c] + 2 C00014[c]		R07474	incomplete reaction
R00132	1 C01353[c] <==> 1 C00011[c] + 1 C00001[c]		R07496	incomplete reaction
R00134	1 C00058[c] + 1 C00006[c] <==> 1 C00011[c] + 1 C00005[c]		R07501	incomplete reaction
R00137	1 C00002[c] + 1 C00455[c] <==> 1 C00013[c] + 1 C00003[c]		R07510	incomplete reaction
R00138	1 C00536[c] + 1 C00001[c] <==> 1 C00013[c] + 1 C00009[c]		R07511	incomplete reaction
R00139	1 C11038[c] + 1 C00002[c] <==> 1 C11039[c] + 1 C00008[c]		R07520	incomplete reaction
R00140	1 C11038[c] + 1 C00008[c] <==> 1 C03997[c] + 1 C00002[c]		R07523	incomplete reaction
R00141	1 C00002[c] + 1 C00014[c] <==> 1 C00008[c] + 1 C02306[c]		R07534	incomplete reaction
R00143	1 C00014[c] + 1 C00003[c] + 1 C00001[c] <==> 1 C00192[c] + 1 C00004[c] + 1 C00080[c]		R07540	incomplete reaction
R00145	1 C05167[c] + 1 C00001[c] + 1 C00003[c] <==> 1 C00161[c] + 1 C00014[c] + 1 C00004[c] + 1 C00080[c]		R07541	incomplete reaction
R00146	1 C05167[c] + 1 C00001[c] + 1 C00006[c] <==> 1 C00161[c] + 1 C00014[c] + 1 C00005[c] + 1 C00080[c]		R07542	incomplete reaction
R00148	1 C00014[c] + 1 C00007[c] + 1 C00390[c] <==> 1 C00192[c] + 1 C00001[c] + 1 C00399[c]		R07548	incomplete reaction
R00149	2 C00002[c] + 1 C00014[c] + 1 C00011[c] + 1 C00001[c] <==> 2 C00008[c] + 1 C00009[c] + 1 C00169[c]		R07552	incomplete reaction
R00150	1 C00002[c] + 1 C00014[c] + 1 C00011[c] <==> 1 C00008[c] + 1 C00169[c]		R07555	incomplete reaction
R00152	1 C00014[c] + 1 C00011[c] <==> 1 C00177[c]		R07560	incomplete reaction
R00153	1 C05361[c] + 2 C05359[c] + 2 C00080[c] <==> 2 C00014[c]		R07654	incomplete reaction
R00155	1 C00015[c] + 1 C00001[c] <==> 1 C00105[c] + 1 C00009[c]		R07655	incomplete reaction
R00156	1 C00002[c] + 1 C00015[c] <==> 1 C00008[c] + 1 C00075[c]		R07656	incomplete reaction
R00157	1 C00075[c] + 1 C00020[c] <==> 1 C00015[c] + 1 C00008[c]		R07663	incomplete reaction
R00158	1 C00002[c] + 1 C00105[c] <==> 1 C00008[c] + 1 C00015[c]		R07682	incomplete reaction
R00159	1 C00075[c] + 1 C00001[c] <==> 1 C00015[c] + 1 C00009[c]		R07683	incomplete reaction
R00160	1 C00016[c] + 1 C00001[c] <==> 1 C00020[c] + 1 C00061[c]		R07685	incomplete reaction
R00161	1 C00002[c] + 1 C00061[c] <==> 1 C00013[c] + 1 C00016[c]		R07686	incomplete reaction
R00162	1 C00002[c] + 1 C00017[c] <==> 1 C00008[c] + 1 C00562[c]		R07692	incomplete reaction
R00164	1 C00562[c] + 1 C00001[c] <==> 1 C00017[c] + 1 C00009[c]		R07693	incomplete reaction
R00173	1 C00018[c] + 1 C00001[c] <==> 1 C00250[c] + 1 C00009[c]		R07696	incomplete reaction
R00174	1 C00002[c] + 1 C00250[c] <==> 1 C00008[c] + 1 C00018[c]		R07697	incomplete reaction
R00175	1 C00019[c] + 1 C00001[c] <==> 1 C00170[c] + 1 C00263[c]		R07698	incomplete reaction
R00177	1 C00009[c] + 1 C00013[c] + 1 C00019[c] <==> 1 C00002[c] + 1 C00073[c] + 1 C00001[c]		R07699	incomplete reaction
R00178	1 C00019[c] + 1 C00080[c] <==> 1 C01137[c] + 1 C00011[c]		R07700	incomplete reaction
R00179	1 C00019[c] <==> 1 C01234[c] + 1 C00170[c]		R07706	incomplete reaction
R00180	1 C00019[c] <==> 1 C00170[c] + 1 C02926[c]		R07725	incomplete reaction
R00181	1 C00020[c] + 1 C00001[c] <==> 1 C00130[c] + 1 C00014[c]		R07735	incomplete reaction
R00182	1 C00020[c] + 1 C00001[c] <==> 1 C00147[c] + 1 C00117[c]		R07744	incomplete reaction
R00183	1 C00020[c] + 1 C00001[c] <==> 1 C00212[c] + 1 C00009[c]		R07826	incomplete reaction
R00184	1 C01260[c] + 1 C00001[c] <==> 1 C00002[c] + 1 C00020[c]		R07844	incomplete reaction
R00185	1 C00002[c] + 1 C00212[c] <==> 1 C00008[c] + 1 C00020[c]		R07846	incomplete reaction
R00187	1 C06197[c] + 1 C00001[c] <==> 1 C00008[c] + 1 C00020[c]		R07847	incomplete reaction
R00188	1 C00054[c] + 1 C00001[c] <==> 1 C00020[c] + 1 C00009[c]		R07900	incomplete reaction
R00189	1 C00002[c] + 1 C00857[c] + 1 C00014[c] <==> 1 C00020[c] + 1 C00013[c] + 1 C00003[c]		R07904	incomplete reaction
R00190	1 C00020[c] + 1 C00013[c] <==> 1 C00147[c] + 1 C00119[c]		R07915	incomplete reaction
R00191	1 C00575[c] + 1 C00001[c] <==> 1 C00020[c]		R07980	incomplete reaction
R00192	1 C00021[c] + 1 C00001[c] <==> 1 C00212[c] + 1 C00155[c]		R08023	incomplete reaction
R00193	1 C00021[c] + 1 C00001[c] <==> 1 C03431[c] + 1 C00014[c]		R08067	incomplete reaction
R00194	1 C00021[c] + 1 C00001[c] <==> 1 C03539[c] + 1 C00147[c]		R08234	incomplete reaction
R00195	1 C06393[c] + 1 C00001[c] <==> 1 C00022[c] + 2 C00014[c]		R08252	incomplete reaction
R00196	1 C00186[c] + 2 C00125[c] <==> 1 C00022[c] + 2 C00126[c] + 2 C00080[c]		R08256	incomplete reaction
R00197	1 C00256[c] + 2 C00125[c] <==> 1 C00022[c] + 2 C00126[c] + 2 C00080[c]		R08268	incomplete reaction
R00198	1 C00256[c] + 2 C01070[c] <==> 1 C00022[c] + 2 C01071[c]		R08269	incomplete reaction
R00199	1 C00002[c] + 1 C00022[c] + 1 C00001[c] <==> 1 C00020[c] + 1 C00074[c] + 1 C00009[c]		R08272	incomplete reaction
R00200	1 C00002[c] + 1 C00022[c] <==> 1 C00008[c] + 1 C00074[c]		R08276	incomplete reaction
R00203	1 C00546[c] + 1 C00003[c] + 1 C00001[c] <==> 1 C00022[c] + 1 C00004[c] + 1 C00080[c]		R08277	incomplete reaction
R00205	1 C00546[c] + 1 C00006[c] + 1 C00001[c] <==> 1 C00022[c] + 1 C00005[c] + 1 C00080[c]		R08284	incomplete reaction
R00206	1 C00002[c] + 1 C00022[c] + 1 C00009[c] <==> 1 C00020[c] + 1 C00074[c] + 1 C00013[c]		R08286	incomplete reaction
R00207	1 C00022[c] + 1 C00009[c] + 1 C00007[c] <==> 1 C00227[c] + 1 C00027[c] + 1 C00011[c]		R08287	incomplete reaction
R00208	1 C00074[c] + 1 C00001[c] <==> 1 C00022[c] + 1 C00009[c]		R08290	incomplete reaction
R00209	1 C00022[c] + 1 C00010[c] + 1 C00003[c] <==> 1 C00024[c] + 1 C00011[c] + 1 C00004[c] + 1 C00080[c]		R08291	incomplete reaction
R00210	1 C00022[c] + 1 C00010[c] + 1 C00006[c] <==> 1 C00024[c] + 1 C00011[c] + 1 C00005[c] + 1 C00080[c]		R08293	incomplete reaction
R00211	1 C00022[c] + 1 C00010[c] + 1 C00007[c] <==> 1 C00027[c] + 1 C00024[c] + 1 C00011[c]		R08296	incomplete reaction
R00212	1 C00024[c] + 1 C00058[c] <==> 1 C00010[c] + 1 C00022[c]		R08297	incomplete reaction
R00213	1 C03015[c] + 1 C00001[c] <==> 1 C00022[c] + 2 C00014[c] + 1 C00011[c]		R08298	incomplete reaction
R00214	1 C00149[c] + 1 C00003[c] <==> 1 C00022[c] + 1 C00011[c] + 1 C00004[c] + 1 C00080[c]		R08299	incomplete reaction
R00215	1 C00497[c] + 1 C00003[c] <==> 1 C00022[c] + 1 C00011[c] + 1 C00004[c] + 1 C00080[c]		R08301	incomplete reaction
R00216	1 C00149[c] + 1 C00006[c] <==> 1 C00022[c] + 1 C00011[c] + 1 C00005[c] + 1 C00080[c]		R08302	incomplete reaction
R00217	1 C00036[c] <==> 1 C00022[c] + 1 C00011[c]		R08315	incomplete reaction
R00218	1 C03248[c] + 1 C00001[c] <==> 1 C00022[c] + 1 C00011[c]		R08316	incomplete reaction
R00219	1 C00022[c] + 1 C00011[c] <==> 1 C03981[c]		R08317	incomplete reaction
R00220	1 C00065[c] <==> 1 C00022[c] + 1 C00014[c]		R08318	incomplete reaction
R00221	1 C00740[c] <==> 1 C00022[c] + 1 C00014[c]		R08319	incomplete reaction
R00223	1 C00716[c] <==> 1 C00022[c] + 1 C00014[c]		R08320	incomplete reaction
R00224	1 C00022[c] <==> 1 C00084[c] + 1 C00011[c]		R08321	incomplete reaction
R00226	1 C06010[c] + 1 C00011[c] <==> 2 C00022[c]		R08322	incomplete reaction
R00227	1 C00024[c] + 1 C00001[c] <==> 1 C00010[c] + 1 C00033[c]		R08324	incomplete reaction
R00228	1 C00084[c] + 1 C00010[c] + 1 C00003[c] <==> 1 C00024[c] + 1 C00004[c] + 1 C00080[c]		R08329	incomplete reaction
R00229	1 C00002[c] + 1 C00033[c] + 1 C00010[c] <==> 1 C00008[c] + 1 C00024[c] + 1 C00009[c]		R08330	incomplete reaction
R00230	1 C00024[c] + 1 C00009[c] <==> 1 C00010[c] + 1 C00227[c]		R08333	incomplete reaction
R00233	1 C00083[c] <==> 1 C00024[c] + 1 C00011[c]		R08334	incomplete reaction
R00234	1 C00024[c] + 1 C00012[c] <==> 1 C00010[c] + 1 C03011[c]		R08335	incomplete reaction
R00235	1 C00002[c] + 1 C00033[c] + 1 C00010[c] <==> 1 C00020[c] + 1 C00013[c] + 1 C00024[c]		R08336	incomplete reaction
R00236	1 C05993[c] + 1 C00010[c] <==> 1 C00020[c] + 1 C00024[c]		R08337	incomplete reaction
R00237	1 C01011[c] <==> 1 C00024[c] + 1 C00022[c]		R08338	incomplete reaction
R00238	2 C00024[c] <==> 1 C00010[c] + 1 C00332[c]		R08339	incomplete reaction
R00239	1 C00002[c] + 1 C00025[c] <==> 1 C00008[c] + 1 C03287[c]		R08340	incomplete reaction
R00241	1 C00002[c] + 1 C00025[c] <==> 1 C00008[c] + 1 C05765[c]		R08341	incomplete reaction
R00243	1 C00025[c] + 1 C00003[c] + 1 C00001[c] <==> 1 C00026[c] + 1 C00014[c] + 1 C00004[c] + 1 C00080[c]		R08342	incomplete reaction
R00245	1 C01165[c] + 1 C00003[c] + 1 C00001[c] <==> 1 C00025[c] + 1 C00004[c] + 1 C00080[c]		R08343	incomplete reaction
R00248	1 C00025[c] + 1 C00006[c] + 1 C00001[c] <==> 1 C00026[c] + 1 C00014[c] + 1 C00005[c] + 1 C00080[c]		R08344	incomplete reaction
R00250	1 C00025[c] + 1 C00007[c] + 1 C00001[c] <==> 1 C00026[c] + 1 C00014[c] + 1 C00027[c]		R08345	incomplete reaction
R00251	1 C00002[c] + 1 C01879[c] + 2 C00001[c] <==> 1 C00008[c] + 1 C00009[c] + 1 C00025[c]		R08371	incomplete reaction
R00253	1 C00002[c] + 1 C00025[c] + 1 C00014[c] <==> 1 C00008[c] + 1 C00009[c] + 1 C00064[c]		R08375	incomplete reaction
R00254	1 C00025[c] + 1 C00014[c] + 1 C00011[c] <==> 1 C05829[c] + 1 C00001[c]		R08377	incomplete reaction
R00256	1 C00064[c] + 1 C00001[c] <==> 1 C00025[c] + 1 C00014[c]		R08378	incomplete reaction
R00257	1 C00002[c] + 1 C00857[c] + 1 C00064[c] + 1 C00001[c] <==> 1 C00020[c] + 1 C00013[c] + 1 C00003[c] + 1 C00025[c]		R08393	incomplete reaction
R00258	1 C00041[c] + 1 C00026[c] <==> 1 C00022[c] + 1 C00025[c]		R08394	incomplete reaction
R00259	1 C00024[c] + 1 C00025[c] <==> 1 C00010[c] + 1 C00624[c]		R08397	incomplete reaction
R00260	1 C00025[c] <==> 1 C00217[c]		R08398	incomplete reaction
R00261	1 C00025[c] <==> 1 C00334[c] + 1 C00011[c]		R08399	incomplete reaction
R00262	1 C03618[c] <==> 1 C00025[c]		R08401	incomplete reaction
R00263	1 C00025[c] <==> 1 C05723[c]		R08411	incomplete reaction
R00264	1 C00433[c] + 1 C00006[c] + 1 C00001[c] <==> 1 C00026[c] + 1 C00005[c] + 1 C00080[c]		R08412	incomplete reaction
R00265	1 C00026[c] + 1 C00010[c] + 1 C00006[c] <==> 1 C00091[c] + 1 C00011[c] + 1 C00005[c] + 1 C00080[c]		R08413	incomplete reaction
R00267	1 C00311[c] + 1 C00006[c] <==> 1 C00026[c] + 1 C00011[c] + 1 C00005[c] + 1 C00080[c]		R08414	incomplete reaction
R00268	1 C05379[c] <==> 1 C00026[c] + 1 C00011[c]		R08415	incomplete reaction
R00269	1 C00940[c] + 1 C00001[c] <==> 1 C00026[c] + 1 C00014[c]		R08416	incomplete reaction
R00270	1 C00026[c] + 1 C00014[c] <==> 1 C05572[c] + 1 C00001[c]		R08417	incomplete reaction
R00271	1 C00024[c] + 1 C00001[c] + 1 C00026[c] <==> 1 C01251[c] + 1 C00010[c]		R08418	incomplete reaction
R00272	1 C00026[c] <==> 1 C00232[c] + 1 C00011[c]		R08419	incomplete reaction
R00273	1 C00209[c] + 1 C00007[c] <==> 1 C00027[c] + 2 C00011[c]		R08421	incomplete reaction
R00275	2 C00704[c] + 2 C00080[c] <==> 1 C00027[c] + 1 C00007[c]		R08422	incomplete reaction
R00276	1 C00011[c] + 1 C00027[c] <==> 1 C00237[c] + 1 C00001[c] + 1 C00007[c]		R08424	incomplete reaction
R00277	1 C00647[c] + 1 C00001[c] + 1 C00007[c] <==> 1 C00018[c] + 1 C00014[c] + 1 C00027[c]		R08425	incomplete reaction
R00278	1 C00627[c] + 1 C00007[c] <==> 1 C00027[c] + 1 C00018[c]		R08426	incomplete reaction
R00279	1 C00217[c] + 1 C00001[c] + 1 C00007[c] <==> 1 C00026[c] + 1 C00014[c] + 1 C00027[c]		R08427	incomplete reaction
R00280	1 C00028[c] + 2 C00533[c] + 2 C00001[c] <==> 1 C00030[c] + 2 C00088[c]		R08428	incomplete reaction
R00281	1 C00028[c] + 1 C00004[c] + 1 C00080[c] <==> 1 C00030[c] + 1 C00003[c]		R08431	incomplete reaction
R00282	1 C00028[c] + 1 C00005[c] + 1 C00080[c] <==> 1 C00030[c] + 1 C00006[c]		R08434	incomplete reaction
R00284	1 C00028[c] + 1 C00014[c] + 1 C00001[c] <==> 1 C00192[c] + 1 C00030[c]		R08435	incomplete reaction
R00286	1 C00029[c] + 1 C00001[c] + 2 C00003[c] <==> 1 C00167[c] + 2 C00004[c] + 2 C00080[c]		R08436	incomplete reaction
R00287	1 C00029[c] + 1 C00001[c] <==> 1 C00105[c] + 1 C00103[c]		R08437	incomplete reaction
R00289	1 C00075[c] + 1 C00103[c] <==> 1 C00013[c] + 1 C00029[c]		R08438	incomplete reaction
R00291	1 C00029[c] <==> 1 C00052[c]		R08439	incomplete reaction
R00293	1 C00029[c] <==> 1 C04089[c] + 1 C00001[c]		R08440	incomplete reaction
R00294	1 C00030[c] + 2 C00533[c] <==> 1 C00887[c] + 1 C00028[c] + 1 C00001[c]		R08443	incomplete reaction
R00295	1 C01861[c] + 1 C01328[c] + 1 C00028[c] + 2 C00001[c] <==> 1 C00030[c] + 3 C11481[c]		R08444	incomplete reaction
R00296	1 C00237[c] + 1 C00001[c] + 1 C00028[c] <==> 1 C00011[c] + 1 C00030[c]		R08445	incomplete reaction
R00297	1 C00256[c] + 1 C00028[c] <==> 1 C00022[c] + 1 C00030[c]		R08447	incomplete reaction
R00298	1 C03196[c] + 1 C00028[c] <==> 1 C00026[c] + 1 C00030[c]		R08448	incomplete reaction
R00299	1 C00002[c] + 1 C00031[c] <==> 1 C00008[c] + 1 C00092[c]		R04850	incomplete reaction
R00300	1 C00031[c] + 1 C00003[c] <==> 1 C00198[c] + 1 C00004[c] + 1 C00080[c]		R04852	incomplete reaction
R00301	1 C00031[c] + 1 C00006[c] <==> 1 C03107[c] + 1 C00005[c] + 1 C00080[c]		R04853	incomplete reaction
R00302	1 C00031[c] + 1 C00007[c] <==> 1 C02779[c] + 1 C00027[c]		R04854	incomplete reaction
R00303	1 C00092[c] + 1 C00001[c] <==> 1 C00031[c] + 1 C00009[c]		R04856	incomplete reaction
R00304	1 C00103[c] + 1 C00001[c] <==> 1 C00031[c] + 1 C00009[c]		R04857	incomplete reaction
R00305	1 C00031[c] + 1 C00028[c] <==> 1 C00198[c] + 1 C00030[c]		R04858	incomplete reaction
R00306	1 C00185[c] + 1 C00001[c] <==> 2 C00031[c]		R04859	incomplete reaction
R00307	1 C00031[c] <==> 1 C00095[c]		R04860	incomplete reaction
R00310	1 C02191[c] + 1 C14818[c] <==> 1 C00032[c] + 2 C00080[c]		R04864	incomplete reaction
R00311	1 C00032[c] + 3 C00030[c] + 3 C00007[c] <==> 1 C00500[c] + 1 C00237[c] + 1 C14818[c] + 3 C00028[c] + 3 C00001[c]		R04866	incomplete reaction
R00312	1 C00032[c] <==> 1 C05783[c]		R08470	incomplete reaction
R00313	1 C00032[c] <==> 1 C05784[c]		R08471	incomplete reaction
R00314	1 C00032[c] <==> 1 C05785[c]		R08472	incomplete reaction
R00315	1 C00002[c] + 1 C00033[c] <==> 1 C00008[c] + 1 C00227[c]		R08473	incomplete reaction
R00316	1 C00002[c] + 1 C00033[c] <==> 1 C00013[c] + 1 C05993[c]		R08474	incomplete reaction
R00317	1 C00227[c] + 1 C00001[c] <==> 1 C00033[c] + 1 C00009[c]		R08475	incomplete reaction
R00318	1 C05682[c] + 1 C00001[c] <==> 1 C00033[c] + 1 C00009[c]		R08476	incomplete reaction
R00319	1 C00186[c] + 1 C00007[c] <==> 1 C00033[c] + 1 C00011[c] + 1 C00001[c]		R08477	incomplete reaction
R00320	1 C00013[c] + 1 C00033[c] <==> 1 C00009[c] + 1 C00227[c]		R08478	incomplete reaction
R00321	1 C06244[c] + 1 C00001[c] <==> 1 C00033[c] + 1 C00014[c]		R08479	incomplete reaction
R00322	1 C05993[c] + 1 C00001[c] <==> 1 C00020[c] + 1 C00033[c]		R08480	incomplete reaction
R00324	1 C02132[c] + 1 C00001[c] <==> 1 C00033[c] + 1 C00022[c]		R08481	incomplete reaction
R00325	1 C02614[c] <==> 1 C00033[c] + 1 C00022[c]		R08482	incomplete reaction
R00326	1 C00084[c] + 1 C00028[c] + 1 C00001[c] <==> 1 C00033[c] + 1 C00030[c]		R08483	incomplete reaction
R00327	1 C02655[c] + 1 C00001[c] <==> 1 C00031[c] + 1 C00033[c]		R08484	incomplete reaction
R00328	1 C00035[c] + 1 C00001[c] <==> 1 C00144[c] + 1 C00009[c]		R08485	incomplete reaction
R00329	1 C00454[c] + 1 C00001[c] <==> 1 C00215[c] + 1 C00009[c]		R08486	incomplete reaction
R00330	1 C00002[c] + 1 C00035[c] <==> 1 C00008[c] + 1 C00044[c]		R08487	incomplete reaction
R00331	1 C00002[c] + 1 C00454[c] <==> 1 C00008[c] + 1 C00201[c]		R08488	incomplete reaction
R00332	1 C00002[c] + 1 C00144[c] <==> 1 C00008[c] + 1 C00035[c]		R08489	incomplete reaction
R00333	1 C00201[c] + 1 C00020[c] <==> 1 C00454[c] + 1 C00008[c]		R08490	incomplete reaction
R00334	1 C00002[c] + 1 C01329[c] <==> 1 C00008[c] + 1 C00454[c]		R08495	incomplete reaction
R00335	1 C00044[c] + 1 C00001[c] <==> 1 C00035[c] + 1 C00009[c]		R08496	incomplete reaction
R00336	1 C01228[c] + 1 C00001[c] <==> 1 C00035[c] + 1 C00013[c]		R08497	incomplete reaction
R00337	1 C00394[c] + 1 C00001[c] <==> 1 C00035[c] + 1 C00031[c]		R08498	incomplete reaction
R00338	1 C00036[c] + 1 C00001[c] <==> 1 C00209[c] + 1 C00033[c]		R08500	incomplete reaction
R00339	1 C00898[c] <==> 1 C00036[c] + 1 C00001[c]		R08501	incomplete reaction
R00340	1 C02107[c] <==> 1 C00036[c] + 1 C00001[c]		R08502	incomplete reaction
R00341	1 C00002[c] + 1 C00036[c] <==> 1 C00008[c] + 1 C00074[c] + 1 C00011[c]		R08506	incomplete reaction
R00342	1 C00149[c] + 1 C00003[c] <==> 1 C00036[c] + 1 C00004[c] + 1 C00080[c]		R08507	incomplete reaction
R00343	1 C00149[c] + 1 C00006[c] <==> 1 C00036[c] + 1 C00005[c] + 1 C00080[c]		R08508	incomplete reaction
R00344	1 C00002[c] + 1 C00022[c] + 1 C00288[c] <==> 1 C00008[c] + 1 C00009[c] + 1 C00036[c]		R08509	incomplete reaction
R00345	1 C00009[c] + 1 C00036[c] <==> 1 C00001[c] + 1 C00074[c] + 1 C00011[c]		R08513	incomplete reaction
R00346	1 C00013[c] + 1 C00036[c] <==> 1 C00009[c] + 1 C00074[c] + 1 C00011[c]		R08519	incomplete reaction
R00347	1 C03961[c] <==> 1 C00036[c] + 1 C00014[c]		R08524	incomplete reaction
R00348	1 C02362[c] + 1 C00001[c] <==> 1 C00036[c] + 1 C00014[c]		R08525	incomplete reaction
R00350	1 C04115[c] <==> 1 C00036[c] + 1 C00022[c]		R08535	incomplete reaction
R00351	1 C00158[c] + 1 C00010[c] <==> 1 C00024[c] + 1 C00001[c] + 1 C00036[c]		R08564	incomplete reaction
R00352	1 C00002[c] + 1 C00158[c] + 1 C00010[c] <==> 1 C00008[c] + 1 C00009[c] + 1 C00024[c] + 1 C00036[c]		R08579	incomplete reaction
R00353	1 C00083[c] + 1 C00022[c] <==> 1 C00024[c] + 1 C00036[c]		R08585	incomplete reaction
R00354	1 C00566[c] <==> 1 C00024[c] + 1 C00036[c]		R08588	incomplete reaction
R00355	1 C00049[c] + 1 C00026[c] <==> 1 C00036[c] + 1 C00025[c]		R08589	incomplete reaction
R00357	1 C00049[c] + 1 C00001[c] + 1 C00007[c] <==> 1 C00036[c] + 1 C00014[c] + 1 C00027[c]		R08594	incomplete reaction
R00359	1 C00402[c] + 1 C00001[c] + 1 C00007[c] <==> 1 C00036[c] + 1 C00014[c] + 1 C00027[c]		R08595	incomplete reaction
R00360	1 C00149[c] + 1 C00007[c] <==> 1 C00036[c] + 1 C00027[c]		R08596	incomplete reaction
R00361	1 C00149[c] + 1 C00028[c] <==> 1 C00036[c] + 1 C00030[c]		R08598	incomplete reaction
R00362	1 C00158[c] <==> 1 C00033[c] + 1 C00036[c]		R08605	incomplete reaction
R00363	1 C00036[c] <==> 1 C03981[c]		R08606	incomplete reaction
R00364	1 C00037[c] + 1 C00001[c] + 2 C00125[c] <==> 1 C00048[c] + 1 C00014[c] + 2 C00126[c] + 2 C00080[c]		R08621	incomplete reaction
R00365	1 C00037[c] + 1 C00001[c] + 1 C00003[c] <==> 1 C00048[c] + 1 C00014[c] + 1 C00004[c] + 1 C00080[c]		R08625	incomplete reaction
R00366	1 C00037[c] + 1 C00001[c] + 1 C00007[c] <==> 1 C00048[c] + 1 C00014[c] + 1 C00027[c]		R08629	incomplete reaction
R00367	1 C00019[c] + 1 C00037[c] <==> 1 C00021[c] + 1 C00213[c]		R08636	incomplete reaction
R00368	1 C03790[c] + 1 C00003[c] + 1 C00001[c] <==> 1 C00037[c] + 1 C00022[c] + 1 C00004[c] + 1 C00080[c]		R08642	incomplete reaction
R00369	1 C00041[c] + 1 C00048[c] <==> 1 C00022[c] + 1 C00037[c]		R08646	incomplete reaction
R00371	1 C00024[c] + 1 C00037[c] <==> 1 C00010[c] + 1 C03508[c]		R08682	incomplete reaction
R00372	1 C00037[c] + 1 C00026[c] <==> 1 C00048[c] + 1 C00025[c]		R08690	incomplete reaction
R00373	1 C00037[c] + 1 C00036[c] <==> 1 C00048[c] + 1 C00049[c]		R08699	incomplete reaction
R00374	1 C00037[c] + 2 C00028[c] <==> 1 C00177[c] + 1 C00011[c] + 2 C00030[c] + 1 C00080[c]		R08700	incomplete reaction
R00379	1 C00677[c] + 1 C00039(n)[c] <==> 1 C00013[c] + 1 C00039(n+1)[c]		R08716	incomplete reaction
R00380	1 C00019[c] + 1 C00039[c] <==> 1 C00021[c] + 1 C02967[c]		R08763	incomplete reaction
R00381	1 C00002[c] + 1 C00039(n)[c] + 1 C02128(m)[c] <==> 1 C00020[c] + 1 C00013[c] + 1 C00039(n+m)[c]		R08784	incomplete reaction
R00382	1 C00003[c] + 1 C00039(n)[c] + 1 C02128(m)[c] <==> 1 C00020[c] + 1 C00455[c] + 1 C00039(n+m)[c]		R08786	incomplete reaction
R00383	1 C00040[c] + 1 C00001[c] <==> 1 C00010[c] + 1 C00060[c]		R08792	incomplete reaction
R00384	1 C00040[c] + 1 C00003[c] <==> 1 C00658[c] + 1 C00004[c] + 1 C00080[c]		R08798	incomplete reaction
R00385	1 C00040[c] + 1 C00006[c] <==> 1 C00605[c] + 1 C00005[c] + 1 C00080[c]		R08799	incomplete reaction
R00387	1 C00040[c] + 1 C00006[c] <==> 1 C01122[c] + 1 C00005[c] + 1 C00080[c]		R08800	incomplete reaction
R00388	1 C00040[c] + 1 C00007[c] <==> 1 C00658[c] + 1 C00027[c]		R08801	incomplete reaction
R00389	1 C00002[c] + 1 C00174[c] + 1 C00010[c] <==> 1 C00020[c] + 1 C00013[c] + 1 C00040[c]		R08802	incomplete reaction
R00390	1 C00002[c] + 1 C00347[c] + 1 C00010[c] <==> 1 C00020[c] + 1 C00013[c] + 1 C00040[c]		R08811	incomplete reaction
R00391	1 C00040[c] + 1 C00024[c] <==> 1 C00010[c] + 1 C00264[c]		R08812	incomplete reaction
R00392	1 C00040[c] + 1 C00028[c] <==> 1 C00605[c] + 1 C00030[c]		R08843	incomplete reaction
R00393	1 C00040[c] + 1 C00033[c] <==> 1 C02403[c] + 1 C00024[c]		R08864	incomplete reaction
R00394	1 C00044[c] + 1 C00174[c] + 1 C00010[c] <==> 1 C00035[c] + 1 C00009[c] + 1 C00040[c]		R08865	incomplete reaction
R00395	1 C00040[c] + 1 C00037[c] <==> 1 C00010[c] + 1 C02055[c]		R08882	incomplete reaction
R00396	1 C00041[c] + 1 C00003[c] + 1 C00001[c] <==> 1 C00022[c] + 1 C00014[c] + 1 C00004[c] + 1 C00080[c]		R08888	incomplete reaction
R00397	1 C00049[c] <==> 1 C00041[c] + 1 C00011[c]		R08927	incomplete reaction
R00398	1 C03210[c] + 1 C00003[c] + 1 C00001[c] <==> 1 C00041[c] + 1 C00022[c] + 1 C00004[c] + 1 C00080[c]		R08928	incomplete reaction
R00399	1 C00133[c] + 1 C00024[c] <==> 1 C03341[c] + 1 C00010[c]		R08929	incomplete reaction
R00400	1 C00041[c] + 1 C00036[c] <==> 1 C00022[c] + 1 C00049[c]		R08930	incomplete reaction
R00401	1 C00041[c] <==> 1 C00133[c]		R08984	incomplete reaction
R00402	1 C00042[c] + 1 C00003[c] <==> 1 C00122[c] + 1 C00004[c] + 1 C00080[c]		R08985	incomplete reaction
R00405	1 C00002[c] + 1 C00042[c] + 1 C00010[c] <==> 1 C00008[c] + 1 C00009[c] + 1 C00091[c]		R08986	incomplete reaction
R00406	1 C00091[c] + 1 C00149[c] <==> 1 C00042[c] + 1 C04348[c]		R08988	incomplete reaction
R00407	1 C00091[c] + 1 C00001[c] <==> 1 C00010[c] + 1 C00042[c]		R08989	incomplete reaction
R00408	1 C00042[c] + 1 C00016[c] <==> 1 C01352[c] + 1 C00122[c]		R08990	incomplete reaction
R00409	1 C04593[c] <==> 1 C00022[c] + 1 C00042[c]		R08994	incomplete reaction
R00410	1 C00091[c] + 1 C00164[c] <==> 1 C00042[c] + 1 C00332[c]		R08995	incomplete reaction
R00411	1 C05931[c] + 1 C00001[c] <==> 1 C00025[c] + 1 C00042[c]		R09083	incomplete reaction
R00412	1 C00042[c] + 1 C00028[c] <==> 1 C00122[c] + 1 C00030[c]		R09091	incomplete reaction
R00414	1 C00043[c] + 1 C00001[c] <==> 1 C00645[c] + 1 C00015[c]		R09100	incomplete reaction
R00416	1 C00075[c] + 1 C04501[c] <==> 1 C00013[c] + 1 C00043[c]		R09108	incomplete reaction
R00417	1 C00043[c] + 1 C03021[c] <==> 1 C00015[c] + 1 C04375[c]		R09109	incomplete reaction
R00418	1 C00043[c] <==> 1 C00203[c]		R09110	incomplete reaction
R00420	1 C00043[c] <==> 1 C01170[c]		R09112	incomplete reaction
R00421	1 C00043[c] + 2 C00003[c] + 1 C00001[c] <==> 1 C04573[c] + 2 C00004[c] + 2 C00080[c]		R09114	incomplete reaction
R00422	1 C00043[c] <==> 1 C05005[c]		R09344	incomplete reaction
R00424	1 C00044[c] + 1 C00001[c] <==> 1 C04895[c] + 1 C00058[c]		R00011	unbalanced reaction
R00425	1 C00044[c] + 3 C00001[c] <==> 1 C00058[c] + 1 C01304[c] + 1 C00013[c]		R00124	unbalanced reaction
R00426	1 C00044[c] + 1 C00001[c] <==> 1 C00144[c] + 1 C00013[c]		R00135	unbalanced reaction
R00428	1 C00044[c] + 1 C00001[c] <==> 1 C05922[c]		R00283	unbalanced reaction
R00429	1 C00002[c] + 1 C00044[c] <==> 1 C00020[c] + 1 C04494[c]		R00292	unbalanced reaction
R00430	1 C00044[c] + 1 C00022[c] <==> 1 C00035[c] + 1 C00074[c]		R00308	unbalanced reaction
R00431	1 C00044[c] + 1 C00036[c] <==> 1 C00035[c] + 1 C00074[c] + 1 C00011[c]		R00375	unbalanced reaction
R00432	1 C00044[c] + 1 C00042[c] + 1 C00010[c] <==> 1 C00035[c] + 1 C00009[c] + 1 C00091[c]		R00376	unbalanced reaction
R00434	1 C00044[c] <==> 1 C00942[c] + 1 C00013[c]		R00377	unbalanced reaction
R00436	1 C00002[c] + 1 C00046[c] <==> 1 C00020[c] + 1 C00013[c] + 1 C02073[c]		R00378	unbalanced reaction
R00445	1 C00047[c] + 1 C00003[c] <==> 1 C04092[c] + 1 C00014[c] + 1 C00004[c] + 1 C00080[c]		R00435	unbalanced reaction
R00446	1 C00047[c] + 1 C00003[c] + 1 C00001[c] <==> 1 C04076[c] + 1 C00004[c] + 1 C00014[c] + 1 C00080[c]		R00437	unbalanced reaction
R00447	1 C00047[c] + 1 C00007[c] + 1 C00001[c] <==> 1 C03239[c] + 1 C00014[c] + 1 C00027[c]		R00438	unbalanced reaction
R00448	1 C00047[c] + 1 C00007[c] + 1 C00005[c] + 1 C00080[c] <==> 1 C01028[c] + 1 C00006[c] + 1 C00001[c]		R00439	unbalanced reaction
R00449	1 C00047[c] + 1 C00007[c] <==> 1 C00990[c] + 1 C00011[c] + 1 C00001[c]		R00440	unbalanced reaction
R00451	1 C00680[c] <==> 1 C00047[c] + 1 C00011[c]		R00441	unbalanced reaction
R00452	1 C04020[c] + 1 C00006[c] + 1 C00001[c] <==> 1 C00047[c] + 1 C00022[c] + 1 C00005[c] + 1 C00080[c]		R00442	unbalanced reaction
R00453	1 C00047[c] + 1 C00022[c] <==> 1 C04076[c] + 1 C00041[c]		R00443	unbalanced reaction
R00454	1 C00047[c] + 1 C00024[c] <==> 1 C02727[c] + 1 C00010[c]		R00444	unbalanced reaction
R00457	1 C00047[c] + 1 C00026[c] <==> 1 C04076[c] + 1 C00025[c]		R00506	unbalanced reaction
R00458	1 C02727[c] + 1 C00001[c] <==> 1 C00033[c] + 1 C00047[c]		R00890	unbalanced reaction
R00459	1 C00047[c] <==> 1 C00408[c]		R01105	unbalanced reaction
R00460	1 C00047[c] <==> 1 C00739[c]		R01206	unbalanced reaction
R00461	1 C00047[c] <==> 1 C01142[c]		R01331	unbalanced reaction
R00462	1 C00047[c] <==> 1 C01672[c] + 1 C00011[c]		R01433	unbalanced reaction
R00463	1 C02837[c] + 1 C00001[c] <==> 1 C00047[c]		R01762	unbalanced reaction
R00465	1 C00160[c] + 1 C00006[c] <==> 1 C00048[c] + 1 C00005[c] + 1 C00080[c]		R01790	unbalanced reaction
R00466	1 C00048[c] + 1 C00007[c] + 1 C00001[c] <==> 1 C00209[c] + 1 C00027[c]		R01791	unbalanced reaction
R00468	1 C00048[c] + 1 C00010[c] + 1 C00006[c] <==> 1 C00313[c] + 1 C00005[c] + 1 C00080[c]		R01821	unbalanced reaction
R00469	1 C00603[c] + 1 C00001[c] <==> 1 C00048[c] + 2 C00014[c] + 1 C00011[c]		R01823	unbalanced reaction
R00470	1 C01127[c] <==> 1 C00022[c] + 1 C00048[c]		R01966	unbalanced reaction
R00471	1 C05946[c] <==> 1 C00022[c] + 1 C00048[c]		R01982	unbalanced reaction
R00472	1 C00149[c] + 1 C00010[c] <==> 1 C00024[c] + 1 C00001[c] + 1 C00048[c]		R02078	unbalanced reaction
R00473	1 C04348[c] <==> 1 C00024[c] + 1 C00048[c]		R02108	unbalanced reaction
R00474	1 C03217[c] + 1 C00011[c] <==> 1 C00026[c] + 1 C00048[c]		R02120	unbalanced reaction
R00475	1 C00160[c] + 1 C00007[c] <==> 1 C00048[c] + 1 C00027[c]		R02121	unbalanced reaction
R00476	1 C00160[c] + 1 C00028[c] <==> 1 C00048[c] + 1 C00030[c]		R02184	unbalanced reaction
R00477	1 C01990[c] <==> 1 C00036[c] + 1 C00048[c]		R02185	unbalanced reaction
R00478	1 C03961[c] <==> 1 C00037[c] + 1 C00048[c]		R02186	unbalanced reaction
R00479	1 C00311[c] <==> 1 C00042[c] + 1 C00048[c]		R02187	unbalanced reaction
R00480	1 C00002[c] + 1 C00049[c] <==> 1 C00008[c] + 1 C03082[c]		R02188	unbalanced reaction
R00481	1 C00049[c] + 1 C00007[c] <==> 1 C05840[c] + 1 C00027[c]		R02189	unbalanced reaction
R00482	1 C00002[c] + 1 C00049[c] + 1 C00014[c] <==> 1 C00008[c] + 1 C00009[c] + 1 C00152[c]		R02334	unbalanced reaction
R00483	1 C00002[c] + 1 C00049[c] + 1 C00014[c] <==> 1 C00020[c] + 1 C00013[c] + 1 C00152[c]		R02335	unbalanced reaction
R00484	1 C00438[c] + 1 C00001[c] <==> 1 C00049[c] + 1 C00011[c] + 1 C00014[c]		R02360	unbalanced reaction
R00485	1 C00152[c] + 1 C00001[c] <==> 1 C00049[c] + 1 C00014[c]		R02361	unbalanced reaction
R00486	1 C02512[c] + 2 C00001[c] <==> 1 C00049[c] + 1 C00014[c]		R02421	unbalanced reaction
R00487	1 C00024[c] + 1 C00049[c] <==> 1 C00010[c] + 1 C01042[c]		R02833	unbalanced reaction
R00488	1 C01042[c] + 1 C00001[c] <==> 1 C00033[c] + 1 C00049[c]		R02886	unbalanced reaction
R00489	1 C00049[c] <==> 1 C00099[c] + 1 C00011[c]		R02887	unbalanced reaction
R00490	1 C00049[c] <==> 1 C00122[c] + 1 C00014[c]		R02888	unbalanced reaction
R00491	1 C00049[c] <==> 1 C00402[c]		R02889	unbalanced reaction
R00493	1 C00049[c] + 1 C00161[c] <==> 1 C05167[c] + 1 C00036[c]		R02890	unbalanced reaction
R00494	1 C00051[c] + 1 C00001[c] <==> 1 C01419[c] + 1 C00025[c]		R02950	unbalanced reaction
R00497	1 C00002[c] + 1 C00669[c] + 1 C00037[c] <==> 1 C00008[c] + 1 C00009[c] + 1 C00051[c]		R02996	unbalanced reaction
R00499	1 C03174[c] + 1 C00001[c] <==> 1 C00051[c] + 1 C00042[c]		R03078	unbalanced reaction
R00501	1 C00052[c] + 2 C00003[c] + 1 C00001[c] <==> 1 C00617[c] + 2 C00004[c] + 2 C00080[c]		R03115	unbalanced reaction
R00502	1 C00075[c] + 1 C00446[c] <==> 1 C00013[c] + 1 C00052[c]		R03116	unbalanced reaction
R00503	1 C00052[c] + 1 C00031[c] <==> 1 C00015[c] + 1 C00243[c]		R03118	unbalanced reaction
R00504	1 C00052[c] + 1 C00043[c] <==> 1 C00105[c] + 1 C04739[c]		R03129	unbalanced reaction
R00505	1 C00052[c] <==> 1 C03733[c]		R03553	unbalanced reaction
R00507	1 C00053[c] + 1 C00001[c] <==> 1 C00059[c] + 1 C00054[c]		R03852	unbalanced reaction
R00508	1 C00053[c] + 1 C00001[c] <==> 1 C00224[c] + 1 C00009[c]		R03928	unbalanced reaction
R00509	1 C00002[c] + 1 C00224[c] <==> 1 C00008[c] + 1 C00053[c]		R03996	unbalanced reaction
R00510	1 C00055[c] + 1 C00001[c] <==> 1 C00380[c] + 1 C00117[c]		R04042	unbalanced reaction
R00511	1 C00055[c] + 1 C00001[c] <==> 1 C00475[c] + 1 C00009[c]		R04083	unbalanced reaction
R00512	1 C00002[c] + 1 C00055[c] <==> 1 C00008[c] + 1 C00112[c]		R04168	unbalanced reaction
R00513	1 C00002[c] + 1 C00475[c] <==> 1 C00008[c] + 1 C00055[c]		R04176	unbalanced reaction
R00514	1 C00112[c] + 1 C00001[c] <==> 1 C00055[c] + 1 C00009[c]		R04194	unbalanced reaction
R00515	1 C00063[c] + 1 C00001[c] <==> 1 C00055[c] + 1 C00013[c]		R04271	unbalanced reaction
R00516	1 C00075[c] + 1 C00475[c] <==> 1 C00015[c] + 1 C00055[c]		R04297	unbalanced reaction
R00517	1 C00044[c] + 1 C00475[c] <==> 1 C00035[c] + 1 C00055[c]		R04320	unbalanced reaction
R00518	1 C00002[c] + 1 C00058[c] <==> 1 C00008[c] + 1 C02405[c]		R04343	unbalanced reaction
R00519	1 C00058[c] + 1 C00003[c] <==> 1 C00080[c] + 1 C00011[c] + 1 C00004[c]		R04422	unbalanced reaction
R00521	1 C00798[c] + 1 C00001[c] <==> 1 C00010[c] + 1 C00058[c]		R04519	unbalanced reaction
R00522	1 C00209[c] <==> 1 C00058[c] + 1 C00011[c]		R04908	unbalanced reaction
R00524	1 C00488[c] + 1 C00001[c] <==> 1 C00058[c] + 1 C00014[c]		R04937	unbalanced reaction
R00525	1 C01045[c] + 1 C00001[c] <==> 1 C00058[c] + 1 C00025[c]		R04938	unbalanced reaction
R00526	1 C01044[c] + 1 C00001[c] <==> 1 C00058[c] + 1 C00049[c]		R05140	unbalanced reaction
R00527	1 C01031[c] + 1 C00001[c] <==> 1 C00058[c] + 1 C00051[c]		R05796	unbalanced reaction
R00528	1 C00094[c] + 1 C00001[c] + 2 C00125[c] <==> 1 C00059[c] + 2 C00126[c] + 2 C00080[c]		R05797	unbalanced reaction
R00529	1 C00002[c] + 1 C00059[c] <==> 1 C00013[c] + 1 C00224[c]		R05816	unbalanced reaction
R00530	1 C00008[c] + 1 C00059[c] <==> 1 C00009[c] + 1 C00224[c]		R06178	unbalanced reaction
R00531	1 C00224[c] + 1 C00001[c] <==> 1 C00020[c] + 1 C00059[c]		R06704	unbalanced reaction
R00532	1 C02703[c] + 1 C00001[c] <==> 1 C00022[c] + 1 C00014[c] + 1 C00059[c]		R07261	unbalanced reaction
R00533	1 C00094[c] + 1 C00007[c] + 1 C00001[c] <==> 1 C00059[c] + 1 C00027[c]		R07282	unbalanced reaction
R00534	1 C02827[c] + 1 C00001[c] <==> 1 C00031[c] + 1 C00059[c]		R07285	unbalanced reaction
R00535	1 C00053[c] + 1 C00951[c] <==> 1 C00054[c] + 1 C08357[c]		R07480	unbalanced reaction
R00536	1 C00053[c] + 1 C05299[c] <==> 1 C00054[c] + 1 C08358[c]		R07642	unbalanced reaction
R00537	1 C00053[c] + 1 C05302[c] <==> 1 C00054[c] + 1 C08359[c]		R07805	unbalanced reaction
R00538	1 C00071[c] + 1 C00003[c] + 1 C00001[c] <==> 1 C00060[c] + 1 C00004[c] + 1 C00080[c]		R07811	unbalanced reaction
R00539	1 C02133[c] + 1 C00001[c] <==> 1 C00060[c] + 1 C00009[c]		R07820	unbalanced reaction
R00540	1 C00726[c] + 2 C00001[c] <==> 1 C00060[c] + 1 C00014[c]		R07949	unbalanced reaction
R00542	1 C03361[c] + 1 C00001[c] <==> 1 C00020[c] + 1 C00060[c]		R08612	unbalanced reaction
R00543	1 C02119[c] + 1 C00001[c] <==> 1 C00060[c] + 1 C00022[c]		R08614	unbalanced reaction
R00544	1 C00071[c] + 1 C00028[c] + 1 C00001[c] <==> 1 C00060[c] + 1 C00030[c]		R08679	unbalanced reaction
R00545	1 C02444[c] + 1 C00001[c] <==> 1 C00060[c] + 1 C00047[c]		R08692	unbalanced reaction
R00546	1 C02715[c] + 1 C00001[c] <==> 1 C00060[c] + 1 C00049[c]		R08694	unbalanced reaction
R00547	1 C02589[c] + 1 C00001[c] <==> 1 C00060[c] + 1 C00051[c]		R08826	unbalanced reaction
R00548	1 C00061[c] + 1 C00001[c] <==> 1 C00255[c] + 1 C00009[c]		R00274	unrealistic energy source in reverse direction
R00549	1 C00002[c] + 1 C00255[c] <==> 1 C00008[c] + 1 C00061[c]		R00113	unrealistic energy source in reverse direction
R00550	1 C00103[c] + 1 C00255[c] <==> 1 C00031[c] + 1 C00061[c]		R00090	unrealistic energy source in reverse direction
R00551	1 C00062[c] + 1 C00001[c] <==> 1 C00077[c] + 1 C00086[c]
R00552	1 C00062[c] + 1 C00001[c] <==> 1 C00327[c] + 1 C00014[c]
R00554	1 C00002[c] + 1 C00062[c] <==> 1 C00008[c] + 1 C05945[c]
R00555	1 C00003[c] + 1 C00613[c] <==> 1 C00153[c] + 1 C16011[c]
R00557	2 C00062[c] + 4 C00007[c] + 3 C00005[c] + 3 C00080[c] <==> 2 C00533[c] + 2 C00327[c] + 3 C00006[c] + 4 C00001[c]
R00558	1 C00062[c] + 1 C00007[c] + 1 C00005[c] + 1 C00080[c] <==> 1 C05933[c] + 1 C00006[c] + 1 C00001[c]
R00559	1 C00062[c] + 1 C00007[c] <==> 1 C03078[c] + 1 C00011[c] + 1 C00001[c]
R00562	1 C04137[c] + 1 C00003[c] + 1 C00001[c] <==> 1 C00062[c] + 1 C00022[c] + 1 C00004[c] + 1 C00080[c]
R00563	1 C01682[c] + 1 C00006[c] + 1 C00001[c] <==> 1 C00062[c] + 1 C00026[c] + 1 C00005[c] + 1 C00080[c]
R00565	1 C00062[c] + 1 C00037[c] <==> 1 C00077[c] + 1 C00581[c]
R00566	1 C00062[c] <==> 1 C00179[c] + 1 C00011[c]
R00567	1 C00062[c] <==> 1 C00792[c]
R00568	1 C00063[c] + 1 C00001[c] <==> 1 C00075[c] + 1 C00014[c]
R00569	1 C00063[c] + 1 C00001[c] <==> 1 C00112[c] + 1 C00009[c]
R00570	1 C00002[c] + 1 C00112[c] <==> 1 C00008[c] + 1 C00063[c]
R00571	1 C00002[c] + 1 C00075[c] + 1 C00014[c] <==> 1 C00008[c] + 1 C00009[c] + 1 C00063[c]
R00572	1 C00063[c] + 1 C00022[c] <==> 1 C00112[c] + 1 C00074[c]
R00573	1 C00002[c] + 1 C00075[c] + 1 C00064[c] + 1 C00001[c] <==> 1 C00008[c] + 1 C00009[c] + 1 C00063[c] + 1 C00025[c]
R00574	1 C00063[c] <==> 1 C00941[c] + 1 C00013[c]
R00575	2 C00002[c] + 1 C00064[c] + 1 C00288[c] + 1 C00001[c] <==> 2 C00008[c] + 1 C00009[c] + 1 C00025[c] + 1 C00169[c]
R00576	1 C00064[c] + 1 C00022[c] <==> 1 C00940[c] + 1 C00041[c]
R00577	1 C00040[c] + 1 C00064[c] <==> 1 C00010[c] + 1 C02716[c]
R00578	1 C00002[c] + 1 C00049[c] + 1 C00064[c] + 1 C00001[c] <==> 1 C00020[c] + 1 C00013[c] + 1 C00152[c] + 1 C00025[c]
R00579	1 C00064[c] <==> 1 C00819[c]
R00581	1 C00065[c] + 1 C00003[c] + 1 C00001[c] <==> 1 C00168[c] + 1 C00014[c] + 1 C00004[c] + 1 C00080[c]
R00582	1 C01005[c] + 1 C00001[c] <==> 1 C00065[c] + 1 C00009[c]
R00584	1 C00013[c] + 1 C00065[c] <==> 1 C00009[c] + 1 C01005[c]
R00585	1 C00065[c] + 1 C00022[c] <==> 1 C00168[c] + 1 C00041[c]
R00586	1 C00065[c] + 1 C00024[c] <==> 1 C00979[c] + 1 C00010[c]
R00588	1 C00065[c] + 1 C00048[c] <==> 1 C00168[c] + 1 C00037[c]
R00589	1 C00065[c] <==> 1 C00740[c]
R00590	1 C00065[c] <==> 1 C02218[c] + 1 C00001[c]
R00594	1 C00019[c] + 1 C01764[c] <==> 1 C00021[c] + 1 C03446[c]
R00595	1 C00019[c] + 1 C17325[c] <==> 1 C00021[c] + 1 C04155[c]
R00596	1 C00019[c] + 1 C17324[c] <==> 1 C00021[c] + 1 C04156[c]
R00597	1 C00019[c] + 1 C01977[c] <==> 1 C00021[c] + 1 C04157[c]
R00598	1 C00019[c] + 1 C01977[c] <==> 1 C00021[c] + 1 C04158[c]
R00599	1 C00019[c] + 1 C17324[c] <==> 1 C00021[c] + 1 C04159[c]
R00600	1 C00019[c] + 1 C01977[c] <==> 1 C00021[c] + 1 C04160[c]
R00601	1 C00019[c] + 1 C11478[c] <==> 1 C00021[c] + 1 C04728[c]
R00602	1 C00132[c] + 1 C00027[c] <==> 1 C00067[c] + 2 C00001[c]
R00603	1 C02271[c] + 1 C00001[c] <==> 1 C00067[c] + 2 C01327[c]
R00604	1 C00067[c] + 1 C00003[c] + 1 C00001[c] <==> 1 C00058[c] + 1 C00004[c] + 1 C00080[c]
R00605	1 C00132[c] + 1 C00003[c] <==> 1 C00067[c] + 1 C00004[c] + 1 C00080[c]
R00606	1 C00218[c] + 1 C00001[c] + 1 C00028[c] <==> 1 C00067[c] + 1 C00014[c] + 1 C00030[c]
R00608	1 C00132[c] + 1 C00007[c] <==> 1 C00067[c] + 1 C00027[c]
R00609	1 C01046[c] + 1 C00028[c] + 1 C00001[c] <==> 1 C00025[c] + 1 C00067[c] + 1 C00030[c]
R00610	1 C00213[c] + 1 C00001[c] + 1 C00007[c] <==> 1 C00037[c] + 1 C00067[c] + 1 C00027[c]
R00611	1 C00213[c] + 1 C00028[c] + 1 C00001[c] <==> 1 C00037[c] + 1 C00067[c] + 1 C00030[c]
R00612	1 C02728[c] + 1 C00001[c] + 1 C00007[c] <==> 1 C00047[c] + 1 C00067[c] + 1 C00027[c]
R00614	2 C00067[c] + 1 C00001[c] <==> 1 C00058[c] + 1 C00132[c]
R00615	1 C00068[c] + 1 C00001[c] <==> 1 C01081[c] + 1 C00009[c]
R00616	1 C00002[c] + 1 C00068[c] <==> 1 C00008[c] + 1 C03028[c]
R00617	1 C00002[c] + 1 C01081[c] <==> 1 C00008[c] + 1 C00068[c]
R00618	1 C03028[c] + 1 C00001[c] <==> 1 C00068[c] + 1 C00009[c]
R00619	1 C00002[c] + 1 C00378[c] <==> 1 C00020[c] + 1 C00068[c]
R00621	1 C00026[c] + 1 C00068[c] <==> 1 C05381[c] + 1 C00011[c]
R00623	1 C00226[c] + 1 C00003[c] <==> 1 C00071[c] + 1 C00004[c] + 1 C00080[c]
R00624	1 C01612[c] + 1 C00003[c] <==> 1 C01450[c] + 1 C00004[c] + 1 C00080[c]
R00625	1 C00226[c] + 1 C00006[c] <==> 1 C00071[c] + 1 C00005[c] + 1 C00080[c]
R00626	1 C01153[c] + 1 C00001[c] <==> 1 C00069[c] + 1 C00009[c]
R00627	1 C00024[c] + 1 C00069[c] <==> 1 C00010[c] + 1 C01883[c]
R00628	1 C01883[c] + 1 C00001[c] <==> 1 C00069[c] + 1 C00033[c]
R00629	1 C00069[c] + 1 C00053[c] <==> 1 C02000[c] + 1 C00054[c]
R00630	1 C02391[c] + 1 C00001[c] <==> 1 C00069[c] + 1 C00060[c]
R00631	1 C00071[c] + 1 C00003[c] + 1 C00001[c] <==> 1 C00162[c] + 1 C00004[c] + 1 C00080[c]
R00634	1 C00071[c] + 1 C00006[c] + 1 C00001[c] <==> 1 C00060[c] + 1 C00005[c] + 1 C00080[c]
R00635	1 C00071[c] + 1 C00007[c] + 1 C00001[c] <==> 1 C00060[c] + 1 C00027[c]
R00636	1 C00161[c] <==> 1 C00071[c] + 1 C00011[c]
R00637	1 C00226[c] + 1 C00007[c] <==> 1 C00071[c] + 1 C00027[c]
R00638	1 C00071[c] + 1 C00028[c] + 1 C00001[c] <==> 1 C00162[c] + 1 C00030[c]
R00639	1 C00226[c] + 1 C00028[c] <==> 1 C00071[c] + 1 C00030[c]
R00640	1 C01115[c] + 2 C00125[c] <==> 1 C00072[c] + 2 C00126[c] + 2 C00080[c]
R00643	1 C01115[c] + 1 C00007[c] <==> 1 C00072[c] + 1 C00027[c]
R00644	1 C00072[c] + 1 C00027[c] <==> 1 C05422[c] + 2 C00001[c]
R00645	2 C00072[c] + 1 C00028[c] <==> 2 C01041[c] + 1 C00030[c]
R00646	1 C00072[c] + 1 C00007[c] + 1 C00001[c] <==> 1 C01620[c] + 1 C00209[c]
R00647	1 C00072[c] <==> 1 C03289[c]
R00648	1 C00073[c] + 1 C00001[c] + 1 C00007[c] <==> 1 C01180[c] + 1 C00014[c] + 1 C00027[c]
R00649	1 C00019[c] + 1 C00073[c] <==> 1 C00021[c] + 1 C03172[c]
R00650	1 C00019[c] + 1 C00155[c] <==> 1 C00021[c] + 1 C00073[c]
R00651	1 C01077[c] + 1 C00409[c] <==> 1 C00073[c] + 1 C00033[c]
R00652	1 C00073[c] + 1 C00048[c] <==> 1 C01180[c] + 1 C00037[c]
R00653	1 C03145[c] + 1 C00001[c] <==> 1 C00058[c] + 1 C00073[c]
R00654	1 C00073[c] + 1 C00001[c] <==> 1 C00409[c] + 1 C00014[c] + 1 C00109[c]
R00655	1 C00073[c] <==> 1 C00855[c]
R00656	1 C00073[c] <==> 1 C03354[c] + 1 C00011[c]
R00657	1 C05524[c] + 1 C00001[c] <==> 1 C00073[c]
R00658	1 C00631[c] <==> 1 C00074[c] + 1 C00001[c]
R00659	1 C00075[c] + 1 C00022[c] <==> 1 C00015[c] + 1 C00074[c]
R00660	1 C00074[c] + 1 C00043[c] <==> 1 C04631[c] + 1 C00009[c]
R00661	1 C00074[c] <==> 1 C02798[c]
R00662	1 C00075[c] + 1 C00001[c] <==> 1 C00105[c] + 1 C00013[c]
R00664	2 C00512[c] + 1 C00077[c] <==> 2 C00010[c] + 1 C03712[c]
R00665	1 C00327[c] + 1 C00001[c] <==> 1 C00077[c] + 1 C00011[c] + 1 C00014[c]
R00666	1 C04210[c] + 1 C00006[c] + 1 C00001[c] <==> 1 C00077[c] + 1 C00022[c] + 1 C00005[c] + 1 C00080[c]
R00667	1 C00077[c] + 1 C00026[c] <==> 1 C01165[c] + 1 C00025[c]
R00668	1 C00077[c] + 1 C00026[c] <==> 1 C04322[c] + 1 C00025[c] + 1 C00001[c]
R00669	1 C00437[c] + 1 C00001[c] <==> 1 C00033[c] + 1 C00077[c]
R00670	1 C00077[c] <==> 1 C00134[c] + 1 C00011[c]
R00671	1 C00077[c] <==> 1 C00148[c] + 1 C00014[c]
R00672	1 C00077[c] <==> 1 C00515[c]
R00673	1 C00078[c] + 1 C00001[c] <==> 1 C00463[c] + 1 C00022[c] + 1 C00014[c]
R00674	1 C00065[c] + 1 C00463[c] <==> 1 C00078[c] + 1 C00001[c]
R00675	1 C00078[c] + 1 C00003[c] + 1 C00001[c] <==> 1 C00331[c] + 1 C00014[c] + 1 C00004[c] + 1 C00080[c]
R00676	1 C00078[c] + 1 C00006[c] + 1 C00001[c] <==> 1 C00331[c] + 1 C00014[c] + 1 C00005[c] + 1 C00080[c]
R00677	1 C00078[c] + 1 C00001[c] + 1 C00007[c] <==> 1 C00331[c] + 1 C00014[c] + 1 C00027[c]
R00678	1 C00078[c] + 1 C00007[c] <==> 1 C02700[c]
R00679	1 C00078[c] + 1 C00007[c] <==> 1 C02693[c] + 1 C00011[c] + 1 C00001[c]
R00681	1 C00078[c] + 1 C00007[c] <==> 1 C03230[c] + 1 C00014[c] + 1 C00011[c]
R00682	1 C00977[c] + 1 C00001[c] <==> 1 C00078[c] + 1 C00014[c]
R00683	1 C00019[c] + 1 C00078[c] <==> 1 C00021[c] + 1 C02983[c]
R00684	1 C00078[c] + 1 C00026[c] <==> 1 C00331[c] + 1 C00025[c]
R00685	1 C00078[c] <==> 1 C00398[c] + 1 C00011[c]
R00686	1 C00002[c] + 1 C00079[c] + 1 C00001[c] <==> 1 C00020[c] + 1 C00013[c] + 1 C02265[c]
R00687	1 C00002[c] + 1 C00079[c] <==> 1 C00013[c] + 1 C03709[c]
R00688	1 C00079[c] + 1 C00001[c] + 1 C00003[c] <==> 1 C00166[c] + 1 C00014[c] + 1 C00004[c] + 1 C00080[c]
R00689	1 C00079[c] + 1 C00001[c] + 1 C00007[c] <==> 1 C00166[c] + 1 C00014[c] + 1 C00027[c]
R00690	1 C00079[c] + 1 C00007[c] <==> 1 C02505[c] + 1 C00011[c] + 1 C00001[c]
R00691	1 C00826[c] <==> 1 C00079[c] + 1 C00001[c] + 1 C00011[c]
R00692	1 C00079[c] + 1 C00022[c] <==> 1 C00166[c] + 1 C00041[c]
R00693	1 C00024[c] + 1 C00079[c] <==> 1 C00010[c] + 1 C03519[c]
R00694	1 C00079[c] + 1 C00026[c] <==> 1 C00166[c] + 1 C00025[c]
R00695	1 C00049[c] + 1 C00166[c] <==> 1 C00036[c] + 1 C00079[c]
R00697	1 C00079[c] <==> 1 C00423[c] + 1 C00014[c]
R00699	1 C00079[c] <==> 1 C05332[c] + 1 C00011[c]
R00700	1 C00282[c] + 1 C00003[c] <==> 1 C00004[c] + 1 C00080[c]
R00702	2 C00448[c] <==> 1 C00013[c] + 1 C03428[c]
R00703	1 C00186[c] + 1 C00003[c] <==> 1 C00022[c] + 1 C00004[c] + 1 C00080[c]
R00704	1 C00256[c] + 1 C00003[c] <==> 1 C00022[c] + 1 C00004[c] + 1 C00080[c]
R00705	1 C00222[c] + 1 C00010[c] + 1 C00003[c] <==> 1 C00024[c] + 1 C00011[c] + 1 C00004[c] + 1 C00080[c]
R00706	1 C00222[c] + 1 C00010[c] + 1 C00006[c] <==> 1 C00024[c] + 1 C00011[c] + 1 C00005[c] + 1 C00080[c]
R00707	1 C03912[c] + 1 C00003[c] + 2 C00001[c] <==> 1 C00025[c] + 1 C00004[c] + 1 C00080[c]
R00708	1 C03912[c] + 1 C00006[c] + 2 C00001[c] <==> 1 C00025[c] + 1 C00005[c] + 1 C00080[c]
R00709	1 C00311[c] + 1 C00003[c] <==> 1 C00026[c] + 1 C00011[c] + 1 C00004[c] + 1 C00080[c]
R00710	1 C00084[c] + 1 C00003[c] + 1 C00001[c] <==> 1 C00033[c] + 1 C00004[c] + 1 C00080[c]
R00711	1 C00084[c] + 1 C00006[c] + 1 C00001[c] <==> 1 C00033[c] + 1 C00005[c] + 1 C00080[c]
R00713	1 C00232[c] + 1 C00003[c] + 1 C00001[c] <==> 1 C00042[c] + 1 C00004[c] + 1 C00080[c]
R00714	1 C00232[c] + 1 C00006[c] + 1 C00001[c] <==> 1 C00042[c] + 1 C00005[c] + 1 C00080[c]
R00715	1 C00449[c] + 1 C00003[c] + 1 C00001[c] <==> 1 C00047[c] + 1 C00026[c] + 1 C00004[c] + 1 C00080[c]
R00716	1 C00449[c] + 1 C00006[c] + 1 C00001[c] <==> 1 C00047[c] + 1 C00026[c] + 1 C00005[c] + 1 C00080[c]
R00717	1 C00160[c] + 1 C00003[c] <==> 1 C00048[c] + 1 C00004[c] + 1 C00080[c]
R00719	1 C00081[c] + 1 C00001[c] <==> 1 C00104[c] + 1 C00009[c]
R00720	1 C00081[c] + 1 C00001[c] <==> 1 C00130[c] + 1 C00013[c]
R00722	1 C00002[c] + 1 C00104[c] <==> 1 C00008[c] + 1 C00081[c]
R00723	1 C03614[c] + 1 C00001[c] <==> 1 C00081[c] + 1 C00009[c]
R00724	1 C00081[c] + 1 C00022[c] <==> 1 C00104[c] + 1 C00074[c]
R00725	1 C00081[c] + 1 C00031[c] <==> 1 C00104[c] + 1 C00092[c]
R00726	1 C00081[c] + 1 C00036[c] <==> 1 C00104[c] + 1 C00074[c] + 1 C00011[c]
R00727	1 C00081[c] + 1 C00042[c] + 1 C00010[c] <==> 1 C00104[c] + 1 C00009[c] + 1 C00091[c]
R00728	1 C00082[c] + 1 C00001[c] <==> 1 C00146[c] + 1 C00022[c] + 1 C00014[c]
R00729	1 C00082[c] + 1 C00001[c] + 1 C00007[c] <==> 1 C01179[c] + 1 C00014[c] + 1 C00027[c]
R00730	1 C00082[c] + 1 C00007[c] + 1 C00005[c] + 1 C00080[c] <==> 1 C03004[c] + 1 C00006[c] + 1 C00001[c]
R00731	1 C00082[c] + 1 C00007[c] <==> 1 C00355[c] + 1 C00001[c]
R00732	1 C00826[c] + 1 C00003[c] <==> 1 C00082[c] + 1 C00011[c] + 1 C00004[c] + 1 C00080[c]
R00733	1 C00826[c] + 1 C00006[c] <==> 1 C00082[c] + 1 C00011[c] + 1 C00005[c] + 1 C00080[c]
R00734	1 C00082[c] + 1 C00026[c] <==> 1 C01179[c] + 1 C00025[c]
R00735	1 C00002[c] + 1 C00082[c] + 1 C00062[c] <==> 1 C00020[c] + 1 C00013[c] + 1 C02993[c]
R00736	1 C00082[c] <==> 1 C00483[c] + 1 C00011[c]
R00737	1 C00082[c] <==> 1 C00811[c] + 1 C00014[c]
R00739	1 C00082[c] <==> 1 C04368[c]
R00740	1 C00222[c] + 1 C00010[c] + 1 C00006[c] <==> 1 C00083[c] + 1 C00005[c] + 1 C00080[c]
R00742	1 C00002[c] + 1 C00024[c] + 1 C00288[c] <==> 1 C00008[c] + 1 C00009[c] + 1 C00083[c]
R00743	1 C00024[c] + 1 C00383[c] <==> 1 C00033[c] + 1 C00083[c]
R00744	1 C00083[c] + 1 C00005[c] + 1 C00080[c] <==> 1 C05989[c] + 1 C00006[c] + 1 C00001[c]
R00746	1 C00469[c] + 1 C00006[c] <==> 1 C00084[c] + 1 C00005[c] + 1 C00080[c]
R00747	1 C03167[c] + 1 C00001[c] <==> 1 C00084[c] + 1 C00009[c]
R00748	1 C00346[c] + 1 C00001[c] <==> 1 C00084[c] + 1 C00014[c] + 1 C00009[c]
R00749	1 C00189[c] <==> 1 C00084[c] + 1 C00014[c]
R00750	1 C00084[c] + 1 C00022[c] <==> 1 C03589[c]
R00751	1 C00188[c] <==> 1 C00037[c] + 1 C00084[c]
R00753	1 C00186[c] <==> 1 C00058[c] + 1 C00084[c]
R00754	1 C00469[c] + 1 C00003[c] <==> 1 C00084[c] + 1 C00004[c] + 1 C00080[c]
R00755	1 C00084[c] + 1 C00068[c] <==> 1 C05125[c]
R00756	1 C00002[c] + 1 C00085[c] <==> 1 C00008[c] + 1 C00354[c]
R00758	1 C00644[c] + 1 C00003[c] <==> 1 C00085[c] + 1 C00004[c] + 1 C00080[c]
R00760	1 C00002[c] + 1 C00095[c] <==> 1 C00008[c] + 1 C00085[c]
R00761	1 C00085[c] + 1 C00009[c] <==> 1 C00227[c] + 1 C00279[c] + 1 C00001[c]
R00762	1 C00354[c] + 1 C00001[c] <==> 1 C00085[c] + 1 C00009[c]
R00763	1 C00665[c] + 1 C00001[c] <==> 1 C00085[c] + 1 C00009[c]
R00764	1 C00013[c] + 1 C00085[c] <==> 1 C00009[c] + 1 C00354[c]
R00765	1 C00352[c] + 1 C00001[c] <==> 1 C00085[c] + 1 C00014[c]
R00766	1 C00029[c] + 1 C00085[c] <==> 1 C00015[c] + 1 C02591[c]
R00767	1 C00063[c] + 1 C00085[c] <==> 1 C00112[c] + 1 C00354[c]
R00768	1 C00064[c] + 1 C00085[c] <==> 1 C00025[c] + 1 C00352[c]
R00769	1 C00075[c] + 1 C00085[c] <==> 1 C00015[c] + 1 C00354[c]
R00770	1 C00081[c] + 1 C00085[c] <==> 1 C00104[c] + 1 C00354[c]
R00771	1 C00092[c] <==> 1 C00085[c]
R00772	1 C00275[c] <==> 1 C00085[c]
R00774	1 C00002[c] + 1 C00086[c] + 1 C00288[c] <==> 1 C00008[c] + 1 C00009[c] + 1 C01010[c]
R00775	1 C00581[c] + 1 C00001[c] <==> 1 C00037[c] + 1 C00086[c]
R00776	1 C00603[c] <==> 1 C00048[c] + 1 C00086[c]
R00777	1 C03139[c] + 1 C00001[c] <==> 1 C00049[c] + 1 C00086[c]
R00778	1 C00086[c] <==> 1 C01566[c] + 1 C00001[c]
R00781	1 C00087[c] + 1 C00007[c] + 1 C00001[c] <==> 1 C00094[c]
R00782	1 C00097[c] + 1 C00001[c] <==> 1 C00283[c] + 1 C00022[c] + 1 C00014[c]
R00783	1 C00533[c] + 1 C00001[c] + 1 C00125[c] <==> 1 C00088[c] + 1 C00126[c] + 1 C00080[c]
R00784	1 C00533[c] + 1 C00001[c] + 1 C00997[c] <==> 1 C00088[c] + 1 C01000[c] + 1 C00080[c]
R00785	1 C00533[c] + 1 C00001[c] + 1 C05357[c] <==> 1 C00088[c] + 1 C05358[c] + 1 C00080[c]
R00787	1 C01358[c] + 3 C00003[c] + 1 C00001[c] <==> 1 C00088[c] + 3 C00004[c] + 3 C00080[c]
R00789	1 C01358[c] + 3 C00006[c] + 1 C00001[c] <==> 1 C00088[c] + 3 C00005[c] + 3 C00080[c]
R00790	1 C00014[c] + 2 C00001[c] + 6 C00139[c] <==> 1 C00088[c] + 6 C00138[c] + 6 C00080[c]
R00791	1 C00088[c] + 1 C00001[c] + 2 C00139[c] <==> 1 C00244[c] + 2 C00138[c]
R00792	1 C00244[c] + 2 C06259[c] <==> 1 C00088[c] + 1 C00001[c] + 2 C06260[c]
R00793	1 C00088[c] + 1 C00001[c] <==> 1 C00192[c] + 1 C00007[c]
R00794	1 C00088[c] + 1 C00003[c] + 1 C00001[c] <==> 1 C00244[c] + 1 C00004[c] + 1 C00080[c]
R00796	1 C00088[c] + 1 C00006[c] + 1 C00001[c] <==> 1 C00244[c] + 1 C00005[c] + 1 C00080[c]
R00798	1 C00088[c] + 1 C00028[c] + 1 C00001[c] <==> 1 C00244[c] + 1 C00030[c]
R00799	1 C00088[c] + 1 C00084[c] + 1 C00027[c] <==> 1 C01837[c] + 1 C00007[c] + 1 C00001[c]
R00800	2 C00088[c] + 1 C00007[c] <==> 2 C00244[c]
R00801	1 C00089[c] + 1 C00001[c] <==> 1 C00095[c] + 1 C00031[c]
R00802	1 C00089[c] + 1 C00001[c] <==> 1 C02336[c] + 1 C00267[c]
R00803	1 C00089[c] + 1 C00009[c] <==> 1 C00095[c] + 1 C00103[c]
R00804	1 C00934[c] + 1 C00001[c] <==> 1 C11477[c] + 1 C00009[c]
R00805	1 C02591[c] + 1 C00001[c] <==> 1 C00089[c] + 1 C00009[c]
R00806	1 C00029[c] + 1 C00095[c] <==> 1 C00015[c] + 1 C00089[c]
R00807	1 C00089[c] + 1 C00016[c] <==> 1 C05731[c] + 1 C01352[c]
R00808	1 C00089[c] + 1 C00028[c] <==> 1 C05731[c] + 1 C00030[c]
R00809	1 C00052[c] + 1 C00089[c] <==> 1 C00015[c] + 1 C03848[c]
R00810	1 C00089[c] <==> 1 C01742[c]
R00811	1 C00089[c] + 1 C04261[c] <==> 1 C16688[c] + 1 C00615[c]
R00812	1 C04091[c] + 1 C00003[c] <==> 1 C00090[c] + 1 C00004[c] + 1 C00080[c]
R00813	1 C06321[c] + 1 C00003[c] <==> 1 C00090[c] + 1 C00004[c] + 1 C00011[c] + 1 C00080[c]
R00814	1 C04221[c] + 1 C00006[c] <==> 1 C00090[c] + 1 C00005[c] + 1 C00080[c]
R00815	1 C00146[c] + 1 C00007[c] + 1 C00005[c] + 1 C00080[c] <==> 1 C00090[c] + 1 C00006[c] + 1 C00001[c]
R00816	1 C00090[c] + 1 C00007[c] <==> 1 C00682[c]
R00817	1 C00090[c] + 1 C00007[c] <==> 1 C02480[c]
R00818	1 C00805[c] + 1 C00007[c] + 1 C00004[c] + 1 C00080[c] <==> 1 C00090[c] + 1 C00011[c] + 1 C00003[c] + 1 C00001[c]
R00821	1 C00196[c] <==> 1 C00090[c] + 1 C00011[c]
R00822	1 C00230[c] <==> 1 C00090[c] + 1 C00011[c]
R00823	1 C00108[c] + 1 C00007[c] + 1 C00004[c] + 1 C00080[c] <==> 1 C00090[c] + 1 C00014[c] + 1 C00011[c] + 1 C00003[c]
R00825	1 C00108[c] + 1 C00007[c] + 1 C00005[c] + 1 C00080[c] <==> 1 C00090[c] + 1 C00014[c] + 1 C00011[c] + 1 C00006[c]
R00827	1 C00019[c] + 1 C00090[c] <==> 1 C00021[c] + 1 C01502[c]
R00828	1 C01988[c] + 1 C00007[c] + 2 C00005[c] + 2 C00080[c] <==> 1 C00090[c] + 1 C00088[c] + 2 C00006[c] + 1 C00001[c]
R00829	1 C00091[c] + 1 C00024[c] <==> 1 C00010[c] + 1 C02232[c]
R00830	1 C00091[c] + 1 C00037[c] <==> 1 C00430[c] + 1 C00010[c] + 1 C00011[c]
R00832	1 C00091[c] + 1 C00062[c] <==> 1 C00010[c] + 1 C03296[c]
R00833	1 C01213[c] <==> 1 C00091[c]
R00834	1 C01096[c] + 1 C00006[c] <==> 1 C00092[c] + 1 C00005[c] + 1 C00080[c]
R00835	1 C00092[c] + 1 C00006[c] <==> 1 C01236[c] + 1 C00005[c] + 1 C00080[c]
R00836	1 C00029[c] + 1 C00092[c] <==> 1 C00015[c] + 1 C00689[c]
R00837	1 C00001[c] + 1 C00689[c] <==> 1 C00031[c] + 1 C00092[c]
R00838	1 C00001[c] + 1 C02995[c] <==> 1 C00031[c] + 1 C00092[c]
R00839	1 C04534[c] + 1 C00001[c] <==> 1 C00031[c] + 1 C00092[c]
R00841	1 C00093[c] + 1 C00001[c] <==> 1 C00116[c] + 1 C00009[c]
R00842	1 C00093[c] + 1 C00003[c] <==> 1 C00111[c] + 1 C00004[c] + 1 C00080[c]
R00844	1 C00093[c] + 1 C00006[c] <==> 1 C00111[c] + 1 C00005[c] + 1 C00080[c]
R00845	1 C00093[c] + 1 C00006[c] <==> 1 C00118[c] + 1 C00005[c] + 1 C00080[c]
R00846	1 C00093[c] + 1 C00007[c] <==> 1 C00111[c] + 1 C00027[c]
R00847	1 C00002[c] + 1 C00116[c] <==> 1 C00008[c] + 1 C00093[c]
R00848	1 C00093[c] + 1 C00016[c] <==> 1 C00111[c] + 1 C01352[c]
R00849	1 C00093[c] + 1 C15602[c] <==> 1 C00111[c] + 1 C15603[c]
R00850	1 C00093[c] + 1 C00031[c] <==> 1 C00116[c] + 1 C00092[c]
R00851	1 C00093[c] + 1 C00040[c] <==> 1 C00681[c] + 1 C00010[c]
R00853	1 C00052[c] + 1 C00093[c] <==> 1 C00015[c] + 1 C04641[c]
R00854	1 C00052[c] + 1 C00093[c] <==> 1 C00015[c] + 1 C04703[c]
R00855	1 C00513[c] + 1 C00001[c] <==> 1 C00055[c] + 1 C00093[c]
R00856	1 C00063[c] + 1 C00093[c] <==> 1 C00013[c] + 1 C00513[c]
R00857	1 C03120[c] + 1 C00001[c] <==> 1 C00069[c] + 1 C00093[c]
R00858	1 C00283[c] + 3 C00006[c] + 3 C00001[c] <==> 1 C00094[c] + 3 C00005[c] + 3 C00080[c]
R00859	1 C00283[c] + 6 C00139[c] + 3 C00001[c] <==> 1 C00094[c] + 6 C00138[c] + 6 C00080[c]
R00860	1 C00094[c] + 1 C00028[c] + 1 C00020[c] <==> 1 C00224[c] + 1 C00030[c]
R00861	1 C00283[c] + 1 C00028[c] + 3 C00001[c] <==> 1 C00094[c] + 1 C00030[c]
R00863	1 C00606[c] <==> 1 C00041[c] + 1 C09306[c]
R00864	1 C00094[c] + 1 C00087[c] <==> 1 C00320[c]
R00865	1 C00392[c] + 2 C00125[c] <==> 1 C00095[c] + 2 C00126[c] + 2 C00080[c]
R00866	1 C00002[c] + 1 C00095[c] <==> 1 C00008[c] + 1 C01094[c]
R00867	1 C00002[c] + 1 C00095[c] <==> 1 C00008[c] + 1 C05345[c]
R00868	1 C00392[c] + 1 C00003[c] <==> 1 C00095[c] + 1 C00004[c] + 1 C00080[c]
R00870	1 C00392[c] + 1 C00006[c] <==> 1 C00095[c] + 1 C00005[c] + 1 C00080[c]
R00871	1 C10906[c] + 1 C00006[c] <==> 1 C00273[c] + 1 C00005[c] + 1 C00080[c]
R00872	1 C03267[c] + 1 C00001[c] <==> 1 C00095[c] + 1 C00009[c]
R00873	1 C00095[c] + 1 C00028[c] <==> 1 C00273[c] + 1 C00030[c]
R00874	1 C00095[c] + 1 C00031[c] <==> 1 C00198[c] + 1 C00794[c]
R00875	1 C00794[c] + 1 C00003[c] <==> 1 C00095[c] + 1 C00004[c] + 1 C00080[c]
R00876	1 C00081[c] + 1 C00095[c] <==> 1 C00104[c] + 1 C00085[c]
R00877	1 C00159[c] <==> 1 C00095[c]
R00878	1 C00267[c] <==> 1 C00095[c]
R00879	1 C01355(n+1)[c] + 1 C00001[c] <==> 1 C00095[c] + 1 C01355(n)[c]
R00880	1 C00096[c] + 1 C00001[c] + 2 C00003[c] <==> 1 C00976[c] + 2 C00004[c] + 2 C00080[c]
R00881	1 C00096[c] + 1 C00001[c] <==> 1 C00144[c] + 1 C00636[c]
R00883	1 C00035[c] + 1 C00636[c] <==> 1 C00009[c] + 1 C00096[c]
R00885	1 C00044[c] + 1 C00636[c] <==> 1 C00013[c] + 1 C00096[c]
R00887	1 C00096[c] + 1 C00464(n)[c] <==> 1 C00035[c] + 1 C00464(n+1)[c]
R00888	1 C00096[c] <==> 1 C01222[c] + 1 C00001[c]
R00889	1 C00096[c] <==> 1 C02280[c]
R00891	1 C00065[c] + 1 C00283[c] <==> 1 C00097[c] + 1 C00001[c]
R00892	2 C00097[c] + 1 C00003[c] <==> 1 C00491[c] + 1 C00080[c] + 1 C00004[c]
R00893	1 C00097[c] + 1 C00007[c] <==> 1 C00606[c]
R00894	1 C00002[c] + 1 C00025[c] + 1 C00097[c] <==> 1 C00008[c] + 1 C00009[c] + 1 C00669[c]
R00895	1 C00097[c] + 1 C00026[c] <==> 1 C00957[c] + 1 C00025[c]
R00896	1 C00097[c] + 1 C00026[c] <==> 1 C00957[c] + 1 C00302[c]
R00897	1 C00979[c] + 1 C00283[c] <==> 1 C00097[c] + 1 C00033[c]
R00899	1 C01419[c] + 1 C00001[c] <==> 1 C00097[c] + 1 C00037[c]
R00900	1 C00097[c] + 1 C00051[c] + 1 C00006[c] <==> 1 C05526[c] + 1 C00005[c]
R00901	1 C00097[c] + 1 C00094[c] <==> 1 C00283[c] + 1 C00506[c]
R00903	1 C00097[c] <==> 1 C00793[c]
R00904	1 C05665[c] + 1 C00003[c] + 1 C00001[c] <==> 1 C00099[c] + 1 C00004[c] + 1 C00080[c]
R00905	1 C02642[c] + 1 C00001[c] <==> 1 C00099[c] + 1 C00011[c] + 1 C00014[c]
R00906	1 C02207[c] + 1 C00003[c] + 1 C00001[c] <==> 1 C00099[c] + 1 C00022[c] + 1 C00004[c] + 1 C00080[c]
R00907	1 C00041[c] + 1 C00222[c] <==> 1 C00022[c] + 1 C00099[c]
R00908	1 C00099[c] + 1 C00026[c] <==> 1 C00222[c] + 1 C00025[c]
R00909	1 C01073[c] + 1 C00001[c] <==> 1 C00033[c] + 1 C00099[c]
R00910	1 C00002[c] + 1 C00047[c] + 1 C00099[c] <==> 1 C00020[c] + 1 C00013[c] + 1 C05341[c]
R00911	1 C05341[c] + 1 C00001[c] <==> 1 C00099[c] + 1 C00047[c]
R00912	1 C00002[c] + 1 C00062[c] + 1 C00099[c] <==> 1 C00020[c] + 1 C00013[c] + 1 C05340[c]
R00913	1 C03065[c] + 1 C00001[c] <==> 1 C00099[c] + 1 C00086[c]
R00915	1 C00099[c] <==> 1 C03722[c]
R00916	1 C00099[c] <==> 1 C05669[c]
R00917	1 C00099[c] + 1 C00014[c] <==> 1 C05670[c] + 2 C00001[c]
R00918	1 C00100[c] + 6 C00683[c] + 6 C00005[c] + 6 C00080[c] <==> 1 C03240[c] + 7 C00010[c] + 6 C00011[c] + 1 C00001[c] + 6 C00006[c]
R00919	1 C00100[c] + 1 C00006[c] <==> 1 C00894[c] + 1 C00005[c] + 1 C00080[c]
R00920	1 C00002[c] + 1 C00163[c] + 1 C00010[c] <==> 1 C00008[c] + 1 C00009[c] + 1 C00100[c]
R00921	1 C00100[c] + 1 C00009[c] <==> 1 C02876[c] + 1 C00010[c]
R00922	1 C00349[c] + 1 C00010[c] + 1 C00003[c] <==> 1 C00100[c] + 1 C00011[c] + 1 C00004[c] + 1 C00080[c]
R00923	1 C00683[c] <==> 1 C00100[c] + 1 C00011[c]
R00924	1 C00100[c] + 1 C00016[c] <==> 1 C01352[c] + 1 C00894[c]
R00925	1 C00002[c] + 1 C00163[c] + 1 C00010[c] <==> 1 C00020[c] + 1 C00013[c] + 1 C00100[c]
R00926	1 C05983[c] + 1 C00010[c] <==> 1 C00020[c] + 1 C00100[c]
R00927	1 C00100[c] + 1 C00024[c] <==> 1 C00010[c] + 1 C03344[c]
R00928	1 C00024[c] + 1 C00163[c] <==> 1 C00033[c] + 1 C00100[c]
R00930	1 C00683[c] + 1 C00022[c] <==> 1 C00100[c] + 1 C00036[c]
R00931	1 C02225[c] + 1 C00010[c] <==> 1 C00100[c] + 1 C00036[c] + 1 C00001[c]
R00932	1 C02630[c] + 1 C00010[c] <==> 1 C00100[c] + 1 C00001[c] + 1 C00048[c]
R00934	1 C00100[c] + 1 C00048[c] <==> 1 C06027[c]
R00935	1 C06002[c] + 1 C00010[c] + 1 C00003[c] <==> 1 C00100[c] + 1 C00011[c] + 1 C00004[c] + 1 C00080[c]
R00936	1 C00101[c] + 1 C00003[c] <==> 1 C00415[c] + 1 C00004[c] + 1 C00080[c]
R00937	1 C00101[c] + 2 C00003[c] <==> 1 C00504[c] + 2 C00004[c] + 2 C00080[c]
R00939	1 C00101[c] + 1 C00006[c] <==> 1 C00415[c] + 1 C00005[c] + 1 C00080[c]
R00940	1 C00101[c] + 2 C00006[c] <==> 1 C00504[c] + 2 C00005[c] + 2 C00080[c]
R00941	1 C00234[c] + 1 C00006[c] + 1 C00001[c] <==> 1 C00101[c] + 1 C00011[c] + 1 C00005[c] + 1 C00080[c]
R00942	1 C00002[c] + 1 C00101[c] + 1 C00025[c] <==> 1 C00008[c] + 1 C00009[c] + 1 C09332[c]
R00943	1 C00101[c] + 1 C00058[c] + 1 C00002[c] <==> 1 C00008[c] + 1 C00009[c] + 1 C00234[c]
R00944	1 C00234[c] + 1 C00001[c] <==> 1 C00058[c] + 1 C00101[c]
R00945	1 C00143[c] + 1 C00037[c] + 1 C00001[c] <==> 1 C00101[c] + 1 C00065[c]
R00946	1 C00440[c] + 1 C00155[c] <==> 1 C00101[c] + 1 C00073[c]
R00947	1 C00103[c] + 1 C00001[c] <==> 1 C00267[c] + 1 C00009[c]
R00948	1 C00002[c] + 1 C00103[c] <==> 1 C00013[c] + 1 C00498[c]
R00949	1 C00002[c] + 1 C00103[c] <==> 1 C00008[c] + 1 C01231[c]
R00951	1 C00498[c] + 1 C00001[c] <==> 1 C00020[c] + 1 C00103[c]
R00952	1 C00185[c] + 1 C00009[c] <==> 1 C00103[c] + 1 C00031[c]
R00953	1 C02048[c] + 1 C00009[c] <==> 1 C00031[c] + 1 C00103[c]
R00954	1 C00044[c] + 1 C00103[c] <==> 1 C00013[c] + 1 C00394[c]
R00955	1 C00029[c] + 1 C00446[c] <==> 1 C00103[c] + 1 C00052[c]
R00956	1 C00063[c] + 1 C00103[c] <==> 1 C00013[c] + 1 C00501[c]
R00957	2 C00103[c] + 1 C00001[c] <==> 1 C00208[c] + 2 C00009[c]
R00959	1 C00103[c] <==> 1 C00668[c]
R00960	2 C00103[c] <==> 1 C01231[c] + 1 C00267[c]
R00961	1 C00104[c] + 1 C00001[c] <==> 1 C00130[c] + 1 C00009[c]
R00962	1 C00081[c] + 1 C00475[c] <==> 1 C00104[c] + 1 C00055[c]
R00963	1 C00105[c] + 1 C00001[c] <==> 1 C00299[c] + 1 C00009[c]
R00964	1 C00002[c] + 1 C00299[c] <==> 1 C00008[c] + 1 C00105[c]
R00965	1 C01103[c] <==> 1 C00105[c] + 1 C00011[c]
R00966	1 C00105[c] + 1 C00013[c] <==> 1 C00106[c] + 1 C00119[c]
R00967	1 C00075[c] + 1 C00299[c] <==> 1 C00015[c] + 1 C00105[c]
R00968	1 C00044[c] + 1 C00299[c] <==> 1 C00035[c] + 1 C00105[c]
R00969	1 C06198[c] + 1 C00001[c] <==> 1 C00075[c] + 1 C00105[c]
R00970	1 C00081[c] + 1 C00299[c] <==> 1 C00104[c] + 1 C00105[c]
R00973	1 C03030[c] <==> 1 C00106[c] + 1 C00011[c]
R00974	1 C00380[c] + 1 C00001[c] <==> 1 C00106[c] + 1 C00014[c]
R00975	1 C00429[c] + 1 C00007[c] <==> 1 C00106[c] + 1 C00027[c]
R00976	1 C00106[c] + 1 C00028[c] + 1 C00001[c] <==> 1 C00813[c] + 1 C00030[c]
R00977	1 C00429[c] + 1 C00003[c] <==> 1 C00106[c] + 1 C00004[c] + 1 C00080[c]
R00978	1 C00429[c] + 1 C00006[c] <==> 1 C00106[c] + 1 C00005[c] + 1 C00080[c]
R00979	1 C00002[c] + 1 C00108[c] <==> 1 C00013[c] + 1 C03293[c]
R00980	1 C00108[c] + 1 C00007[c] + 1 C00005[c] + 1 C00080[c] <==> 1 C00196[c] + 1 C00014[c] + 1 C00006[c]
R00982	1 C00002[c] + 1 C00108[c] + 1 C00010[c] <==> 1 C00020[c] + 1 C00013[c] + 1 C02247[c]
R00983	1 C02775[c] + 1 C00007[c] <==> 1 C00108[c] + 1 C00011[c]
R00984	1 C00019[c] + 1 C00108[c] <==> 1 C00021[c] + 1 C03005[c]
R00985	1 C00251[c] + 1 C00014[c] <==> 1 C00108[c] + 1 C00022[c] + 1 C00001[c]
R00986	1 C00251[c] + 1 C00064[c] <==> 1 C00108[c] + 1 C00022[c] + 1 C00025[c]
R00987	1 C00328[c] + 1 C00001[c] <==> 1 C00108[c] + 1 C00041[c]
R00988	1 C05653[c] + 1 C00001[c] <==> 1 C00058[c] + 1 C00108[c]
R00989	1 C00083[c] + 1 C00108[c] <==> 1 C00010[c] + 1 C03147[c]
R00990	1 C00108[c] <==> 1 C00292[c] + 1 C00011[c]
R00993	1 C00109[c] + 1 C00009[c] + 1 C00007[c] <==> 1 C02876[c] + 1 C00011[c] + 1 C00001[c]
R00994	1 C00109[c] + 1 C00011[c] + 1 C00004[c] + 1 C00080[c] <==> 1 C06032[c] + 1 C00003[c]
R00995	1 C00109[c] + 1 C00011[c] <==> 1 C06030[c]
R00996	1 C00188[c] <==> 1 C00109[c] + 1 C00014[c]
R00997	1 C01234[c] + 1 C00001[c] <==> 1 C00109[c] + 1 C00014[c]
R00998	1 C02488[c] + 1 C00010[c] <==> 1 C00024[c] + 1 C00001[c] + 1 C00109[c]
R00999	1 C01118[c] + 1 C00001[c] <==> 1 C00109[c] + 1 C00042[c] + 1 C00014[c]
R01000	1 C05984[c] + 1 C00003[c] <==> 1 C00109[c] + 1 C00004[c] + 1 C00080[c]
R01001	1 C02291[c] + 1 C00001[c] <==> 1 C00097[c] + 1 C00014[c] + 1 C00109[c]
R01003	1 C00110[c] + 1 C00001[c] <==> 1 C00381[c] + 1 C00009[c]
R01004	1 C00621[c] + 1 C00001[c] <==> 1 C00110[c] + 1 C00009[c]
R01005	1 C00029[c] + 1 C00110[c] <==> 1 C00015[c] + 1 C01246[c]
R01006	1 C01246[c] + 1 C00001[c] <==> 1 C00110[c] + 1 C00031[c]
R01007	1 C00043[c] + 1 C00110[c] <==> 1 C00105[c] + 1 C04500[c]
R01008	1 C00043[c] + 1 C00110[c] <==> 1 C00015[c] + 1 C04678[c]
R01009	1 C00096[c] + 1 C00110[c] <==> 1 C00035[c] + 1 C03862[c]
R01010	1 C00111[c] + 1 C00001[c] <==> 1 C00184[c] + 1 C00009[c]
R01011	1 C00002[c] + 1 C00184[c] <==> 1 C00008[c] + 1 C00111[c]
R01012	1 C00074[c] + 1 C00184[c] <==> 1 C00022[c] + 1 C00111[c]
R01013	1 C00040[c] + 1 C00111[c] <==> 1 C00010[c] + 1 C03372[c]
R01014	1 C03394[c] <==> 1 C00111[c] + 1 C00067[c]
R01015	1 C00118[c] <==> 1 C00111[c]
R01016	1 C00111[c] <==> 1 C00546[c] + 1 C00009[c]
R01018	1 C00063[c] + 1 C00381[c] <==> 1 C00112[c] + 1 C00110[c]
R01019	1 C00113[c] + 1 C00084[c] + 1 C00001[c] <==> 1 C01359[c] + 1 C00033[c]
R01021	1 C00002[c] + 1 C00114[c] <==> 1 C00008[c] + 1 C00588[c]
R01022	1 C00114[c] + 1 C00007[c] <==> 1 C00576[c] + 1 C00027[c]
R01023	1 C00024[c] + 1 C00114[c] <==> 1 C00010[c] + 1 C01996[c]
R01025	1 C00114[c] + 1 C00028[c] <==> 1 C00576[c] + 1 C00030[c]
R01026	1 C01996[c] + 1 C00001[c] <==> 1 C00114[c] + 1 C00033[c]
R01027	1 C00053[c] + 1 C00114[c] <==> 1 C00054[c] + 1 C00919[c]
R01028	1 C00919[c] + 1 C00001[c] <==> 1 C00114[c] + 1 C00059[c]
R01029	1 C01777[c] + 1 C00001[c] <==> 1 C00114[c] + 1 C00060[c]
R01030	1 C00670[c] + 1 C00001[c] <==> 1 C00114[c] + 1 C00093[c]
R01031	1 C02634[c] + 1 C00001[c] <==> 1 C00022[c] + 1 C01327[c] + 1 C00014[c]
R01032	1 C00698[c] + 1 C00022[c] + 1 C00014[c] <==> 1 C02635[c] + 1 C00001[c]
R01033	1 C02357[c] + 1 C00007[c] + 1 C00004[c] <==> 1 C00698[c] + 1 C00090[c] + 1 C00003[c] + 1 C00011[c]
R01034	1 C00116[c] + 1 C00003[c] <==> 1 C00184[c] + 1 C00004[c] + 1 C00080[c]
R01036	1 C00116[c] + 1 C00003[c] <==> 1 C00577[c] + 1 C00004[c] + 1 C00080[c]
R01039	1 C00116[c] + 1 C00006[c] <==> 1 C00184[c] + 1 C00005[c] + 1 C00080[c]
R01041	1 C00116[c] + 1 C00006[c] <==> 1 C00577[c] + 1 C00005[c] + 1 C00080[c]
R01043	1 C02979[c] + 1 C00001[c] <==> 1 C00116[c] + 1 C00009[c]
R01044	1 C00013[c] + 1 C00116[c] <==> 1 C00009[c] + 1 C00623[c]
R01045	1 C00116[c] + 1 C00028[c] <==> 1 C00184[c] + 1 C00030[c]
R01047	1 C00116[c] <==> 1 C00969[c] + 1 C00001[c]
R01048	1 C00116[c] <==> 1 C05999[c] + 1 C00001[c]
R01049	1 C00002[c] + 1 C00117[c] <==> 1 C00020[c] + 1 C00119[c]
R01050	1 C00002[c] + 1 C00117[c] <==> 1 C00008[c] + 1 C01151[c]
R01051	1 C00002[c] + 1 C00121[c] <==> 1 C00008[c] + 1 C00117[c]
R01052	1 C00008[c] + 1 C00117[c] <==> 1 C00009[c] + 1 C00301[c]
R01053	1 C00002[c] + 1 C00117[c] + 1 C00014[c] <==> 1 C00008[c] + 1 C00009[c] + 1 C03090[c]
R01054	1 C00301[c] + 1 C00001[c] <==> 1 C00020[c] + 1 C00117[c]
R01055	1 C00106[c] + 1 C00117[c] <==> 1 C01168[c] + 1 C00001[c]
R01056	1 C00117[c] <==> 1 C00199[c]
R01057	1 C00620[c] <==> 1 C00117[c]
R01058	1 C00118[c] + 1 C00006[c] + 1 C00001[c] <==> 1 C00197[c] + 1 C00005[c] + 1 C00080[c]
R01059	1 C00002[c] + 1 C00577[c] <==> 1 C00008[c] + 1 C00118[c]
R01061	1 C00118[c] + 1 C00009[c] + 1 C00003[c] <==> 1 C00236[c] + 1 C00004[c] + 1 C00080[c]
R01063	1 C00118[c] + 1 C00009[c] + 1 C00006[c] <==> 1 C00236[c] + 1 C00005[c] + 1 C00080[c]
R01064	1 C01286[c] <==> 1 C00022[c] + 1 C00118[c]
R01066	1 C00673[c] <==> 1 C00118[c] + 1 C00084[c]
R01067	1 C00085[c] + 1 C00118[c] <==> 1 C00279[c] + 1 C00231[c]
R01068	1 C00354[c] <==> 1 C00111[c] + 1 C00118[c]
R01069	1 C03785[c] <==> 1 C00111[c] + 1 C00118[c]
R01070	1 C05378[c] <==> 1 C00111[c] + 1 C00118[c]
R01071	1 C02739[c] + 1 C00013[c] <==> 1 C00002[c] + 1 C00119[c]
R01072	1 C03090[c] + 1 C00013[c] + 1 C00025[c] <==> 1 C00064[c] + 1 C00119[c] + 1 C00001[c]
R01073	1 C04302[c] + 1 C00013[c] <==> 1 C00108[c] + 1 C00119[c]
R01074	1 C00002[c] + 1 C00120[c] <==> 1 C00013[c] + 1 C05921[c]
R01075	1 C00002[c] + 1 C00120[c] + 1 C00010[c] <==> 1 C00020[c] + 1 C00013[c] + 1 C01894[c]
R01076	1 C01893[c] + 1 C00001[c] <==> 1 C00120[c] + 1 C00014[c]
R01077	1 C05552[c] + 1 C00001[c] <==> 1 C00120[c] + 1 C00047[c]
R01078	1 C01909[c] + 1 C00087[c] + 2 C00019[c] + 2 C05359[c] + 2 C00080[c] <==> 1 C00120[c] + 2 C00073[c] + 2 C05198[c]
R01079	1 C00121[c] + 1 C00006[c] + 1 C00001[c] <==> 1 C01685[c] + 1 C00005[c] + 1 C00080[c]
R01080	1 C00299[c] + 1 C00001[c] <==> 1 C00106[c] + 1 C00121[c]
R01081	1 C00121[c] <==> 1 C00309[c]
R01082	1 C00149[c] <==> 1 C00122[c] + 1 C00001[c]
R01083	1 C03794[c] <==> 1 C00122[c] + 1 C00020[c]
R01085	1 C02514[c] + 1 C00001[c] <==> 1 C00122[c] + 1 C00022[c]
R01086	1 C03406[c] <==> 1 C00122[c] + 1 C00062[c]
R01087	1 C01384[c] <==> 1 C00122[c]
R01088	1 C00123[c] + 1 C00001[c] + 1 C00003[c] <==> 1 C00233[c] + 1 C00014[c] + 1 C00004[c] + 1 C00080[c]
R01089	1 C00024[c] + 1 C00123[c] <==> 1 C00010[c] + 1 C02710[c]
R01090	1 C00123[c] + 1 C00026[c] <==> 1 C00233[c] + 1 C00025[c]
R01091	1 C00123[c] <==> 1 C02486[c]
R01092	1 C00002[c] + 1 C00124[c] <==> 1 C00008[c] + 1 C00446[c]
R01093	1 C00124[c] + 1 C00004[c] + 1 C00080[c] <==> 1 C01697[c] + 1 C00003[c]
R01094	1 C00124[c] + 1 C00003[c] <==> 1 C03383[c] + 1 C00004[c] + 1 C00080[c]
R01095	1 C00124[c] + 1 C00005[c] + 1 C00080[c] <==> 1 C01697[c] + 1 C00006[c]
R01096	1 C00124[c] + 1 C00006[c] <==> 1 C02669[c] + 1 C00005[c] + 1 C00080[c]
R01097	1 C00124[c] + 1 C00006[c] <==> 1 C03383[c] + 1 C00005[c] + 1 C00080[c]
R01098	1 C00124[c] + 1 C00007[c] + 1 C00001[c] <==> 1 C00880[c] + 1 C00027[c]
R01099	1 C00124[c] + 1 C00007[c] <==> 1 C03269[c] + 1 C00027[c]
R01100	1 C00243[c] + 1 C00001[c] <==> 1 C00031[c] + 1 C00124[c]
R01101	1 C05402[c] + 1 C00001[c] <==> 1 C00124[c] + 1 C00031[c]
R01103	1 C00492[c] + 1 C00001[c] <==> 1 C00124[c] + 1 C00089[c]
R01104	1 C05401[c] + 1 C00001[c] <==> 1 C00124[c] + 1 C00116[c]
R01106	2 C00125[c] + 1 C00088[c] + 1 C00001[c] <==> 1 C00244[c] + 2 C00126[c] + 2 C00080[c]
R01108	1 C05422[c] + 2 C00051[c] <==> 1 C00127[c] + 1 C00072[c]
R01109	1 C01420[c] + 2 C00051[c] <==> 1 C00127[c] + 2 C00736[c]
R01110	1 C01817[c] + 2 C00051[c] <==> 1 C00127[c] + 2 C05330[c]
R01111	1 C00010[c] + 1 C00127[c] <==> 1 C00920[c] + 1 C00051[c]
R01113	1 C00491[c] + 2 C00051[c] <==> 1 C00127[c] + 2 C00097[c]
R01115	1 C00128[c] + 2 C00999[c] + 1 C00007[c] + 2 C00080[c] <==> 1 C03691[c] + 2 C00996[c] + 1 C00001[c]
R01117	1 C00063[c] + 1 C00270[c] <==> 1 C00013[c] + 1 C00128[c]
R01120	1 C00128[c] <==> 1 C05005[c]
R01121	1 C00002[c] + 1 C01143[c] <==> 1 C00008[c] + 1 C00009[c] + 1 C00129[c] + 1 C00011[c]
R01122	1 C00235[c] + 1 C00066[c] <==> 1 C00013[c] + 1 C04432[c]
R01123	1 C00129[c] <==> 1 C00235[c]
R01126	1 C00130[c] + 1 C00001[c] <==> 1 C00294[c] + 1 C00009[c]
R01127	1 C00130[c] + 1 C00001[c] <==> 1 C04734[c]
R01128	1 C00130[c] + 1 C00001[c] <==> 1 C00262[c] + 1 C00117[c]
R01130	1 C00130[c] + 1 C00003[c] + 1 C00001[c] <==> 1 C00655[c] + 1 C00004[c] + 1 C00080[c]
R01131	1 C00002[c] + 1 C00294[c] <==> 1 C00008[c] + 1 C00130[c]
R01132	1 C00130[c] + 1 C00013[c] <==> 1 C00262[c] + 1 C00119[c]
R01134	1 C00130[c] + 1 C00014[c] + 1 C00006[c] <==> 1 C00144[c] + 1 C00005[c] + 1 C00080[c]
R01135	1 C00044[c] + 1 C00130[c] + 1 C00049[c] <==> 1 C00035[c] + 1 C00009[c] + 1 C03794[c]
R01137	1 C00002[c] + 1 C00206[c] <==> 1 C00008[c] + 1 C00131[c]
R01138	1 C00131[c] + 1 C00022[c] <==> 1 C00206[c] + 1 C00074[c]
R01139	1 C00131[c] + 1 C00031[c] <==> 1 C00206[c] + 1 C00092[c]
R01140	1 C00131[c] + 1 C00095[c] <==> 1 C00206[c] + 1 C00085[c]
R01142	1 C01438[c] + 1 C00007[c] + 1 C00004[c] + 1 C00080[c] <==> 1 C00132[c] + 1 C00003[c] + 1 C00001[c]
R01143	1 C01438[c] + 1 C00007[c] + 1 C00005[c] + 1 C00080[c] <==> 1 C00132[c] + 1 C00006[c] + 1 C00001[c]
R01144	1 C03716[c] + 1 C00001[c] <==> 1 C00036[c] + 1 C00132[c]
R01145	1 C02704[c] + 1 C00001[c] <==> 1 C00132[c] + 1 C00059[c]
R01146	1 C00132[c] + 2 C00125[c] <==> 1 C00067[c] + 2 C00126[c] + 2 C00080[c]
R01147	1 C00647[c] + 1 C00022[c] <==> 1 C00018[c] + 1 C00133[c]
R01148	1 C00133[c] + 1 C00026[c] <==> 1 C00022[c] + 1 C00217[c]
R01149	1 C00133[c] + 1 C00064[c] <==> 1 C00014[c] + 1 C03738[c]
R01150	1 C00002[c] + 2 C00133[c] <==> 1 C00008[c] + 1 C00009[c] + 1 C00993[c]
R01151	1 C00134[c] + 1 C00007[c] + 1 C00001[c] <==> 1 C00555[c] + 1 C00014[c] + 1 C00027[c]
R01152	1 C00436[c] + 1 C00001[c] <==> 1 C00134[c] + 1 C00011[c] + 1 C00014[c]
R01153	1 C00019[c] + 1 C00134[c] <==> 1 C00021[c] + 1 C02723[c]
R01154	1 C00024[c] + 1 C00134[c] <==> 1 C00010[c] + 1 C02714[c]
R01155	1 C00134[c] + 1 C00026[c] <==> 1 C00555[c] + 1 C00025[c]
R01156	1 C02714[c] + 1 C00001[c] <==> 1 C00033[c] + 1 C00134[c]
R01157	1 C00179[c] + 1 C00001[c] <==> 1 C00134[c] + 1 C00086[c]
R01158	1 C00860[c] + 2 C00003[c] + 1 C00001[c] <==> 1 C00135[c] + 2 C00004[c] + 2 C00080[c]
R01159	1 C00135[c] + 1 C00019[c] <==> 1 C01152[c] + 1 C00021[c]
R01160	1 C00024[c] + 1 C00135[c] <==> 1 C00010[c] + 1 C02997[c]
R01161	1 C00135[c] + 1 C00026[c] <==> 1 C03277[c] + 1 C00025[c]
R01163	1 C01929[c] + 1 C00001[c] + 1 C00003[c] <==> 1 C00135[c] + 1 C00004[c] + 1 C00080[c]
R01164	1 C00002[c] + 1 C00135[c] + 1 C00099[c] <==> 1 C00020[c] + 1 C00013[c] + 1 C00386[c]
R01166	1 C00386[c] + 1 C00001[c] <==> 1 C00099[c] + 1 C00135[c]
R01167	1 C00135[c] <==> 1 C00388[c] + 1 C00011[c]
R01168	1 C00135[c] <==> 1 C00785[c] + 1 C00014[c]
R01169	1 C00135[c] + 3 C00019[c] + 1 C00080[c] <==> 1 C05575[c] + 3 C00021[c]
R01171	1 C00136[c] + 1 C00003[c] <==> 1 C00877[c] + 1 C00004[c] + 1 C00080[c]
R01172	1 C01412[c] + 1 C00010[c] + 1 C00003[c] <==> 1 C00136[c] + 1 C00004[c] + 1 C00080[c]
R01173	1 C01412[c] + 1 C00010[c] + 1 C00006[c] <==> 1 C00136[c] + 1 C00005[c] + 1 C00080[c]
R01174	1 C00136[c] + 1 C00009[c] <==> 1 C00010[c] + 1 C02527[c]
R01175	1 C00136[c] + 1 C00016[c] <==> 1 C01352[c] + 1 C00877[c]
R01176	1 C00002[c] + 1 C00246[c] + 1 C00010[c] <==> 1 C00020[c] + 1 C00013[c] + 1 C00136[c]
R01177	1 C00024[c] + 1 C00136[c] <==> 1 C00010[c] + 1 C05269[c]
R01178	1 C00136[c] + 1 C00028[c] <==> 1 C00877[c] + 1 C00030[c]
R01179	1 C00136[c] + 1 C00033[c] <==> 1 C00246[c] + 1 C00024[c]
R01180	1 C01989[c] + 1 C00010[c] <==> 1 C00136[c] + 1 C00001[c] + 1 C00048[c]
R01181	1 C00630[c] <==> 1 C00136[c]
R01182	1 C00002[c] + 1 C00137[c] <==> 1 C00008[c] + 1 C01177[c]
R01183	1 C00137[c] + 1 C00003[c] <==> 1 C00691[c] + 1 C00004[c] + 1 C00080[c]
R01184	1 C00137[c] + 1 C00007[c] <==> 1 C00191[c] + 1 C00001[c]
R01185	1 C01177[c] + 1 C00001[c] <==> 1 C00137[c] + 1 C00009[c]
R01186	1 C03546[c] + 1 C00001[c] <==> 1 C00137[c] + 1 C00009[c]
R01187	1 C04006[c] + 1 C00001[c] <==> 1 C00137[c] + 1 C00009[c]
R01188	1 C00019[c] + 1 C00137[c] <==> 1 C00021[c] + 1 C03659[c]
R01189	1 C00019[c] + 1 C00137[c] <==> 1 C00021[c] + 1 C03660[c]
R01190	1 C00019[c] + 1 C00137[c] <==> 1 C00021[c] + 1 C06352[c]
R01192	1 C00052[c] + 1 C00137[c] <==> 1 C00015[c] + 1 C01235[c]
R01193	1 C01225[c] + 1 C00001[c] <==> 1 C00137[c] + 1 C00093[c]
R01194	1 C01235[c] + 1 C00001[c] <==> 1 C00137[c] + 1 C00124[c]
R01195	2 C00138[c] + 1 C00006[c] + 1 C00080[c] <==> 2 C00139[c] + 1 C00005[c]
R01196	2 C00138[c] + 1 C00024[c] + 1 C00011[c] + 2 C00080[c] <==> 2 C00139[c] + 1 C00022[c] + 1 C00010[c]
R01197	2 C00138[c] + 1 C00091[c] + 1 C00011[c] + 2 C00080[c] <==> 2 C00139[c] + 1 C00026[c] + 1 C00010[c]
R01199	2 C00139[c] + 1 C00109[c] + 1 C00010[c] <==> 2 C00138[c] + 1 C00100[c] + 1 C00011[c] + 2 C00080[c]
R01200	1 C00140[c] + 1 C00001[c] <==> 1 C00329[c] + 1 C00033[c]
R01201	1 C00002[c] + 1 C00140[c] <==> 1 C00008[c] + 1 C00357[c]
R01202	1 C00140[c] + 1 C00003[c] + 1 C00001[c] <==> 1 C01133[c] + 1 C00004[c] + 1 C00080[c]
R01203	1 C00140[c] + 1 C00007[c] + 1 C00001[c] <==> 1 C01133[c] + 1 C00027[c]
R01204	1 C00024[c] + 1 C00329[c] <==> 1 C00010[c] + 1 C00140[c]
R01205	1 C00052[c] + 1 C00140[c] <==> 1 C00015[c] + 1 C00611[c]
R01207	1 C00140[c] <==> 1 C00645[c]
R01209	1 C04039[c] <==> 1 C00141[c] + 1 C00001[c]
R01210	1 C00141[c] + 1 C00010[c] + 1 C00003[c] <==> 1 C00630[c] + 1 C00011[c] + 1 C00004[c] + 1 C00080[c]
R01211	1 C01088[c] + 1 C00003[c] <==> 1 C00141[c] + 1 C00011[c] + 1 C00004[c] + 1 C00080[c]
R01212	1 C00183[c] + 1 C00006[c] + 1 C00001[c] <==> 1 C00141[c] + 1 C00014[c] + 1 C00005[c] + 1 C00080[c]
R01213	1 C02504[c] + 1 C00010[c] <==> 1 C00024[c] + 1 C00141[c] + 1 C00001[c]
R01214	1 C00183[c] + 1 C00026[c] <==> 1 C00141[c] + 1 C00025[c]
R01215	1 C00183[c] + 1 C00022[c] <==> 1 C00141[c] + 1 C00041[c]
R01216	1 C00966[c] <==> 1 C00141[c] + 1 C00067[c]
R01217	1 C00143[c] + 2 C00138[c] + 2 C00080[c] <==> 1 C00440[c] + 2 C00139[c]
R01218	1 C00143[c] + 1 C00003[c] <==> 1 C00445[c] + 1 C00004[c]
R01220	1 C00143[c] + 1 C00006[c] <==> 1 C00445[c] + 1 C00005[c]
R01221	1 C00037[c] + 1 C00101[c] + 1 C00003[c] <==> 1 C00143[c] + 1 C00014[c] + 1 C00011[c] + 1 C00004[c] + 1 C00080[c]
R01224	1 C00440[c] + 1 C00006[c] <==> 1 C00143[c] + 1 C00005[c] + 1 C00080[c]
R01225	1 C00143[c] + 1 C00133[c] + 1 C00001[c] <==> 1 C00101[c] + 1 C02115[c]
R01226	1 C00143[c] + 1 C00141[c] + 1 C00001[c] <==> 1 C00101[c] + 1 C00966[c]
R01227	1 C00144[c] + 1 C00001[c] <==> 1 C00387[c] + 1 C00009[c]
R01228	1 C00002[c] + 1 C00387[c] <==> 1 C00008[c] + 1 C00144[c]
R01229	1 C00144[c] + 1 C00013[c] <==> 1 C00242[c] + 1 C00119[c]
R01230	1 C00002[c] + 1 C00655[c] + 1 C00014[c] <==> 1 C00020[c] + 1 C00013[c] + 1 C00144[c]
R01231	1 C00002[c] + 1 C00655[c] + 1 C00064[c] + 1 C00001[c] <==> 1 C00020[c] + 1 C00013[c] + 1 C00144[c] + 1 C00025[c]
R01232	1 C01261[c] + 1 C00001[c] <==> 1 C00044[c] + 1 C00144[c]
R01233	1 C00394[c] + 1 C00001[c] <==> 1 C00144[c] + 1 C00103[c]
R01234	1 C00942[c] + 1 C00001[c] <==> 1 C00144[c]
R01235	1 C00145[c] + 1 C00019[c] <==> 1 C00297[c] + 1 C00021[c]
R01236	1 C00053[c] + 1 C00145[c] <==> 1 C00054[c] + 1 C02885[c]
R01237	1 C02085[c] + 1 C00001[c] <==> 1 C00145[c] + 1 C11477[c]
R01238	1 C00156[c] <==> 1 C00146[c] + 1 C00011[c]
R01239	1 C00019[c] + 1 C00146[c] <==> 1 C00021[c] + 1 C01403[c]
R01240	1 C00029[c] + 1 C15584[c] <==> 1 C00015[c] + 1 C03097[c]
R01241	1 C00146[c] + 1 C00033[c] <==> 1 C00548[c] + 1 C00001[c]
R01242	1 C00053[c] + 1 C15584[c] <==> 1 C00054[c] + 1 C00850[c]
R01243	1 C00850[c] + 1 C00001[c] <==> 1 C15584[c] + 1 C00059[c]
R01244	1 C00147[c] + 1 C00001[c] <==> 1 C00262[c] + 1 C00014[c]
R01245	1 C00212[c] + 1 C00001[c] <==> 1 C00147[c] + 1 C00121[c]
R01246	1 C00148[c] + 1 C00003[c] <==> 1 C03564[c] + 1 C00004[c] + 1 C00080[c]
R01248	1 C00148[c] + 1 C00003[c] <==> 1 C03912[c] + 1 C00004[c] + 1 C00080[c]
R01249	1 C00148[c] + 1 C00006[c] <==> 1 C03564[c] + 1 C00005[c] + 1 C00080[c]
R01251	1 C00148[c] + 1 C00006[c] <==> 1 C03912[c] + 1 C00005[c] + 1 C00080[c]
R01252	1 C00148[c] + 1 C00026[c] + 1 C00007[c] <==> 1 C01157[c] + 1 C00042[c] + 1 C00011[c]
R01253	1 C00148[c] + 1 C00028[c] <==> 1 C03912[c] + 1 C00030[c]
R01255	1 C00148[c] <==> 1 C00763[c]
R01256	1 C00002[c] + 1 C00149[c] + 1 C00010[c] <==> 1 C00008[c] + 1 C00009[c] + 1 C04348[c]
R01257	1 C00149[c] + 1 C00016[c] <==> 1 C01352[c] + 1 C00036[c]
R01258	1 C00151[c] + 1 C00003[c] + 1 C00001[c] <==> 1 C00161[c] + 1 C00014[c] + 1 C00004[c] + 1 C00080[c]
R01259	1 C00151[c] + 1 C00001[c] + 1 C00007[c] <==> 1 C00161[c] + 1 C00014[c] + 1 C00027[c]
R01260	1 C00151[c] + 1 C00007[c] + 1 C00005[c] <==> 1 C05710[c] + 1 C00006[c] + 1 C00001[c]
R01261	1 C00041[c] + 1 C00161[c] <==> 1 C00022[c] + 1 C00151[c]
R01262	1 C00051[c] + 1 C00151[c] <==> 1 C01419[c] + 1 C03740[c]
R01263	1 C02850[c] + 1 C00001[c] <==> 1 C00060[c] + 1 C00151[c]
R01264	1 C03148[c] + 1 C00001[c] + 1 C00007[c] <==> 1 C00151[c] + 1 C00067[c] + 1 C00027[c]
R01265	1 C00151[c] <==> 1 C00405[c]
R01266	1 C04540[c] + 1 C00001[c] <==> 1 C00140[c] + 1 C00152[c]
R01267	1 C00152[c] <==> 1 C02512[c] + 1 C00001[c]
R01268	1 C00153[c] + 1 C00001[c] <==> 1 C00253[c] + 1 C00014[c]
R01269	1 C00019[c] + 1 C00153[c] + 1 C00080[c] <==> 1 C00021[c] + 1 C02918[c]
R01270	1 C00455[c] + 1 C00001[c] <==> 1 C00153[c] + 1 C00117[c]
R01271	1 C00455[c] + 1 C00013[c] <==> 1 C00153[c] + 1 C00119[c]
R01273	1 C03150[c] + 1 C00001[c] <==> 1 C00153[c] + 1 C00121[c]
R01274	1 C00154[c] + 1 C00001[c] <==> 1 C00010[c] + 1 C00249[c]
R01277	1 C00517[c] + 1 C00010[c] + 1 C00003[c] <==> 1 C00154[c] + 1 C00004[c] + 1 C00080[c]
R01278	1 C00154[c] + 1 C00006[c] <==> 1 C05272[c] + 1 C00005[c] + 1 C00080[c]
R01279	1 C00154[c] + 1 C00016[c] <==> 1 C05272[c] + 1 C01352[c]
R01280	1 C00002[c] + 1 C00249[c] + 1 C00010[c] <==> 1 C00020[c] + 1 C00154[c] + 1 C00013[c]
R01281	1 C00154[c] + 1 C00065[c] <==> 1 C02934[c] + 1 C00010[c] + 1 C00011[c]
R01283	1 C00155[c] + 1 C00001[c] <==> 1 C00283[c] + 1 C00014[c] + 1 C00109[c]
R01285	1 C00542[c] + 1 C00001[c] <==> 1 C00155[c] + 1 C00014[c] + 1 C00022[c]
R01286	1 C02291[c] + 1 C00001[c] <==> 1 C00155[c] + 1 C00014[c] + 1 C00022[c]
R01287	1 C01077[c] + 1 C00283[c] <==> 1 C00155[c] + 1 C00033[c]
R01288	1 C01118[c] + 1 C00283[c] <==> 1 C00155[c] + 1 C00042[c]
R01289	1 C00065[c] + 1 C00155[c] <==> 1 C00542[c] + 1 C00001[c]
R01290	1 C00065[c] + 1 C00155[c] <==> 1 C02291[c] + 1 C00001[c]
R01291	1 C03539[c] <==> 1 C11838[c] + 1 C00155[c]
R01292	1 C01817[c] + 2 C00051[c] <==> 2 C00155[c] + 1 C00127[c]
R01293	1 C00633[c] + 1 C00003[c] + 1 C00001[c] <==> 1 C00156[c] + 1 C00004[c] + 1 C00080[c]
R01294	1 C00633[c] + 1 C00006[c] + 1 C00001[c] <==> 1 C00156[c] + 1 C00005[c] + 1 C00080[c]
R01295	1 C00180[c] + 1 C00007[c] + 1 C00005[c] + 1 C00080[c] <==> 1 C00156[c] + 1 C00006[c] + 1 C00001[c]
R01296	1 C00156[c] + 1 C00007[c] + 1 C00004[c] + 1 C00080[c] <==> 1 C00230[c] + 1 C00003[c] + 1 C00001[c]
R01297	1 C00156[c] + 1 C00007[c] + 1 C00004[c] + 1 C00080[c] <==> 1 C00530[c] + 1 C00011[c] + 1 C00003[c] + 1 C00001[c]
R01298	1 C00156[c] + 1 C00007[c] + 1 C00005[c] + 1 C00080[c] <==> 1 C00230[c] + 1 C00006[c] + 1 C00001[c]
R01299	1 C00156[c] + 1 C00007[c] + 1 C00005[c] + 1 C00080[c] <==> 1 C00530[c] + 1 C00011[c] + 1 C00006[c] + 1 C00001[c]
R01300	1 C00002[c] + 1 C00156[c] + 1 C00010[c] <==> 1 C00020[c] + 1 C00013[c] + 1 C02949[c]
R01301	1 C02949[c] + 1 C00001[c] <==> 1 C00156[c] + 1 C00010[c]
R01302	1 C00156[c] + 1 C00022[c] <==> 1 C00251[c]
R01303	1 C00156[c] + 1 C00028[c] + 1 C00001[c] <==> 1 C00633[c] + 1 C00030[c] + 1 C00007[c]
R01304	1 C00029[c] + 1 C00156[c] <==> 1 C00015[c] + 1 C03993[c]
R01305	1 C13635[c] + 1 C00007[c] <==> 1 C00156[c] + 1 C00058[c]
R01306	1 C02519[c] + 1 C00030[c] + 1 C00007[c] <==> 1 C00156[c] + 1 C00067[c] + 1 C00028[c] + 1 C00001[c]
R01307	1 C02370[c] + 1 C00001[c] <==> 1 C00156[c] + 1 C00698[c] + 1 C00080[c]
R01308	1 C00156[c] + 1 C00033[c] + 1 C00004[c] + 1 C00080[c] <==> 1 C00811[c] + 2 C00001[c] + 1 C00003[c]
R01309	1 C00157[c] + 2 C00001[c] <==> 1 C00670[c] + 2 C00162[c]
R01310	1 C00157[c] + 1 C00001[c] <==> 1 C00416[c] + 1 C00114[c]
R01312	1 C00157[c] + 1 C00001[c] <==> 1 C00641[c] + 1 C00588[c]
R01313	1 C00157[c] + 1 C00001[c] <==> 1 C04230[c] + 1 C00060[c]
R01314	1 C00157[c] + 1 C00001[c] <==> 1 C04233[c] + 1 C00060[c]
R01315	1 C00157[c] + 1 C00001[c] <==> 1 C04230[c] + 1 C00162[c]
R01316	1 C00157[c] + 1 C00001[c] <==> 1 C04233[c] + 1 C00162[c]
R01317	1 C00157[c] + 1 C00001[c] <==> 1 C04230[c] + 1 C00219[c]
R01318	1 C00040[c] + 1 C04230[c] <==> 1 C00010[c] + 1 C00157[c]
R01319	1 C00040[c] + 1 C04233[c] <==> 1 C00010[c] + 1 C00157[c]
R01320	1 C00019[c] + 1 C04308[c] <==> 1 C00021[c] + 1 C00157[c]
R01321	1 C00307[c] + 1 C00641[c] <==> 1 C00055[c] + 1 C00157[c]
R01322	1 C00002[c] + 1 C00158[c] + 1 C00010[c] <==> 1 C00008[c] + 1 C00009[c] + 1 C00566[c]
R01323	1 C00024[c] + 1 C00158[c] <==> 1 C00033[c] + 1 C00566[c]
R01324	1 C00158[c] <==> 1 C00311[c]
R01325	1 C00158[c] <==> 1 C00417[c] + 1 C00001[c]
R01326	1 C00002[c] + 1 C00159[c] <==> 1 C00008[c] + 1 C00275[c]
R01327	1 C00081[c] + 1 C00159[c] <==> 1 C00104[c] + 1 C00275[c]
R01328	1 C03862[c] + 1 C00001[c] <==> 1 C00110[c] + 1 C00159[c]
R01329	1 C05400[c] + 1 C00001[c] <==> 1 C00159[c] + 1 C00124[c]
R01330	1 C00131[c] + 1 C00159[c] <==> 1 C00206[c] + 1 C00275[c]
R01332	1 C02492[c] + (n-1) C00001[c] <==> 2 C00159[c]
R01333	1 C00266[c] + 1 C00003[c] + 1 C00001[c] <==> 1 C00160[c] + 1 C00004[c] + 1 C00080[c]
R01334	1 C00988[c] + 1 C00001[c] <==> 1 C00160[c] + 1 C00009[c]
R01335	1 C00160[c] + 1 C00022[c] <==> 1 C05406[c] + 1 C00001[c]
R01336	1 C03600[c] <==> 1 C00122[c] + 1 C00160[c]
R01337	1 C00538[c] + 1 C00003[c] + 1 C00001[c] <==> 1 C00161[c] + 1 C00004[c] + 1 C00080[c]
R01338	1 C00538[c] + 1 C00006[c] + 1 C00001[c] <==> 1 C00161[c] + 1 C00005[c] + 1 C00080[c]
R01339	1 C00161[c] + 1 C00025[c] <==> 1 C05167[c] + 1 C00026[c]
R01340	1 C00405[c] + 1 C00001[c] + 1 C00007[c] <==> 1 C00161[c] + 1 C00014[c] + 1 C00027[c]
R01341	1 C02613[c] + 1 C00007[c] <==> 1 C00161[c] + 1 C00027[c]
R01342	1 C05167[c] + 1 C00001[c] + 1 C00028[c] <==> 1 C00161[c] + 1 C00014[c] + 1 C00030[c]
R01343	1 C00077[c] + 1 C00161[c] <==> 1 C01165[c] + 1 C00151[c]
R01344	1 C00405[c] + 1 C00022[c] <==> 1 C00161[c] + 1 C00133[c]
R01346	1 C00152[c] + 1 C00161[c] <==> 1 C02362[c] + 1 C00151[c]
R01347	1 C00162[c] + 1 C00007[c] + 1 C00340[c] <==> 1 C03547[c] + 1 C00435[c] + 1 C00001[c]
R01348	1 C00162[c] + 1 C00007[c] + 1 C03024[c] <==> 1 C03547[c] + 1 C03161[c] + 1 C00001[c]
R01349	1 C00019[c] + 1 C00162[c] <==> 1 C00021[c] + 1 C03395[c]
R01350	1 C00116[c] + 1 C00162[c] <==> 1 C00422[c]
R01351	1 C01885[c] + 1 C00001[c] <==> 1 C00116[c] + 1 C00162[c]
R01352	1 C02112[c] + 1 C00001[c] <==> 1 C00116[c] + 1 C00162[c]
R01353	1 C00002[c] + 1 C00163[c] <==> 1 C00008[c] + 1 C02876[c]
R01354	1 C00002[c] + 1 C00163[c] <==> 1 C00013[c] + 1 C05983[c]
R01355	1 C03652[c] <==> 1 C00163[c] + 1 C00022[c]
R01357	1 C00002[c] + 1 C00164[c] + 1 C00010[c] <==> 1 C00020[c] + 1 C00013[c] + 1 C00332[c]
R01358	1 C00332[c] + 1 C00001[c] <==> 1 C00164[c] + 1 C00010[c]
R01359	1 C00332[c] + 1 C00033[c] <==> 1 C00164[c] + 1 C00024[c]
R01360	1 C00356[c] <==> 1 C00024[c] + 1 C00164[c]
R01361	1 C01089[c] + 1 C00003[c] <==> 1 C00164[c] + 1 C00004[c] + 1 C00080[c]
R01364	1 C00164[c] + 1 C00122[c] <==> 1 C01061[c] + 1 C00001[c]
R01365	1 C00136[c] + 1 C00164[c] <==> 1 C00246[c] + 1 C00332[c]
R01366	1 C00164[c] <==> 1 C00207[c] + 1 C00011[c]
R01367	1 C00164[c] <==> 1 C06144[c] + 1 C00001[c]
R01368	1 C00040[c] + 1 C02112[c] <==> 1 C00010[c] + 1 C00165[c]
R01369	1 C00422[c] + 1 C00001[c] <==> 1 C00165[c] + 1 C00060[c]
R01370	1 C05607[c] + 1 C00003[c] <==> 1 C00166[c] + 1 C00004[c] + 1 C00080[c]
R01371	1 C05607[c] + 1 C00006[c] <==> 1 C00166[c] + 1 C00005[c] + 1 C00080[c]
R01372	1 C00166[c] + 1 C00007[c] <==> 1 C05852[c] + 1 C00011[c]
R01373	1 C00254[c] <==> 1 C00166[c] + 1 C00001[c] + 1 C00011[c]
R01374	1 C02265[c] + 1 C00001[c] + 1 C00028[c] <==> 1 C00166[c] + 1 C00014[c] + 1 C00030[c]
R01375	1 C00064[c] + 1 C00166[c] <==> 1 C00940[c] + 1 C00079[c]
R01376	1 C00078[c] + 1 C00166[c] <==> 1 C00331[c] + 1 C00079[c]
R01377	1 C00166[c] <==> 1 C00601[c] + 1 C00011[c]
R01378	1 C00166[c] <==> 1 C02763[c]
R01381	1 C00075[c] + 1 C05385[c] <==> 1 C00013[c] + 1 C00167[c]
R01383	1 C00167[c] + 1 C01335[c] <==> 1 C00015[c] + 1 C03033[c]
R01384	1 C00167[c] <==> 1 C00190[c] + 1 C00011[c]
R01385	1 C00167[c] <==> 1 C00617[c]
R01386	1 C00167[c] <==> 1 C01623[c] + 1 C00011[c]
R01387	1 C00167[c] <==> 1 C02330[c]
R01388	1 C00258[c] + 1 C00003[c] <==> 1 C00168[c] + 1 C00004[c] + 1 C00080[c]
R01390	1 C00168[c] + 1 C00011[c] <==> 1 C00975[c]
R01392	1 C00258[c] + 1 C00006[c] <==> 1 C00168[c] + 1 C00005[c] + 1 C00080[c]
R01393	1 C00168[c] <==> 1 C00266[c] + 1 C00011[c]
R01394	1 C00168[c] <==> 1 C01146[c]
R01395	1 C00002[c] + 1 C01563[c] <==> 1 C00008[c] + 1 C00169[c]
R01396	1 C00169[c] + 1 C00047[c] <==> 1 C00009[c] + 1 C02427[c]
R01397	1 C00169[c] + 1 C00049[c] <==> 1 C00009[c] + 1 C00438[c]
R01398	1 C00169[c] + 1 C00077[c] <==> 1 C00009[c] + 1 C00327[c]
R01399	1 C00169[c] + 1 C00134[c] <==> 1 C00009[c] + 1 C00436[c]
R01401	1 C00170[c] + 1 C00001[c] <==> 1 C00147[c] + 1 C03089[c]
R01402	1 C00170[c] + 1 C00009[c] <==> 1 C00147[c] + 1 C04188[c]
R01403	1 C00173[c] + 1 C00003[c] <==> 1 C00693[c] + 1 C00004[c] + 1 C00080[c]
R01404	1 C00173[c] + 1 C00006[c] <==> 1 C00693[c] + 1 C00005[c] + 1 C00080[c]
R01406	1 C00002[c] + 1 C00638[c] + 1 C00229[c] <==> 1 C00020[c] + 1 C00013[c] + 1 C00173[c]
R01407	1 C00002[c] + 1 C00174[c] + 1 C00017[c] <==> 1 C00020[c] + 1 C00013[c] + 1 C03371[c]
R01408	1 C00488[c] <==> 1 C01326[c] + 1 C00001[c]
R01409	1 C05712[c] <==> 1 C00177[c] + 1 C00071[c]
R01410	1 C00177[c] + 1 C00084[c] + 1 C00014[c] <==> 1 C05714[c] + 1 C00001[c]
R01411	1 C02376[c] + 1 C00001[c] <==> 1 C00178[c] + 1 C00014[c]
R01412	1 C00178[c] + 1 C00026[c] + 1 C00007[c] <==> 1 C03088[c] + 1 C00042[c] + 1 C00011[c]
R01413	1 C00178[c] + 1 C00028[c] + 1 C00001[c] <==> 1 C05281[c] + 1 C00030[c]
R01414	1 C00906[c] + 1 C00003[c] <==> 1 C00178[c] + 1 C00004[c] + 1 C00080[c]
R01415	1 C00906[c] + 1 C00006[c] <==> 1 C00178[c] + 1 C00005[c] + 1 C00080[c]
R01416	1 C00179[c] + 1 C00001[c] <==> 1 C00436[c] + 1 C00014[c]
R01417	1 C00002[c] + 1 C00179[c] <==> 1 C00008[c] + 1 C02726[c]
R01418	1 C00179[c] + 1 C00086[c] <==> 1 C03047[c] + 1 C00001[c]
R01419	1 C00261[c] + 1 C00003[c] + 1 C00001[c] <==> 1 C00180[c] + 1 C00004[c] + 1 C00080[c]
R01420	1 C00261[c] + 1 C00006[c] + 1 C00001[c] <==> 1 C00180[c] + 1 C00005[c] + 1 C00080[c]
R01421	1 C06206[c] + 1 C00001[c] <==> 1 C00180[c] + 1 C00009[c]
R01422	1 C00002[c] + 1 C00180[c] + 1 C00010[c] <==> 1 C00020[c] + 1 C00013[c] + 1 C00512[c]
R01423	1 C06433[c] + 1 C00001[c] <==> 1 C00020[c] + 1 C00180[c]
R01424	1 C01586[c] + 1 C00001[c] <==> 1 C00180[c] + 1 C00037[c]
R01425	1 C02253[c] + 1 C00001[c] <==> 1 C00180[c] + 1 C00179[c]
R01426	1 C00180[c] + 1 C00033[c] + 1 C00004[c] + 1 C00080[c] <==> 1 C00423[c] + 2 C00001[c] + 1 C00003[c]
R01429	1 C00181[c] + 1 C00003[c] <==> 1 C02266[c] + 1 C00004[c] + 1 C00080[c]
R01430	1 C00181[c] + 1 C00006[c] <==> 1 C02266[c] + 1 C00005[c] + 1 C00080[c]
R01431	1 C00379[c] + 1 C00006[c] <==> 1 C00181[c] + 1 C00005[c] + 1 C00080[c]
R01432	1 C00181[c] <==> 1 C00310[c]
R01434	1 C00183[c] + 1 C00001[c] + 1 C00003[c] <==> 1 C00141[c] + 1 C00014[c] + 1 C00004[c] + 1 C00080[c]
R01437	1 C00183[c] <==> 1 C02787[c] + 1 C00011[c]
R01438	1 C00183[c] <==> 1 C06002[c]
R01440	1 C00231[c] + 1 C00067[c] <==> 1 C00118[c] + 1 C00184[c]
R01441	1 C00002[c] + 1 C00185[c] <==> 1 C00008[c] + 1 C04534[c]
R01442	1 C00185[c] + 1 C00007[c] <==> 1 C01093[c] + 1 C00027[c]
R01443	1 C00185[c] + 1 C00028[c] <==> 1 C01093[c] + 1 C00030[c]
R01444	1 C06219[c] + 1 C00001[c] <==> 1 C00185[c] + 1 C00031[c]
R01445	1 C00185[c] <==> 1 C02964[c]
R01446	1 C00424[c] + 1 C00003[c] + 1 C00001[c] <==> 1 C00186[c] + 1 C00004[c] + 1 C00080[c]
R01447	1 C00186[c] + 1 C00036[c] <==> 1 C00149[c] + 1 C00022[c]
R01448	1 C17205[c] + 1 C00001[c] <==> 1 C00256[c] + 1 C00059[c]
R01449	1 C00827[c] + 1 C00163[c] <==> 1 C00186[c] + 1 C00100[c]
R01450	1 C00186[c] <==> 1 C00256[c]
R01451	1 C00187[c] + 1 C00003[c] <==> 1 C01164[c] + 1 C00004[c] + 1 C00080[c]
R01452	1 C00187[c] + 1 C00007[c] + 1 C00005[c] + 1 C00080[c] <==> 1 C15992[c] + 1 C00006[c] + 1 C00001[c]
R01453	1 C00187[c] + 1 C00007[c] + 1 C00005[c] + 1 C00080[c] <==> 1 C05418[c] + 1 C00006[c] + 1 C00001[c]
R01454	1 C00187[c] + 1 C00007[c] + 1 C00080[c] + 2 C00662[c] <==> 1 C05500[c] + 1 C00001[c] + 2 C00667[c]
R01456	1 C00187[c] + 1 C00006[c] <==> 1 C01164[c] + 1 C00005[c] + 1 C00080[c]
R01457	1 C00187[c] + 1 C00006[c] <==> 1 C01802[c] + 1 C00080[c] + 1 C00005[c]
R01459	1 C00187[c] + 1 C00007[c] <==> 1 C00599[c] + 1 C00027[c]
R01460	1 C03855[c] + 1 C00001[c] <==> 1 C00187[c] + 1 C00031[c]
R01461	1 C00040[c] + 1 C00187[c] <==> 1 C00010[c] + 1 C02530[c]
R01462	1 C02530[c] + 1 C00001[c] <==> 1 C00187[c] + 1 C00162[c]
R01463	1 C00187[c] + 1 C00007[c] + 1 C00005[c] + 1 C00080[c] <==> 1 C03594[c] + 1 C00006[c] + 1 C00001[c]
R01465	1 C00188[c] + 1 C00003[c] <==> 1 C03508[c] + 1 C00004[c] + 1 C00080[c]
R01466	1 C01102[c] + 1 C00001[c] <==> 1 C00188[c] + 1 C00009[c]
R01467	1 C00188[c] <==> 1 C00820[c]
R01468	1 C00002[c] + 1 C00189[c] <==> 1 C00008[c] + 1 C00346[c]
R01469	1 C00189[c] + 1 C00001[c] + 1 C00007[c] <==> 1 C00266[c] + 1 C00014[c] + 1 C00027[c]
R01470	1 C01233[c] + 1 C00001[c] <==> 1 C00189[c] + 1 C00093[c]
R01471	1 C00075[c] + 1 C03737[c] <==> 1 C00013[c] + 1 C00190[c]
R01472	1 C00190[c] + 1 C00110[c] <==> 1 C00015[c] + 1 C01191[c]
R01473	1 C00935[c] <==> 1 C00190[c]
R01476	1 C00002[c] + 1 C00191[c] <==> 1 C00008[c] + 1 C05385[c]
R01478	1 C00001[c] + 1 C03033[c] <==> 1 C00191[c] + 1 C00069[c]
R01480	1 C06370[c] + 1 C00001[c] <==> 1 C00069[c] + 1 C00191[c]
R01481	1 C00800[c] + 1 C00006[c] <==> 1 C00191[c] + 1 C00005[c] + 1 C00080[c]
R01482	1 C00191[c] <==> 1 C00905[c]
R01483	1 C02670[c] + 1 C00001[c] <==> 1 C00191[c]
R01484	1 C03387[c] + 1 C00001[c] <==> 1 C00191[c]
R01485	1 C00152[c] + 1 C00192[c] <==> 1 C00014[c] + 1 C03124[c]
R01486	1 C00193[c] + 1 C00003[c] + 1 C00001[c] <==> 1 C00539[c] + 1 C00004[c] + 1 C00080[c]
R01487	1 C03485[c] + 1 C00003[c] <==> 1 C00193[c] + 1 C00004[c] + 1 C00080[c]
R01488	1 C03485[c] + 1 C00006[c] <==> 1 C00193[c] + 1 C00005[c] + 1 C00080[c]
R01489	1 C00193[c] + 1 C00007[c] + 1 C00001[c] <==> 1 C00539[c] + 1 C00027[c]
R01490	1 C00193[c] + 1 C00020[c] + 1 C00013[c] + 1 C00006[c] <==> 1 C00539[c] + 1 C00005[c] + 1 C00002[c] + 1 C00080[c]
R01491	1 C03485[c] + 1 C00007[c] <==> 1 C00193[c] + 1 C00027[c]
R01492	1 C00002[c] + 1 C00853[c] <==> 1 C00536[c] + 1 C00194[c]
R01493	1 C00195[c] + 1 C00001[c] <==> 1 C00060[c] + 1 C00319[c]
R01494	1 C00195[c] + 1 C00001[c] <==> 1 C00162[c] + 1 C00319[c]
R01495	1 C00002[c] + 1 C00195[c] <==> 1 C00008[c] + 1 C02960[c]
R01496	1 C00040[c] + 1 C00319[c] <==> 1 C00010[c] + 1 C00195[c]
R01497	1 C00029[c] + 1 C00195[c] <==> 1 C00015[c] + 1 C01190[c]
R01498	1 C01190[c] + 1 C00001[c] <==> 1 C00031[c] + 1 C00195[c]
R01500	1 C00052[c] + 1 C00195[c] <==> 1 C00015[c] + 1 C02686[c]
R01501	1 C03701[c] + 1 C00001[c] <==> 1 C11477[c] + 1 C00195[c]
R01503	1 C00570[c] + 1 C00195[c] <==> 1 C00055[c] + 1 C06062[c]
R01504	1 C00002[c] + 1 C00196[c] <==> 1 C00013[c] + 1 C04030[c]
R01505	1 C04171[c] + 1 C00003[c] <==> 1 C00196[c] + 1 C00004[c] + 1 C00080[c]
R01506	1 C00196[c] + 1 C00007[c] <==> 1 C03666[c]
R01507	1 C00196[c] + 1 C00007[c] <==> 1 C04480[c]
R01508	1 C00587[c] + 1 C00030[c] + 1 C00007[c] <==> 1 C00196[c] + 1 C00028[c] + 1 C00001[c]
R01511	1 C00197[c] + 1 C00001[c] <==> 1 C00258[c] + 1 C00009[c]
R01512	1 C00002[c] + 1 C00197[c] <==> 1 C00008[c] + 1 C00236[c]
R01513	1 C00197[c] + 1 C00003[c] <==> 1 C03232[c] + 1 C00004[c] + 1 C00080[c]
R01514	1 C00002[c] + 1 C00258[c] <==> 1 C00008[c] + 1 C00197[c]
R01515	1 C00236[c] + 1 C00001[c] <==> 1 C00197[c] + 1 C00009[c]
R01516	1 C01159[c] + 1 C00001[c] <==> 1 C00197[c] + 1 C00009[c]
R01517	1 C00044[c] + 1 C00197[c] <==> 1 C00035[c] + 1 C00236[c]
R01518	1 C00631[c] <==> 1 C00197[c]
R01519	1 C00198[c] + 1 C00001[c] <==> 1 C00257[c]
R01520	1 C00221[c] + 1 C00003[c] <==> 1 C00198[c] + 1 C00004[c] + 1 C00080[c]
R01521	1 C00221[c] + 1 C00006[c] <==> 1 C00198[c] + 1 C00005[c] + 1 C00080[c]
R01522	1 C00221[c] + 1 C00007[c] <==> 1 C00198[c] + 1 C00027[c]
R01523	1 C00002[c] + 1 C00199[c] <==> 1 C00008[c] + 1 C01182[c]
R01524	1 C01068[c] + 1 C00003[c] <==> 1 C00199[c] + 1 C00004[c] + 1 C00080[c]
R01525	1 C01068[c] + 1 C00006[c] <==> 1 C00199[c] + 1 C00005[c] + 1 C00080[c]
R01526	1 C00002[c] + 1 C00309[c] <==> 1 C00008[c] + 1 C00199[c]
R01528	1 C00345[c] + 1 C00006[c] <==> 1 C00199[c] + 1 C00011[c] + 1 C00005[c] + 1 C00080[c]
R01529	1 C00199[c] <==> 1 C00231[c]
R01530	1 C01112[c] <==> 1 C00199[c]
R01532	1 C00201[c] + 1 C00001[c] <==> 1 C00215[c] + 1 C00013[c]
R01533	1 C00202[c] + 1 C00001[c] <==> 1 C03113[c] + 1 C16487[c]
R01535	1 C00052[c] + 1 C17556[c] <==> 1 C00105[c] + 1 C04507[c]
R01537	1 C00203[c] <==> 1 C05005[c]
R01538	1 C00257[c] <==> 1 C00204[c] + 1 C00001[c]
R01540	1 C00817[c] <==> 1 C00204[c] + 1 C00001[c]
R01541	1 C00002[c] + 1 C00204[c] <==> 1 C00008[c] + 1 C04442[c]
R01542	1 C00204[c] + 1 C00003[c] <==> 1 C04349[c] + 1 C00004[c] + 1 C00080[c]
R01543	1 C00204[c] + 1 C00006[c] <==> 1 C04471[c] + 1 C00005[c] + 1 C00080[c]
R01544	1 C03752[c] <==> 1 C00204[c] + 1 C00014[c]
R01547	1 C00002[c] + 1 C00360[c] <==> 1 C00008[c] + 1 C00206[c]
R01548	1 C00131[c] + 1 C00475[c] <==> 1 C00206[c] + 1 C00055[c]
R01549	1 C00131[c] + 1 C00299[c] <==> 1 C00206[c] + 1 C00105[c]
R01550	1 C00207[c] + 1 C00005[c] + 1 C00080[c] <==> 1 C01845[c] + 1 C00006[c]
R01553	1 C02659[c] <==> 1 C00177[c] + 1 C00207[c]
R01555	1 C00208[c] + 1 C00009[c] <==> 1 C00031[c] + 1 C00663[c]
R01556	1 C00024[c] + 1 C00208[c] <==> 1 C00010[c] + 1 C02130[c]
R01557	1 C00208[c] <==> 1 C01083[c]
R01558	1 C00002[c] + 1 C00209[c] + 1 C00010[c] <==> 1 C00020[c] + 1 C00013[c] + 1 C00313[c]
R01559	1 C00091[c] + 1 C00209[c] <==> 1 C00042[c] + 1 C00313[c]
R01560	1 C00212[c] + 1 C00001[c] <==> 1 C00294[c] + 1 C00014[c]
R01561	1 C00212[c] + 1 C00009[c] <==> 1 C00147[c] + 1 C00620[c]
R01562	1 C01367[c] + 1 C00001[c] <==> 1 C00212[c] + 1 C00009[c]
R01563	1 C01043[c] + 1 C00001[c] <==> 1 C00213[c] + 1 C00011[c] + 1 C00014[c]
R01564	1 C01026[c] + 1 C00001[c] + 1 C00007[c] <==> 1 C00213[c] + 1 C00067[c] + 1 C00027[c]
R01565	1 C01026[c] + 1 C00028[c] + 1 C00001[c] <==> 1 C00213[c] + 1 C00067[c] + 1 C00030[c]
R01566	1 C00300[c] + 1 C00001[c] <==> 1 C00213[c] + 1 C00086[c]
R01567	1 C00002[c] + 1 C00214[c] <==> 1 C00008[c] + 1 C00364[c]
R01568	1 C00008[c] + 1 C00214[c] <==> 1 C00020[c] + 1 C00364[c]
R01569	1 C00364[c] + 1 C00001[c] <==> 1 C00214[c] + 1 C00009[c]
R01570	1 C00214[c] + 1 C00009[c] <==> 1 C00178[c] + 1 C00672[c]
R01571	1 C00020[c] + 1 C00214[c] <==> 1 C00212[c] + 1 C00364[c]
R01572	1 C00215[c] + 1 C00001[c] <==> 1 C00801[c] + 1 C00009[c]
R01573	1 C00002[c] + 1 C00216[c] <==> 1 C00008[c] + 1 C01112[c]
R01574	1 C00216[c] + 1 C00003[c] <==> 1 C00652[c] + 1 C00004[c] + 1 C00080[c]
R01575	1 C00216[c] + 1 C00006[c] <==> 1 C00652[c] + 1 C00005[c] + 1 C00080[c]
R01576	1 C01187[c] <==> 1 C00022[c] + 1 C00216[c]
R01577	1 C00216[c] <==> 1 C00309[c]
R01579	1 C00819[c] + 1 C00001[c] <==> 1 C00217[c] + 1 C00014[c]
R01580	1 C00647[c] + 1 C00026[c] <==> 1 C00018[c] + 1 C00217[c]
R01581	1 C06379[c] + 1 C00001[c] <==> 1 C00060[c] + 1 C00217[c]
R01582	1 C02265[c] + 1 C00026[c] <==> 1 C00166[c] + 1 C00217[c]
R01583	1 C00217[c] <==> 1 C02237[c] + 1 C00001[c]
R01584	1 C02721[c] + 1 C00001[c] + 1 C00006[c] <==> 1 C00022[c] + 1 C00218[c] + 1 C00005[c] + 1 C00080[c]
R01585	1 C00002[c] + 1 C00025[c] + 1 C00218[c] <==> 1 C00008[c] + 1 C00009[c] + 1 C03153[c]
R01586	1 C00218[c] + 1 C00025[c] <==> 1 C00014[c] + 1 C01046[c]
R01587	1 C03623[c] + 1 C00001[c] <==> 1 C00218[c] + 1 C00026[c]
R01588	1 C00543[c] + 1 C00001[c] + 1 C04253[c] <==> 1 C00218[c] + 1 C00067[c] + 1 C04570[c]
R01589	1 C02294[c] + 1 C00001[c] <==> 1 C00218[c] + 1 C00086[c]
R01590	1 C00219[c] + 2 C00007[c] <==> 1 C05956[c]
R01593	1 C00219[c] + 1 C00007[c] <==> 1 C05966[c]
R01594	1 C00219[c] + 1 C00007[c] <==> 1 C04822[c]
R01595	1 C00219[c] + 1 C00007[c] <==> 1 C05356[c]
R01596	1 C00219[c] + 1 C00007[c] <==> 1 C05965[c]
R01598	1 C00002[c] + 1 C00219[c] + 1 C00010[c] <==> 1 C00020[c] + 1 C00013[c] + 1 C02249[c]
R01599	1 C00219[c] + 1 C00030[c] + 2 C00007[c] <==> 1 C00427[c] + 1 C00028[c] + 1 C00001[c]
R01600	1 C00002[c] + 1 C00221[c] <==> 1 C00008[c] + 1 C01172[c]
R01602	1 C00267[c] <==> 1 C00221[c]
R01604	1 C00222[c] + 1 C00003[c] + 1 C00001[c] <==> 1 C00383[c] + 1 C00004[c] + 1 C00080[c]
R01607	1 C00222[c] + 1 C00006[c] + 1 C00001[c] <==> 1 C00383[c] + 1 C00005[c] + 1 C00080[c]
R01608	1 C01013[c] + 1 C00003[c] <==> 1 C00222[c] + 1 C00004[c] + 1 C00080[c]
R01609	1 C00222[c] + 1 C00088[c] + 1 C00027[c] <==> 1 C03071[c] + 1 C00007[c] + 1 C00001[c]
R01611	1 C00222[c] <==> 1 C00804[c] + 1 C00001[c]
R01613	1 C00223[c] + 3 C00083[c] <==> 1 C06561[c] + 4 C00010[c] + 3 C00011[c]
R01614	3 C00083[c] + 1 C00223[c] <==> 4 C00010[c] + 1 C03582[c] + 4 C00011[c]
R01615	1 C05608[c] + 1 C00010[c] + 1 C00006[c] <==> 1 C00223[c] + 1 C00005[c] + 1 C00080[c]
R01616	1 C00002[c] + 1 C00811[c] + 1 C00010[c] <==> 1 C00020[c] + 1 C00013[c] + 1 C00223[c]
R01617	1 C00223[c] + 1 C00179[c] <==> 1 C04498[c] + 1 C00010[c]
R01618	1 C00224[c] + 1 C00002[c] <==> 1 C00059[c] + 1 C01260[c]
R01619	1 C00224[c] + 1 C00014[c] <==> 1 C03851[c] + 1 C00059[c]
R01620	1 C00227[c] + 1 C00047[c] <==> 1 C00009[c] + 1 C02727[c]
R01621	1 C00231[c] + 1 C00009[c] <==> 1 C00227[c] + 1 C00118[c] + 1 C00001[c]
R01623	1 C00229[c] + 1 C00001[c] <==> 1 C01134[c] + 1 C03688[c]
R01624	1 C00024[c] + 1 C00229[c] <==> 1 C00010[c] + 1 C03939[c]
R01625	1 C00010[c] + 1 C03688[c] <==> 1 C00054[c] + 1 C00229[c]
R01626	1 C00083[c] + 1 C00229[c] <==> 1 C00010[c] + 1 C01209[c]
R01627	1 C02637[c] <==> 1 C00230[c] + 1 C00001[c]
R01628	1 C00587[c] + 1 C00007[c] + 1 C00005[c] + 1 C00080[c] <==> 1 C00230[c] + 1 C00006[c] + 1 C00001[c]
R01629	1 C00230[c] + 1 C00007[c] + 1 C00004[c] + 1 C00080[c] <==> 1 C02814[c] + 1 C00011[c] + 1 C00003[c] + 1 C00001[c]
R01630	1 C00230[c] + 1 C00007[c] + 1 C00005[c] + 1 C00080[c] <==> 1 C02814[c] + 1 C00011[c] + 1 C00006[c] + 1 C00001[c]
R01631	1 C00230[c] + 1 C00007[c] <==> 1 C01163[c]
R01632	1 C00230[c] + 1 C00007[c] <==> 1 C04484[c]
R01633	1 C06318[c] + 1 C00003[c] <==> 1 C00230[c] + 1 C00011[c] + 1 C00004[c] + 1 C00080[c]
R01634	1 C03223[c] <==> 1 C00230[c] + 1 C00011[c]
R01635	1 C03233[c] <==> 1 C00230[c] + 1 C00011[c]
R01636	1 C02236[c] + 1 C00007[c] + 1 C00004[c] + 1 C00080[c] <==> 1 C00230[c] + 1 C00094[c] + 1 C00003[c]
R01639	1 C00002[c] + 1 C00310[c] <==> 1 C00008[c] + 1 C00231[c]
R01641	1 C05382[c] + 1 C00118[c] <==> 1 C00117[c] + 1 C00231[c]
R01644	1 C00989[c] + 1 C00003[c] <==> 1 C00232[c] + 1 C00004[c] + 1 C00080[c]
R01645	1 C05601[c] <==> 1 C00232[c] + 1 C00022[c]
R01647	1 C00232[c] + 1 C00022[c] <==> 1 C06201[c]
R01648	1 C00334[c] + 1 C00026[c] <==> 1 C00232[c] + 1 C00025[c]
R01649	1 C01215[c] + 2 C00001[c] <==> 1 C00033[c] + 1 C00232[c] + 1 C00014[c] + 1 C00011[c]
R01650	1 C00232[c] + 1 C00177[c] + 1 C00014[c] <==> 1 C05715[c] + 1 C00001[c]
R01651	1 C00233[c] + 1 C00010[c] + 1 C00003[c] <==> 1 C02939[c] + 1 C00011[c] + 1 C00004[c] + 1 C00080[c]
R01652	1 C00233[c] + 1 C00011[c] <==> 1 C04236[c]
R01654	1 C00002[c] + 1 C00234[c] + 1 C00025[c] <==> 1 C00008[c] + 1 C00009[c] + 1 C05928[c]
R01655	1 C00445[c] + 1 C00001[c] <==> 1 C00234[c] + 1 C00080[c]
R01657	1 C00235[c] + 1 C00078[c] <==> 1 C00013[c] + 1 C04290[c]
R01658	1 C00235[c] + 1 C00129[c] <==> 1 C00013[c] + 1 C00341[c]
R01659	1 C00235[c] + 1 C00129[c] <==> 1 C00013[c] + 1 C02569[c]
R01660	1 C00236[c] + 1 C00103[c] <==> 1 C00197[c] + 1 C01231[c]
R01662	1 C00236[c] <==> 1 C01159[c]
R01663	1 C00239[c] + 1 C00001[c] <==> 1 C00365[c] + 1 C00014[c]
R01664	1 C00239[c] + 1 C00001[c] <==> 1 C00881[c] + 1 C00009[c]
R01665	1 C00002[c] + 1 C00239[c] <==> 1 C00008[c] + 1 C00705[c]
R01666	1 C00002[c] + 1 C00881[c] <==> 1 C00008[c] + 1 C00239[c]
R01667	1 C00705[c] + 1 C00001[c] <==> 1 C00239[c] + 1 C00009[c]
R01668	1 C00458[c] + 1 C00001[c] <==> 1 C00239[c] + 1 C00013[c]
R01669	1 C00143[c] + 1 C00001[c] + 1 C00239[c] <==> 1 C00101[c] + 1 C03997[c]
R01670	1 C00143[c] + 1 C00239[c] <==> 1 C00415[c] + 1 C03495[c]
R01675	1 C00019[c] + 1 C00240[c] <==> 1 C00021[c] + 1 C04779[c]
R01676	1 C00242[c] + 1 C00001[c] <==> 1 C00385[c] + 1 C00014[c]
R01677	1 C00387[c] + 1 C00001[c] <==> 1 C00242[c] + 1 C00121[c]
R01678	1 C00243[c] + 1 C00001[c] <==> 1 C00267[c] + 1 C00124[c]
R01680	1 C00243[c] + 1 C00028[c] <==> 1 C05403[c] + 1 C00030[c]
R01681	1 C00519[c] + 1 C00003[c] + 1 C00001[c] <==> 1 C00245[c] + 1 C00004[c] + 1 C00080[c]
R01682	1 C00506[c] <==> 1 C00245[c] + 1 C00011[c]
R01683	1 C01616[c] + 1 C00003[c] + 1 C00001[c] <==> 1 C00245[c] + 1 C00022[c] + 1 C00004[c] + 1 C00080[c]
R01684	1 C00245[c] + 1 C00026[c] <==> 1 C00593[c] + 1 C00025[c]
R01685	1 C00245[c] + 1 C00001[c] + 2 C00125[c] <==> 1 C00593[c] + 1 C00014[c] + 2 C00126[c] + 2 C00080[c]
R01686	1 C00245[c] + 1 C00062[c] <==> 1 C01959[c] + 1 C00077[c]
R01687	1 C03193[c] + 1 C00245[c] <==> 1 C00012[c] + 1 C05844[c]
R01688	1 C00002[c] + 1 C00246[c] <==> 1 C00008[c] + 1 C02527[c]
R01689	1 C00246[c] + 1 C00003[c] <==> 1 C01771[c] + 1 C00004[c] + 1 C00080[c]
R01690	1 C06435[c] + 1 C00001[c] <==> 1 C00130[c] + 1 C00246[c]
R01694	1 C00247[c] + 1 C00006[c] <==> 1 C00273[c] + 1 C00005[c] + 1 C00080[c]
R01695	1 C00247[c] + 1 C00007[c] <==> 1 C00273[c] + 1 C00027[c]
R01696	1 C00247[c] + 1 C00028[c] <==> 1 C00273[c] + 1 C00030[c]
R01697	1 C00794[c] + 1 C00028[c] <==> 1 C00247[c] + 1 C00030[c]
R01698	1 C00579[c] + 1 C00003[c] <==> 1 C00248[c] + 1 C00004[c] + 1 C00080[c]
R01699	1 C00022[c] + 1 C15972[c] <==> 1 C16255[c] + 1 C00011[c]
R01700	1 C00026[c] + 1 C15972[c] <==> 1 C16254[c] + 1 C00011[c]
R01701	1 C00141[c] + 1 C15972[c] <==> 1 C15977[c] + 1 C00011[c]
R01702	1 C00233[c] + 1 C15972[c] <==> 1 C15975[c] + 1 C00011[c]
R01703	1 C00249[c] + 2 C00027[c] <==> 1 C01948[c] + 1 C00011[c] + 3 C00001[c]
R01704	1 C00517[c] + 1 C00003[c] + 1 C00001[c] <==> 1 C00249[c] + 1 C00004[c] + 1 C00080[c]
R01705	1 C00249[c] + 1 C00017[c] <==> 1 C06412[c] + 1 C00001[c]
R01706	1 C05764[c] + 1 C00001[c] <==> 1 C00229[c] + 1 C00249[c]
R01707	1 C00250[c] + 1 C00003[c] <==> 1 C00971[c] + 1 C00004[c] + 1 C00080[c]
R01708	1 C00314[c] + 1 C00006[c] <==> 1 C00250[c] + 1 C00005[c] + 1 C00080[c]
R01709	1 C00250[c] + 1 C00007[c] + 1 C00001[c] <==> 1 C00847[c] + 1 C00027[c]
R01710	1 C00534[c] + 1 C00001[c] + 1 C00007[c] <==> 1 C00250[c] + 1 C00014[c] + 1 C00027[c]
R01711	1 C00314[c] + 1 C00007[c] <==> 1 C00250[c] + 1 C00027[c]
R01712	1 C00534[c] + 1 C00022[c] <==> 1 C00250[c] + 1 C00041[c]
R01713	1 C00534[c] + 1 C00036[c] <==> 1 C00250[c] + 1 C00049[c]
R01714	1 C01269[c] <==> 1 C00251[c] + 1 C00009[c]
R01715	1 C00251[c] <==> 1 C00254[c]
R01716	1 C00251[c] + 1 C00064[c] <==> 1 C11355[c] + 1 C00025[c]
R01717	1 C00251[c] <==> 1 C00885[c]
R01718	1 C00252[c] + 1 C00001[c] <==> 1 C00267[c] + 1 C00031[c]
R01720	1 C00253[c] + 1 C00006[c] + 1 C00001[c] <==> 1 C01020[c] + 1 C00005[c] + 1 C00080[c]
R01721	1 C00019[c] + 1 C00253[c] <==> 1 C00021[c] + 1 C01004[c]
R01722	1 C00029[c] + 1 C00253[c] <==> 1 C00015[c] + 1 C03003[c]
R01723	1 C00253[c] + 1 C00037[c] + 1 C00002[c] <==> 1 C05380[c] + 1 C00020[c] + 1 C00013[c]
R01724	1 C01185[c] + 1 C00013[c] <==> 1 C00253[c] + 1 C00119[c]
R01725	1 C00253[c] <==> 1 C02930[c]
R01728	1 C00254[c] + 1 C00003[c] <==> 1 C01179[c] + 1 C00011[c] + 1 C00004[c] + 1 C00080[c]
R01730	1 C00254[c] + 1 C00006[c] <==> 1 C01179[c] + 1 C00011[c] + 1 C00005[c] + 1 C00080[c]
R01731	1 C00036[c] + 1 C00826[c] <==> 1 C00049[c] + 1 C00254[c]
R01732	1 C00255[c] + 1 C00001[c] <==> 1 C00474[c] + 1 C01727[c]
R01735	1 C00937[c] + 1 C00003[c] + 1 C00001[c] <==> 1 C00256[c] + 1 C00004[c] + 1 C00080[c]
R01736	1 C03451[c] + 1 C00001[c] <==> 1 C00051[c] + 1 C00256[c]
R01737	1 C00002[c] + 1 C00257[c] <==> 1 C00008[c] + 1 C00345[c]
R01738	1 C00257[c] + 1 C00003[c] <==> 1 C01062[c] + 1 C00004[c] + 1 C00080[c]
R01739	1 C00257[c] + 1 C00006[c] <==> 1 C06473[c] + 1 C00005[c] + 1 C00080[c]
R01740	1 C00257[c] + 1 C00006[c] <==> 1 C01062[c] + 1 C00005[c] + 1 C00080[c]
R01741	1 C00257[c] + 1 C00016[c] <==> 1 C06473[c] + 1 C01352[c]
R01742	1 C00257[c] + 1 C00028[c] <==> 1 C06473[c] + 1 C00030[c]
R01745	1 C00258[c] + 1 C00003[c] <==> 1 C01146[c] + 1 C00004[c] + 1 C00080[c]
R01747	1 C00258[c] + 1 C00006[c] <==> 1 C01146[c] + 1 C00005[c] + 1 C00080[c]
R01748	1 C00631[c] + 1 C00001[c] <==> 1 C00258[c] + 1 C00009[c]
R01749	1 C00258[c] + 1 C00003[c] + 1 C00011[c] <==> 1 C03459[c] + 1 C00004[c] + 1 C00080[c]
R01750	1 C00258[c] + 1 C00006[c] + 1 C00011[c] <==> 1 C03459[c] + 1 C00005[c] + 1 C00080[c]
R01751	1 C00898[c] <==> 1 C00258[c] + 1 C00011[c]
R01752	1 C00577[c] + 1 C00003[c] + 1 C00001[c] <==> 1 C00258[c] + 1 C00004[c] + 1 C00080[c]
R01754	1 C00002[c] + 1 C00259[c] <==> 1 C00008[c] + 1 C03906[c]
R01757	1 C00259[c] + 1 C00003[c] <==> 1 C01114[c] + 1 C00004[c] + 1 C00080[c]
R01758	1 C00532[c] + 1 C00003[c] <==> 1 C00259[c] + 1 C00004[c] + 1 C00080[c]
R01759	1 C00532[c] + 1 C00006[c] <==> 1 C00259[c] + 1 C00005[c] + 1 C00080[c]
R01760	1 C02761[c] + 1 C00001[c] <==> 1 C00069[c] + 1 C00259[c]
R01761	1 C00259[c] <==> 1 C00508[c]
R01763	1 C00556[c] + 1 C00003[c] <==> 1 C00261[c] + 1 C00004[c] + 1 C00080[c]
R01764	1 C02137[c] <==> 1 C00261[c] + 1 C00011[c]
R01766	1 C03290[c] <==> 1 C00037[c] + 1 C00261[c]
R01767	1 C00561[c] <==> 1 C00177[c] + 1 C00261[c]
R01768	1 C00262[c] + 1 C00003[c] + 1 C00001[c] <==> 1 C00385[c] + 1 C00004[c] + 1 C00080[c]
R01769	1 C00262[c] + 1 C00007[c] + 1 C00001[c] <==> 1 C00385[c] + 1 C00027[c]
R01770	1 C00294[c] + 1 C00001[c] <==> 1 C00262[c] + 1 C00121[c]
R01771	1 C00002[c] + 1 C00263[c] <==> 1 C00008[c] + 1 C01102[c]
R01773	1 C00263[c] + 1 C00003[c] <==> 1 C00441[c] + 1 C00004[c] + 1 C00080[c]
R01775	1 C00263[c] + 1 C00006[c] <==> 1 C00441[c] + 1 C00005[c] + 1 C00080[c]
R01776	1 C00024[c] + 1 C00263[c] <==> 1 C00010[c] + 1 C01077[c]
R01777	1 C00091[c] + 1 C00263[c] <==> 1 C00010[c] + 1 C01118[c]
R01778	1 C00640[c] + 1 C00003[c] <==> 1 C00264[c] + 1 C00004[c] + 1 C00080[c]
R01779	1 C01086[c] + 1 C00006[c] <==> 1 C00264[c] + 1 C00005[c] + 1 C00080[c]
R01780	1 C00091[c] + 1 C01656[c] <==> 1 C00042[c] + 1 C00264[c]
R01781	1 C01380[c] + 1 C00003[c] <==> 1 C00266[c] + 1 C00004[c] + 1 C00080[c]
R01782	1 C03826[c] <==> 1 C00022[c] + 1 C00266[c]
R01784	1 C00684[c] <==> 1 C00022[c] + 1 C00266[c]
R01785	1 C06441[c] <==> 1 C00111[c] + 1 C00266[c]
R01786	1 C00002[c] + 1 C00267[c] <==> 1 C00008[c] + 1 C00668[c]
R01787	1 C00794[c] + 1 C00006[c] <==> 1 C00267[c] + 1 C00005[c] + 1 C00080[c]
R01788	1 C00668[c] + 1 C00001[c] <==> 1 C00267[c] + 1 C00009[c]
R01793	1 C00268[c] + 1 C00004[c] + 1 C00080[c] <==> 1 C00272[c] + 1 C00003[c]
R01794	1 C00268[c] + 1 C00005[c] + 1 C00080[c] <==> 1 C00272[c] + 1 C00006[c]
R01795	1 C00272[c] + 1 C00079[c] + 1 C00007[c] <==> 1 C00268[c] + 1 C00082[c] + 1 C00001[c]
R01797	1 C00269[c] + 1 C00001[c] <==> 1 C00055[c] + 1 C00416[c]
R01798	1 C02249[c] + 1 C02255[c] <==> 1 C00010[c] + 1 C00269[c]
R01799	1 C00063[c] + 1 C00416[c] <==> 1 C00013[c] + 1 C00269[c]
R01800	1 C00269[c] + 1 C00065[c] <==> 1 C00055[c] + 1 C02737[c]
R01801	1 C00269[c] + 1 C00093[c] <==> 1 C00055[c] + 1 C03892[c]
R01802	1 C00269[c] + 1 C00137[c] <==> 1 C00055[c] + 1 C01194[c]
R01803	1 C00270[c] + 2 C00999[c] + 1 C00007[c] + 2 C00080[c] <==> 1 C03410[c] + 2 C00996[c] + 1 C00001[c]
R01804	1 C00270[c] + 1 C00009[c] <==> 1 C00645[c] + 1 C00074[c] + 1 C00001[c]
R01805	1 C06241[c] + 1 C00001[c] <==> 1 C00270[c] + 1 C00009[c]
R01806	1 C00024[c] + 1 C00270[c] <==> 1 C00010[c] + 1 C04015[c]
R01807	1 C00024[c] + 1 C00270[c] <==> 1 C00010[c] + 1 C04016[c]
R01808	1 C00024[c] + 1 C00270[c] <==> 1 C00010[c] + 1 C04017[c]
R01810	1 C03708[c] + 1 C00001[c] <==> 1 C00270[c] + 1 C00033[c]
R01811	1 C00270[c] <==> 1 C00645[c] + 1 C00022[c]
R01812	1 C00272[c] + 2 C00006[c] <==> 1 C06313[c] + 2 C00005[c] + 2 C00080[c]
R01813	1 C00272[c] + 1 C00006[c] <==> 1 C04244[c] + 1 C00005[c] + 1 C00080[c]
R01814	1 C00272[c] + 1 C00078[c] + 1 C00007[c] <==> 1 C00643[c] + 1 C00268[c] + 1 C00001[c]
R01815	1 C00272[c] + 1 C00082[c] + 1 C00007[c] <==> 1 C00355[c] + 1 C00268[c] + 1 C00001[c]
R01816	1 C00272[c] + 1 C00108[c] + 1 C00007[c] <==> 1 C00632[c] + 1 C00268[c] + 1 C00001[c]
R01817	1 C00644[c] + 1 C00006[c] <==> 1 C00275[c] + 1 C00005[c] + 1 C00080[c]
R01818	1 C00275[c] <==> 1 C00636[c]
R01819	1 C00275[c] <==> 1 C05345[c]
R01824	1 C00718[c] <==> 1 C06400[c]
R01825	1 C00279[c] + 1 C00003[c] + 1 C00001[c] <==> 1 C03393[c] + 1 C00004[c] + 1 C00080[c]
R01826	1 C00074[c] + 1 C00279[c] + 1 C00001[c] <==> 1 C04691[c] + 1 C00009[c]
R01827	1 C05382[c] + 1 C00118[c] <==> 1 C00279[c] + 1 C05345[c]
R01829	1 C00447[c] <==> 1 C00111[c] + 1 C00279[c]
R01830	1 C05345[c] + 1 C00118[c] <==> 1 C00279[c] + 1 C00231[c]
R01833	1 C00280[c] + 1 C00030[c] + 1 C00007[c] <==> 1 C04676[c] + 1 C00028[c] + 1 C00001[c]
R01834	1 C00674[c] + 1 C00028[c] <==> 1 C00280[c] + 1 C00030[c]
R01835	1 C03772[c] + 1 C00006[c] <==> 1 C00080[c] + 1 C00005[c] + 1 C00280[c]
R01836	1 C00535[c] + 1 C00003[c] <==> 1 C00280[c] + 1 C00004[c] + 1 C00080[c]
R01837	1 C01227[c] + 1 C00003[c] <==> 1 C00280[c] + 1 C00004[c] + 1 C00080[c]
R01838	1 C00535[c] + 1 C00006[c] <==> 1 C00280[c] + 1 C00005[c] + 1 C00080[c]
R01840	1 C00280[c] + 1 C03024[c] + 1 C00007[c] <==> 1 C05290[c] + 1 C03161[c] + 1 C00001[c]
R01841	1 C01176[c] <==> 1 C00280[c] + 1 C00084[c]
R01842	1 C00280[c] + 1 C03024[c] + 1 C00007[c] <==> 1 C05296[c] + 1 C03161[c] + 1 C00001[c]
R01843	1 C00002[c] + 1 C05382[c] <==> 1 C00008[c] + 1 C00447[c]
R01844	1 C00002[c] + 1 C02076[c] <==> 1 C00008[c] + 1 C05382[c]
R01845	1 C00447[c] + 1 C00001[c] <==> 1 C05382[c] + 1 C00009[c]
R01850	1 C00024[c] + 1 C00283[c] <==> 1 C00010[c] + 1 C01857[c]
R01851	1 C00409[c] + 1 C00007[c] + 1 C00001[c] <==> 1 C00283[c] + 1 C00067[c] + 1 C00027[c]
R01853	1 C00375[c] + 1 C00001[c] + 1 C00007[c] <==> 1 C00071[c] + 1 C00014[c] + 1 C00027[c]
R01854	1 C00375[c] + 1 C00001[c] + 1 C00028[c] <==> 1 C00071[c] + 1 C00014[c] + 1 C00030[c]
R01855	1 C00286[c] + 1 C00001[c] <==> 1 C00362[c] + 1 C00013[c]
R01856	1 C00286[c] + 1 C00001[c] <==> 1 C00330[c] + 1 C00536[c]
R01857	1 C00002[c] + 1 C00361[c] <==> 1 C00008[c] + 1 C00286[c]
R01858	1 C00286[c] + 1 C00022[c] <==> 1 C00361[c] + 1 C00074[c]
R01859	1 C00002[c] + 1 C00100[c] + 1 C00288[c] <==> 1 C00008[c] + 1 C00009[c] + 1 C00683[c]
R01860	1 C00568[c] <==> 1 C00292[c] + 1 C00011[c]
R01861	1 C00053[c] + 1 C00292[c] <==> 1 C00054[c] + 1 C06011[c]
R01862	1 C01402[c] + 1 C00001[c] <==> 1 C00060[c] + 1 C00292[c]
R01863	1 C00294[c] + 1 C00009[c] <==> 1 C00262[c] + 1 C00620[c]
R01866	1 C00337[c] + 1 C00006[c] <==> 1 C00295[c] + 1 C00005[c] + 1 C00080[c]
R01867	1 C00337[c] + 1 C00007[c] <==> 1 C00295[c] + 1 C00027[c]
R01868	1 C00337[c] + 1 C15602[c] <==> 1 C00295[c] + 1 C15603[c]
R01869	1 C00337[c] + 1 C00003[c] <==> 1 C00295[c] + 1 C00080[c] + 1 C00004[c]
R01870	1 C01103[c] + 1 C00013[c] <==> 1 C00295[c] + 1 C00119[c]
R01872	1 C00296[c] + 1 C00003[c] <==> 1 C00944[c] + 1 C00004[c] + 1 C00080[c]
R01873	1 C00296[c] + 1 C00113[c] <==> 1 C01359[c] + 1 C00944[c]
R01874	1 C00793[c] + 1 C00001[c] <==> 1 C00283[c] + 1 C00014[c] + 1 C00022[c]
R01875	1 C00320[c] + 2 C00051[c] + 1 C00080[c] <==> 1 C00094[c] + 1 C00127[c] + 1 C00283[c]
R01876	1 C00299[c] + 1 C00009[c] <==> 1 C00106[c] + 1 C00620[c]
R01877	1 C01368[c] + 1 C00001[c] <==> 1 C00299[c] + 1 C00009[c]
R01878	1 C00475[c] + 1 C00001[c] <==> 1 C00299[c] + 1 C00014[c]
R01879	1 C00526[c] + 1 C00026[c] + 1 C00007[c] <==> 1 C00299[c] + 1 C00042[c] + 1 C00011[c]
R01880	1 C00286[c] + 1 C00299[c] <==> 1 C00361[c] + 1 C00105[c]
R01881	1 C00002[c] + 1 C00300[c] <==> 1 C00008[c] + 1 C02305[c]
R01882	1 C02305[c] + 1 C00001[c] <==> 1 C00300[c] + 1 C00009[c]
R01883	1 C00019[c] + 1 C00581[c] <==> 1 C00021[c] + 1 C00300[c]
R01884	1 C00791[c] + 1 C00001[c] <==> 1 C00300[c]
R01885	1 C00301[c] + 1 C00001[c] <==> 1 C00620[c] + 1 C00020[c]
R01886	1 C01201[c] + 1 C00001[c] <==> 1 C00062[c] + 1 C00301[c]
R01887	1 C05715[c] + 2 C00001[c] <==> 1 C00302[c] + 1 C00014[c]
R01888	1 C00002[c] + 1 C01822[c] <==> 1 C00008[c] + 1 C03281[c]
R01889	1 C00024[c] + 1 C00825[c] <==> 1 C00010[c] + 1 C03154[c]
R01890	1 C00063[c] + 1 C00588[c] <==> 1 C00013[c] + 1 C00307[c]
R01891	1 C00307[c] + 1 C00195[c] <==> 1 C00055[c] + 1 C00550[c]
R01892	1 C00474[c] + 2 C00125[c] <==> 1 C00309[c] + 2 C00126[c] + 2 C00080[c]
R01895	1 C00474[c] + 1 C00003[c] <==> 1 C00309[c] + 1 C00004[c] + 1 C00080[c]
R01896	1 C00379[c] + 1 C00003[c] <==> 1 C00310[c] + 1 C00004[c] + 1 C00080[c]
R01898	1 C00310[c] <==> 1 C00476[c]
R01899	1 C00311[c] + 1 C00006[c] <==> 1 C05379[c] + 1 C00005[c] + 1 C00080[c]
R01900	1 C00311[c] <==> 1 C00417[c] + 1 C00001[c]
R01901	1 C00002[c] + 1 C00312[c] <==> 1 C00008[c] + 1 C03291[c]
R01902	1 C00002[c] + 1 C00312[c] <==> 1 C00008[c] + 1 C06441[c]
R01903	1 C00532[c] + 1 C00003[c] <==> 1 C00312[c] + 1 C00004[c] + 1 C00080[c]
R01904	1 C00379[c] + 1 C00006[c] <==> 1 C00312[c] + 1 C00005[c] + 1 C00080[c]
R01905	1 C00618[c] <==> 1 C00312[c] + 1 C00011[c]
R01906	1 C00312[c] <==> 1 C01508[c]
R01908	1 C00313[c] <==> 1 C00798[c] + 1 C00011[c]
R01909	1 C00002[c] + 1 C00314[c] <==> 1 C00008[c] + 1 C00627[c]
R01910	1 C00314[c] + 1 C00007[c] <==> 1 C06051[c] + 1 C00027[c]
R01911	1 C00314[c] + 1 C00009[c] <==> 1 C00627[c] + 1 C00001[c]
R01912	1 C00029[c] + 1 C00314[c] <==> 1 C00015[c] + 1 C03996[c]
R01914	1 C00315[c] + 1 C00007[c] + 1 C00001[c] <==> 1 C00986[c] + 1 C00555[c] + 1 C00027[c]
R01915	1 C00315[c] + 1 C00028[c] + 1 C00001[c] <==> 1 C00986[c] + 1 C00555[c] + 1 C00030[c]
R01917	1 C00002[c] + 1 C00051[c] + 1 C00315[c] <==> 1 C00008[c] + 1 C00009[c] + 1 C05730[c]
R01918	1 C05730[c] + 1 C00001[c] <==> 1 C00051[c] + 1 C00315[c]
R01919	1 C00134[c] + 1 C00315[c] <==> 1 C06366[c] + 1 C00986[c]
R01920	1 C01137[c] + 1 C00134[c] <==> 1 C00170[c] + 1 C00315[c]
R01921	1 C15025[c] + 1 C00003[c] <==> 1 C02636[c] + 1 C00004[c] + 1 C00080[c]
R01922	1 C02290[c] + 1 C00001[c] <==> 1 C00318[c] + 1 C00014[c] + 1 C00080[c]
R01923	1 C00154[c] + 1 C00318[c] <==> 1 C00010[c] + 1 C02990[c]
R01924	1 C02301[c] + 1 C00001[c] <==> 1 C00162[c] + 1 C00318[c]
R01925	1 C00318[c] <==> 1 C04114[c] + 1 C00001[c]
R01926	1 C00319[c] + 1 C00002[c] <==> 1 C06124[c] + 1 C00008[c]
R01928	1 C00052[c] + 1 C00319[c] <==> 1 C00015[c] + 1 C01747[c]
R01929	1 C00307[c] + 1 C00319[c] <==> 1 C00055[c] + 1 C03640[c]
R01930	1 C01861[c] + 1 C00001[c] <==> 1 C00320[c] + 1 C00059[c]
R01931	1 C00320[c] + 1 C00177[c] <==> 1 C00094[c] + 1 C01755[c]
R01932	1 C00322[c] + 1 C00004[c] + 1 C00080[c] <==> 1 C02360[c] + 1 C00003[c]
R01933	1 C00322[c] + 1 C00010[c] + 1 C00003[c] <==> 1 C00527[c] + 1 C00011[c] + 1 C00004[c] + 1 C00080[c]
R01934	1 C05662[c] + 1 C00003[c] <==> 1 C00322[c] + 1 C00011[c] + 1 C00004[c] + 1 C00080[c]
R01936	1 C05533[c] <==> 1 C00322[c] + 1 C00011[c]
R01937	1 C00322[c] + 1 C00014[c] + 1 C00003[c] <==> 1 C02220[c] + 1 C00004[c] + 1 C00080[c] + 1 C00001[c]
R01938	1 C00322[c] + 1 C00014[c] + 1 C00006[c] <==> 1 C02220[c] + 1 C00005[c] + 1 C00080[c] + 1 C00001[c]
R01939	1 C00956[c] + 1 C00026[c] <==> 1 C00322[c] + 1 C00025[c]
R01940	1 C00322[c] + 1 C15972[c] <==> 1 C06157[c] + 1 C00011[c]
R01941	1 C10945[c] + 1 C00010[c] + 1 C00006[c] <==> 1 C00323[c] + 1 C00005[c] + 1 C00080[c]
R01942	1 C00019[c] + 1 C00323[c] <==> 1 C00021[c] + 1 C00406[c]
R01943	1 C00002[c] + 1 C01197[c] + 1 C00010[c] <==> 1 C00020[c] + 1 C00013[c] + 1 C00323[c]
R01944	1 C00323[c] + 1 C00134[c] <==> 1 C00010[c] + 1 C03002[c]
R01945	1 C00323[c] + 1 C00296[c] <==> 1 C00010[c] + 1 C00852[c]
R01946	1 C00323[c] + 1 C00311[c] <==> 1 C00010[c] + 1 C02927[c]
R01951	1 C00044[c] + 1 C02985[c] <==> 1 C00013[c] + 1 C00325[c]
R01952	1 C00154[c] + 1 C00326[c] <==> 1 C00010[c] + 1 C03412[c]
R01954	1 C00002[c] + 1 C00327[c] + 1 C00049[c] <==> 1 C00020[c] + 1 C00013[c] + 1 C03406[c]
R01956	1 C00328[c] + 1 C00026[c] <==> 1 C01252[c] + 1 C00025[c]
R01957	1 C00328[c] + 1 C00048[c] <==> 1 C01252[c] + 1 C00037[c]
R01959	1 C02700[c] + 1 C00001[c] <==> 1 C00058[c] + 1 C00328[c]
R01960	1 C00328[c] + 1 C00007[c] + 1 C00005[c] + 1 C00080[c] <==> 1 C03227[c] + 1 C00006[c] + 1 C00001[c]
R01961	1 C00002[c] + 1 C00329[c] <==> 1 C00008[c] + 1 C00352[c]
R01962	1 C00329[c] + 1 C00007[c] + 1 C00001[c] <==> 1 C03752[c] + 1 C00027[c]
R01963	1 C01075[c] + 1 C00001[c] <==> 1 C00329[c] + 1 C00059[c]
R01964	1 C00081[c] + 1 C00329[c] <==> 1 C00104[c] + 1 C00352[c]
R01965	1 C00131[c] + 1 C00329[c] <==> 1 C00206[c] + 1 C00352[c]
R01967	1 C00002[c] + 1 C00330[c] <==> 1 C00008[c] + 1 C00362[c]
R01968	1 C00362[c] + 1 C00001[c] <==> 1 C00330[c] + 1 C00009[c]
R01969	1 C00330[c] + 1 C00009[c] <==> 1 C00242[c] + 1 C00672[c]
R01971	1 C02043[c] + 1 C00003[c] <==> 1 C00331[c] + 1 C00004[c] + 1 C00080[c]
R01972	1 C00019[c] + 1 C00331[c] <==> 1 C00021[c] + 1 C03914[c]
R01973	1 C00019[c] + 1 C00331[c] <==> 1 C00021[c] + 1 C05644[c]
R01974	1 C00331[c] <==> 1 C00637[c] + 1 C00011[c]
R01975	1 C01144[c] + 1 C00003[c] <==> 1 C00332[c] + 1 C00004[c] + 1 C00080[c]
R01976	1 C01144[c] + 1 C00006[c] <==> 1 C00332[c] + 1 C00005[c] + 1 C00080[c]
R01977	1 C03561[c] + 1 C00006[c] <==> 1 C00332[c] + 1 C00005[c] + 1 C00080[c]
R01978	1 C00356[c] + 1 C00010[c] <==> 1 C00024[c] + 1 C00001[c] + 1 C00332[c]
R01980	1 C00002[c] + 1 C00333[c] <==> 1 C00008[c] + 1 C04037[c]
R01981	1 C00333[c] + 1 C00003[c] + 1 C00001[c] <==> 1 C00879[c] + 1 C00004[c] + 1 C00080[c]
R01983	1 C00333[c] <==> 1 C00558[c]
R01984	1 C00333[c] <==> 1 C06430[c] + 1 C00001[c]
R01986	1 C00555[c] + 1 C00006[c] + 1 C00001[c] <==> 1 C00334[c] + 1 C00005[c] + 1 C00080[c]
R01987	1 C00334[c] + 1 C00033[c] <==> 1 C02946[c] + 1 C00001[c]
R01989	1 C00062[c] + 1 C00334[c] <==> 1 C00077[c] + 1 C01035[c]
R01990	1 C01035[c] + 1 C00001[c] <==> 1 C00334[c] + 1 C00086[c]
R01991	1 C00002[c] + 1 C00135[c] + 1 C00334[c] <==> 1 C00020[c] + 1 C00013[c] + 1 C00884[c]
R01992	1 C00884[c] + 1 C00001[c] <==> 1 C00334[c] + 1 C00135[c]
R01993	1 C00337[c] + 1 C00001[c] <==> 1 C00438[c]
R01994	1 C00029[c] + 1 C00338[c] <==> 1 C00015[c] + 1 C03859[c]
R01995	1 C00029[c] + 1 C00338[c] <==> 1 C00015[c] + 1 C04266[c]
R01996	1 C00043[c] + 1 C00338[c] <==> 1 C00015[c] + 1 C04539[c]
R01997	1 C00052[c] + 1 C00338[c] <==> 1 C00015[c] + 1 C04473[c]
R01998	1 C00339[c] + 1 C00001[c] + 2 C00003[c] <==> 1 C00347[c] + 2 C00004[c] + 2 C00080[c]
R01999	1 C00040[c] + 1 C00339[c] <==> 1 C00010[c] + 1 C02434[c]
R02000	1 C00340[c] + 1 C00003[c] <==> 1 C00435[c] + 1 C00004[c] + 1 C00080[c]
R02002	1 C00340[c] + 1 C00006[c] <==> 1 C00435[c] + 1 C00005[c] + 1 C00080[c]
R02003	1 C00341[c] + 1 C00129[c] <==> 1 C00013[c] + 1 C00448[c]
R02004	1 C00341[c] + 1 C00001[c] <==> 1 C02344[c] + 1 C00013[c]
R02006	1 C00341[c] + 1 C00001[c] <==> 1 C02462[c] + 1 C00013[c]
R02007	1 C03190[c] <==> 1 C00341[c]
R02008	1 C17622[c] <==> 1 C06069[c]
R02009	1 C00341[c] <==> 1 C06074[c] + 1 C00013[c]
R02010	1 C00341[c] <==> 1 C06075[c] + 1 C00013[c]
R02011	1 C00341[c] <==> 1 C06076[c] + 1 C00013[c]
R02012	1 C00341[c] <==> 1 C06077[c] + 1 C00013[c]
R02013	1 C00341[c] <==> 1 C00521[c] + 1 C00013[c]
R02014	1 C00131[c] + 1 C00343[c] + 1 C00001[c] <==> 1 C00002[c] + 1 C00342[c]
R02016	1 C00342[c] + 1 C00006[c] <==> 1 C00343[c] + 1 C00005[c] + 1 C00080[c]
R02017	1 C00206[c] + 1 C00343[c] + 1 C00001[c] <==> 1 C00342[c] + 1 C00008[c]
R02018	1 C01346[c] + 1 C00343[c] + 1 C00001[c] <==> 1 C00342[c] + 1 C00015[c]
R02019	1 C00361[c] + 1 C00343[c] + 1 C00001[c] <==> 1 C00035[c] + 1 C00342[c]
R02020	1 C00286[c] + 1 C00343[c] + 1 C00001[c] <==> 1 C00044[c] + 1 C00342[c]
R02021	1 C00342[c] + 1 C00053[c] <==> 1 C00343[c] + 1 C00094[c] + 1 C00054[c]
R02022	1 C00458[c] + 1 C00343[c] + 1 C00001[c] <==> 1 C00063[c] + 1 C00342[c]
R02023	1 C00460[c] + 1 C00343[c] + 1 C00001[c] <==> 1 C00075[c] + 1 C00342[c]
R02024	1 C00705[c] + 1 C00343[c] + 1 C00001[c] <==> 1 C00342[c] + 1 C00112[c]
R02025	1 C00073[c] + 1 C00343[c] + 1 C00001[c] <==> 1 C02989[c] + 1 C00342[c]
R02026	1 C01077[c] + 1 C00320[c] + 1 C00342[c] + 1 C00080[c] <==> 1 C00155[c] + 1 C00094[c] + 1 C00343[c] + 1 C00033[c]
R02027	1 C00344[c] + 1 C00001[c] <==> 1 C00641[c] + 1 C00093[c]
R02029	1 C03892[c] + 1 C00001[c] <==> 1 C00344[c] + 1 C00009[c]
R02030	1 C00344[c] + 1 C00269[c] <==> 1 C05980[c] + 1 C00055[c]
R02032	1 C00345[c] + 1 C00003[c] <==> 1 C01218[c] + 1 C00004[c] + 1 C00080[c]
R02034	1 C00345[c] + 1 C00006[c] <==> 1 C01218[c] + 1 C00005[c] + 1 C00080[c]
R02035	1 C01236[c] + 1 C00001[c] <==> 1 C00345[c]
R02036	1 C00345[c] <==> 1 C04442[c] + 1 C00001[c]
R02037	1 C00019[c] + 1 C00346[c] <==> 1 C00021[c] + 1 C01210[c]
R02038	1 C00063[c] + 1 C00346[c] <==> 1 C00013[c] + 1 C00570[c]
R02039	1 C00609[c] + 1 C00003[c] + 1 C00001[c] <==> 1 C00347[c] + 1 C00004[c] + 1 C00080[c]
R02040	1 C04305[c] + 1 C00001[c] <==> 1 C00347[c] + 1 C00025[c]
R02041	1 C04080[c] + 1 C00001[c] <==> 1 C00347[c] + 1 C00189[c]
R02042	1 C01629[c] + 1 C00001[c] <==> 1 C00339[c] + 1 C00347[c]
R02047	1 C01188[c] + 1 C00003[c] <==> 1 C00349[c] + 1 C00004[c] + 1 C00080[c]
R02050	1 C01205[c] + 1 C00022[c] <==> 1 C00349[c] + 1 C00041[c]
R02051	1 C00350[c] + 1 C00001[c] <==> 1 C00189[c] + 1 C00416[c]
R02052	1 C00350[c] + 1 C00001[c] <==> 1 C00641[c] + 1 C00346[c]
R02053	1 C00350[c] + 1 C00001[c] <==> 1 C04438[c] + 1 C00162[c]
R02054	1 C00350[c] + 1 C00001[c] <==> 1 C05973[c] + 1 C00162[c]
R02055	1 C02737[c] <==> 1 C00350[c] + 1 C00011[c]
R02056	1 C00019[c] + 1 C00350[c] <==> 1 C00021[c] + 1 C01241[c]
R02057	1 C00570[c] + 1 C00641[c] <==> 1 C00055[c] + 1 C00350[c]
R02058	1 C00024[c] + 1 C00352[c] <==> 1 C00010[c] + 1 C00357[c]
R02059	1 C00357[c] + 1 C00001[c] <==> 1 C00352[c] + 1 C00033[c]
R02060	1 C06156[c] <==> 1 C00352[c]
R02061	1 C00448[c] + 1 C00129[c] <==> 1 C00013[c] + 1 C00353[c]
R02063	1 C00353[c] + 3 C00080[c] + 3 C00005[c] <==> 1 C05427[c] + 3 C00006[c]
R02064	1 C00353[c] <==> 1 C01414[c] + 1 C00013[c]
R02065	2 C00353[c] <==> 1 C00013[c] + 1 C03427[c]
R02068	1 C00353[c] <==> 1 C06089[c]
R02071	1 C00002[c] + 1 C01094[c] <==> 1 C00008[c] + 1 C05378[c]
R02073	1 C00013[c] + 1 C05345[c] <==> 1 C00009[c] + 1 C05378[c]
R02075	1 C00355[c] + 1 C00007[c] <==> 1 C04796[c]
R02076	1 C00355[c] + 1 C00007[c] <==> 1 C04797[c]
R02077	1 C00355[c] + 1 C00026[c] <==> 1 C04045[c] + 1 C00025[c]
R02080	1 C00355[c] <==> 1 C03758[c] + 1 C00011[c]
R02081	1 C00418[c] + 1 C00010[c] + 2 C00003[c] <==> 1 C00356[c] + 2 C00004[c] + 2 C00080[c]
R02082	1 C00418[c] + 1 C00010[c] + 2 C00006[c] <==> 1 C00356[c] + 2 C00005[c] + 2 C00080[c]
R02083	1 C00356[c] + 1 C00001[c] <==> 1 C00010[c] + 1 C03761[c]
R02084	1 C00091[c] + 1 C03761[c] <==> 1 C00042[c] + 1 C00356[c]
R02085	1 C00356[c] <==> 1 C03231[c] + 1 C00001[c]
R02087	1 C00357[c] <==> 1 C04257[c]
R02088	1 C00360[c] + 1 C00001[c] <==> 1 C00559[c] + 1 C00009[c]
R02089	1 C00002[c] + 1 C00559[c] <==> 1 C00008[c] + 1 C00360[c]
R02090	1 C00002[c] + 1 C00362[c] <==> 1 C00008[c] + 1 C00361[c]
R02091	1 C00286[c] + 1 C00475[c] <==> 1 C00361[c] + 1 C00055[c]
R02092	1 C00363[c] + 1 C00001[c] <==> 1 C00364[c] + 1 C00009[c]
R02093	1 C00002[c] + 1 C00363[c] <==> 1 C00008[c] + 1 C00459[c]
R02094	1 C00002[c] + 1 C00364[c] <==> 1 C00008[c] + 1 C00363[c]
R02095	1 C00459[c] + 1 C00001[c] <==> 1 C00363[c] + 1 C00009[c]
R02096	1 C00459[c] + 1 C00475[c] <==> 1 C00363[c] + 1 C00055[c]
R02097	1 C00459[c] + 1 C00299[c] <==> 1 C00363[c] + 1 C00105[c]
R02098	1 C00002[c] + 1 C00365[c] <==> 1 C00008[c] + 1 C01346[c]
R02099	1 C00002[c] + 1 C00526[c] <==> 1 C00008[c] + 1 C00365[c]
R02100	1 C00460[c] + 1 C00001[c] <==> 1 C00365[c] + 1 C00013[c]
R02101	1 C00365[c] + 1 C00143[c] <==> 1 C00415[c] + 1 C00364[c]
R02102	1 C00365[c] + 1 C00001[c] <==> 1 C00526[c] + 1 C00009[c]
R02103	1 C00385[c] + 1 C00003[c] + 1 C00001[c] <==> 1 C00366[c] + 1 C00004[c] + 1 C00080[c]
R02106	1 C00366[c] + 1 C00007[c] + 1 C00001[c] <==> 1 C11821[c] + 1 C00027[c]
R02107	1 C00385[c] + 1 C00001[c] + 1 C00007[c] <==> 1 C00366[c] + 1 C00027[c]
R02109	1 C00369[c] + 1 C00001[c] <==> 1 C00718[c] + 1 C00267[c]
R02110	1 C00718[c] <==> 1 C00369[c]
R02111	1 C00369[c] + 1 C00009[c] <==> 1 C00718[c] + 1 C00103[c]
R02112	1 C00369[c] <==> 1 C01935[c] + 1 C00208[c]
R02113	1 C00029[c] + 1 C00370[c] <==> 1 C00015[c] + 1 C03641[c]
R02114	1 C00157[c] + 1 C00370[c] <==> 1 C04230[c] + 1 C01958[c]
R02115	1 C01958[c] + 1 C00001[c] <==> 1 C00370[c] + 1 C00162[c]
R02118	1 C00029[c] + 1 C00371[c] <==> 1 C00015[c] + 1 C03423[c]
R02119	1 C00190[c] + 1 C00371[c] <==> 1 C00015[c] + 1 C03300[c]
R02122	1 C00053[c] + 1 C17141[c] <==> 1 C00054[c] + 1 C17142[c]
R02123	1 C00376[c] + 1 C00003[c] + 1 C00001[c] <==> 1 C00777[c] + 1 C00004[c] + 1 C00080[c]
R02124	1 C00473[c] + 1 C00003[c] <==> 1 C00376[c] + 1 C00004[c] + 1 C00080[c]
R02125	1 C00376[c] + 1 C00007[c] + 1 C00001[c] <==> 1 C00777[c] + 1 C00027[c]
R02126	1 C00376[c] <==> 1 C02110[c]
R02130	1 C00377[c] + 1 C00030[c] + 1 C00007[c] <==> 1 C02506[c] + 1 C00028[c] + 1 C00001[c]
R02131	1 C00377[c] + 1 C00030[c] + 1 C00007[c] <==> 1 C03336[c] + 1 C00028[c] + 1 C00001[c]
R02132	1 C00378[c] + 2 C00007[c] + 1 C00001[c] <==> 1 C02892[c] + 2 C00027[c]
R02133	1 C00378[c] + 1 C00001[c] <==> 1 C01279[c] + 1 C04294[c] + 1 C00080[c]
R02134	1 C00002[c] + 1 C00378[c] <==> 1 C00008[c] + 1 C01081[c]
R02135	1 C00378[c] + 1 C00009[c] <==> 1 C01081[c] + 1 C00001[c]
R02136	1 C00002[c] + 1 C00379[c] <==> 1 C00008[c] + 1 C02895[c]
R02137	1 C00475[c] + 1 C00001[c] <==> 1 C00380[c] + 1 C00121[c]
R02138	1 C00154[c] + 1 C00381[c] <==> 1 C00010[c] + 1 C02536[c]
R02139	1 C00813[c] + 1 C00001[c] <==> 1 C15607[c]
R02141	1 C00385[c] + 1 C00001[c] <==> 1 C05515[c]
R02142	1 C00655[c] + 1 C00013[c] <==> 1 C00385[c] + 1 C00119[c]
R02143	1 C01762[c] + 1 C00001[c] <==> 1 C00385[c] + 1 C00121[c]
R02144	1 C00019[c] + 1 C00386[c] <==> 1 C00021[c] + 1 C01262[c]
R02145	1 C00387[c] + 1 C00001[c] <==> 1 C01762[c] + 1 C00014[c]
R02147	1 C00387[c] + 1 C00009[c] <==> 1 C00242[c] + 1 C00620[c]
R02148	1 C06193[c] + 1 C00001[c] <==> 1 C00387[c] + 1 C00009[c]
R02150	1 C00388[c] + 1 C00007[c] + 1 C00001[c] <==> 1 C05130[c] + 1 C00014[c] + 1 C00027[c]
R02152	1 C00388[c] + 1 C00024[c] <==> 1 C05135[c] + 1 C00010[c]
R02155	1 C00019[c] + 1 C00388[c] <==> 1 C00021[c] + 1 C05127[c]
R02156	1 C00389[c] + 1 C00007[c] <==> 1 C04524[c] + 1 C00237[c]
R02157	1 C00019[c] + 1 C00389[c] <==> 1 C00021[c] + 1 C04443[c]
R02158	1 C00029[c] + 1 C00389[c] <==> 1 C00015[c] + 1 C05623[c]
R02159	1 C00053[c] + 1 C00389[c] <==> 1 C00054[c] + 1 C00616[c]
R02160	1 C01617[c] + 1 C00026[c] + 1 C00007[c] <==> 1 C00389[c] + 1 C00042[c] + 1 C00011[c] + 1 C00001[c]
R02161	1 C00390[c] + 2 C00125[c] <==> 1 C00399[c] + 2 C00126[c] + 2 C00080[c]
R02163	1 C00390[c] + 1 C00003[c] <==> 1 C00399[c] + 1 C00004[c] + 1 C00080[c]
R02164	1 C00399[c] + 1 C00042[c] <==> 1 C00390[c] + 1 C00122[c]
R02165	1 C00390[c] + 1 C00244[c] <==> 1 C00399[c] + 1 C00088[c] + 1 C00001[c]
R02166	1 C00390[c] + 1 C00028[c] <==> 1 C00399[c] + 1 C00030[c]
R02167	1 C00644[c] + 1 C00001[c] <==> 1 C00392[c] + 1 C00009[c]
R02168	1 C00394[c] + 1 C00092[c] <==> 1 C00035[c] + 1 C00689[c]
R02170	1 C00395[c] + 1 C00001[c] <==> 1 C00060[c] + 1 C02954[c]
R02171	1 C03536[c] + 1 C00001[c] <==> 1 C00396[c] + 1 C00117[c] + 1 C00080[c]
R02172	1 C03169[c] + 1 C00001[c] <==> 1 C00396[c] + 1 C00121[c] + 1 C00080[c]
R02173	1 C00398[c] + 1 C00001[c] + 1 C00007[c] <==> 1 C00637[c] + 1 C00014[c] + 1 C00027[c]
R02174	1 C00019[c] + 1 C00398[c] <==> 1 C00021[c] + 1 C06213[c]
R02175	1 C05805[c] + 1 C00019[c] <==> 1 C17568[c] + 1 C00021[c]
R02177	1 C00400[c] + 1 C00006[c] <==> 1 C00843[c] + 1 C00005[c] + 1 C00080[c]
R02178	1 C00400[c] + 1 C00007[c] + 1 C00005[c] + 1 C00080[c] <==> 1 C02904[c] + 1 C00006[c] + 1 C00001[c]
R02179	1 C00029[c] + 1 C00400[c] <==> 1 C00015[c] + 1 C03962[c]
R02180	1 C00053[c] + 1 C00401[c] <==> 1 C00054[c] + 1 C00634[c]
R02181	1 C00053[c] + 1 C00401[c] <==> 1 C00054[c] + 1 C00635[c]
R02182	1 C06380[c] + 1 C00001[c] <==> 1 C00060[c] + 1 C00402[c]
R02183	1 C00203[c] + 1 C00403[c] <==> 1 C00015[c] + 1 C04387[c]
R02190	1 C05226[c] + 1 C00001[c] <==> 1 C00405[c] + 1 C00014[c] + 1 C00011[c]
R02191	1 C00024[c] + 1 C00405[c] <==> 1 C00010[c] + 1 C03135[c]
R02192	1 C06378[c] + 1 C00001[c] <==> 1 C00174[c] + 1 C00405[c]
R02193	1 C02666[c] + 1 C00010[c] + 1 C00006[c] <==> 1 C00406[c] + 1 C00005[c] + 1 C00080[c]
R02194	1 C00002[c] + 1 C01494[c] + 1 C00010[c] <==> 1 C00020[c] + 1 C00013[c] + 1 C00406[c]
R02195	1 C00406[c] + 1 C00296[c] <==> 1 C00010[c] + 1 C02572[c]
R02196	1 C00407[c] + 1 C00003[c] + 1 C00001[c] <==> 1 C00671[c] + 1 C00014[c] + 1 C00004[c] + 1 C00080[c]
R02197	1 C00407[c] + 1 C00001[c] + 1 C00007[c] <==> 1 C00671[c] + 1 C00014[c] + 1 C00027[c]
R02199	1 C00407[c] + 1 C00026[c] <==> 1 C00671[c] + 1 C00025[c]
R02200	1 C00183[c] + 1 C00671[c] <==> 1 C00141[c] + 1 C00407[c]
R02201	1 C00408[c] + 1 C00003[c] <==> 1 C04092[c] + 1 C00004[c] + 1 C00080[c]
R02203	1 C00408[c] + 1 C00006[c] <==> 1 C04092[c] + 1 C00005[c] + 1 C00080[c]
R02204	1 C00408[c] + 1 C00007[c] <==> 1 C00450[c] + 1 C00027[c]
R02205	1 C00408[c] + 1 C00016[c] <==> 1 C01352[c] + 1 C00450[c]
R02206	1 C00408[c] + 1 C00028[c] <==> 1 C00450[c] + 1 C00030[c]
R02207	1 C04042[c] + 1 C00003[c] <==> 1 C00410[c] + 1 C00004[c] + 1 C00080[c]
R02208	1 C03681[c] + 1 C00006[c] <==> 1 C00410[c] + 1 C00005[c] + 1 C00080[c]
R02209	1 C04042[c] + 1 C00006[c] <==> 1 C00410[c] + 1 C00005[c] + 1 C00080[c]
R02210	1 C00410[c] + 1 C00007[c] + 1 C00005[c] + 1 C00080[c] <==> 1 C03027[c] + 1 C00006[c] + 1 C00001[c]
R02211	1 C00410[c] + 1 C00030[c] + 1 C00007[c] <==> 1 C01176[c] + 1 C00028[c] + 1 C00001[c]
R02212	1 C00410[c] + 1 C00030[c] + 1 C00007[c] <==> 1 C03027[c] + 1 C00028[c] + 1 C00001[c]
R02213	1 C00410[c] + 1 C00030[c] + 1 C00007[c] <==> 1 C03205[c] + 1 C00028[c] + 1 C00001[c]
R02214	1 C00410[c] + 1 C00030[c] + 1 C00007[c] <==> 1 C03747[c] + 1 C00028[c] + 1 C00001[c]
R02215	1 C05479[c] + 1 C00028[c] <==> 1 C00410[c] + 1 C00030[c]
R02216	1 C01953[c] + 1 C00003[c] <==> 1 C00410[c] + 1 C00004[c] + 1 C00080[c]
R02218	1 C00410[c] + 1 C00138[c] + 1 C00007[c] <==> 1 C05498[c] + 1 C00139[c] + 1 C00001[c]
R02219	1 C00410[c] + 1 C00005[c] + 1 C00080[c] <==> 1 C05479[c] + 1 C00006[c]
R02220	1 C05610[c] + 1 C00010[c] + 1 C00006[c] <==> 1 C00411[c] + 1 C00005[c] + 1 C00080[c]
R02221	1 C00002[c] + 1 C00482[c] + 1 C00010[c] <==> 1 C00020[c] + 1 C00013[c] + 1 C00411[c]
R02222	1 C00412[c] + 2 C00999[c] + 1 C00007[c] + 2 C00080[c] <==> 1 C00510[c] + 2 C00996[c] + 2 C00001[c]
R02223	1 C00412[c] + 1 C00083[c] + 2 C00004[c] + 2 C00080[c] <==> 1 C02041[c] + 1 C00011[c] + 2 C00003[c] + 1 C00010[c] + 1 C00001[c]
R02224	1 C00412[c] + 1 C00083[c] + 2 C00005[c] + 2 C00080[c] <==> 1 C02041[c] + 1 C00011[c] + 2 C00006[c] + 1 C00010[c] + 1 C00001[c]
R02225	1 C00002[c] + 1 C00413[c] <==> 1 C00008[c] + 1 C01138[c]
R02226	1 C00002[c] + 1 C00413[c] <==> 1 C00013[c] + 1 C03462[c]
R02227	1 C00002[c] + 1 C00413[c] <==> 1 C00008[c] + 1 C03731[c]
R02228	1 C01138[c] + 1 C00001[c] <==> 1 C00413[c] + 1 C00009[c]
R02229	1 C00414[c] + 1 C00004[c] + 1 C00080[c] <==> 1 C00854[c] + 1 C00003[c]
R02231	1 C00414[c] + 1 C00007[c] + 1 C00005[c] + 1 C00080[c] <==> 1 C01880[c] + 1 C00006[c] + 1 C00001[c]
R02232	1 C04316[c] <==> 1 C00024[c] + 1 C00414[c]
R02233	1 C00571[c] + 1 C00007[c] + 1 C00001[c] <==> 1 C00414[c] + 1 C00027[c] + 1 C00014[c]
R02234	1 C00414[c] + 1 C00028[c] <==> 1 C02395[c] + 1 C00030[c]
R02235	1 C00415[c] + 1 C00003[c] <==> 1 C00504[c] + 1 C00004[c] + 1 C00080[c]
R02236	1 C00415[c] + 1 C00006[c] <==> 1 C00504[c] + 1 C00005[c] + 1 C00080[c]
R02237	1 C00002[c] + 1 C00921[c] + 1 C00025[c] <==> 1 C00008[c] + 1 C00009[c] + 1 C00415[c]
R02238	1 C00002[c] + 1 C00058[c] + 1 C00415[c] <==> 1 C00008[c] + 1 C00009[c] + 1 C03204[c]
R02239	1 C00416[c] + 1 C00001[c] <==> 1 C00641[c] + 1 C00009[c]
R02240	1 C00002[c] + 1 C00641[c] <==> 1 C00008[c] + 1 C00416[c]
R02241	1 C00416[c] + 1 C00010[c] <==> 1 C00681[c] + 1 C00040[c]
R02242	1 C00040[c] + 1 C03974[c] <==> 1 C00010[c] + 1 C00416[c]
R02243	1 C00417[c] <==> 1 C00490[c] + 1 C00011[c]
R02244	1 C02341[c] <==> 1 C00417[c]
R02245	1 C00002[c] + 1 C00418[c] <==> 1 C00008[c] + 1 C01107[c]
R02246	1 C00418[c] + 1 C00003[c] <==> 1 C00772[c] + 1 C00004[c] + 1 C00080[c]
R02247	1 C00418[c] + 1 C00006[c] <==> 1 C00772[c] + 1 C00005[c] + 1 C00080[c]
R02248	1 C03463[c] + 1 C00001[c] <==> 1 C00419[c] + 1 C00009[c]
R02249	1 C03475[c] + 1 C00001[c] <==> 1 C00419[c] + 1 C00009[c]
R02250	1 C00422[c] + 1 C00001[c] <==> 1 C00641[c] + 1 C00162[c]
R02251	1 C00422[c] + 1 C00010[c] <==> 1 C00641[c] + 1 C00040[c]
R02252	1 C05629[c] + 1 C00003[c] <==> 1 C00423[c] + 1 C00004[c] + 1 C00080[c]
R02253	1 C00423[c] + 1 C00007[c] + 1 C00005[c] + 1 C00080[c] <==> 1 C00811[c] + 1 C00006[c] + 1 C00001[c]
R02254	1 C00423[c] + 1 C00007[c] + 1 C00005[c] + 1 C00080[c] <==> 1 C01772[c] + 1 C00006[c] + 1 C00001[c]
R02255	1 C00002[c] + 1 C00423[c] + 1 C00010[c] <==> 1 C00020[c] + 1 C00013[c] + 1 C00540[c]
R02256	1 C00029[c] + 1 C00423[c] <==> 1 C00015[c] + 1 C04164[c]
R02257	1 C00583[c] + 1 C00003[c] <==> 1 C00424[c] + 1 C00004[c] + 1 C00080[c]
R02258	1 C02917[c] + 1 C00003[c] <==> 1 C00424[c] + 1 C00004[c] + 1 C00080[c]
R02259	1 C00583[c] + 1 C00006[c] <==> 1 C00424[c] + 1 C00005[c] + 1 C00080[c]
R02260	1 C00424[c] + 1 C00006[c] <==> 1 C00546[c] + 1 C00005[c] + 1 C00080[c]
R02261	1 C03979[c] <==> 1 C00424[c] + 1 C00022[c]
R02262	1 C01099[c] <==> 1 C00111[c] + 1 C00424[c]
R02263	1 C01131[c] <==> 1 C00111[c] + 1 C00424[c]
R02264	1 C00427[c] + 1 C00030[c] <==> 1 C00639[c] + 1 C00028[c]
R02265	1 C00427[c] <==> 1 C00584[c]
R02266	1 C00427[c] <==> 1 C00696[c]
R02267	1 C00427[c] <==> 1 C01312[c]
R02268	1 C00427[c] <==> 1 C02198[c]
R02269	1 C00429[c] + 1 C00001[c] <==> 1 C02642[c]
R02271	1 C00430[c] + 1 C00022[c] <==> 1 C02800[c] + 1 C00041[c]
R02272	1 C00430[c] <==> 1 C03741[c]
R02273	1 C00990[c] + 1 C00001[c] <==> 1 C00431[c] + 1 C00014[c]
R02274	1 C00431[c] + 1 C00026[c] <==> 1 C03273[c] + 1 C00025[c]
R02276	1 C03087[c] + 1 C00001[c] <==> 1 C00033[c] + 1 C00431[c]
R02277	1 C01612[c] + 1 C00007[c] <==> 1 C01450[c] + 1 C00027[c]
R02278	1 C00684[c] <==> 1 C00433[c] + 1 C00001[c]
R02279	1 C00679[c] <==> 1 C00433[c] + 1 C00001[c] + 1 C00011[c]
R02280	1 C04282[c] + 1 C00001[c] <==> 1 C00433[c] + 1 C00014[c]
R02281	1 C01371[c] + 1 C00340[c] + 1 C00007[c] <==> 1 C00435[c] + 1 C00226[c] + 1 C00001[c]
R02282	1 C00437[c] + 1 C00025[c] <==> 1 C00077[c] + 1 C00624[c]
R02283	1 C00437[c] + 1 C00026[c] <==> 1 C01250[c] + 1 C00025[c]
R02284	1 C03703[c] + 1 C00001[c] <==> 1 C00438[c]
R02285	1 C00439[c] + 1 C00001[c] <==> 1 C00025[c] + 1 C00488[c]
R02286	1 C00439[c] + 1 C00001[c] <==> 1 C01045[c] + 1 C00014[c]
R02287	1 C00664[c] + 1 C00025[c] <==> 1 C00101[c] + 1 C00439[c]
R02288	1 C03680[c] + 1 C00001[c] <==> 1 C00439[c]
R02289	1 C00440[c] + 1 C06021[c] + 1 C00080[c] <==> 1 C06020[c] + 1 C00101[c]
R02291	1 C00441[c] + 1 C00009[c] + 1 C00006[c] <==> 1 C03082[c] + 1 C00005[c] + 1 C00080[c]
R02292	1 C00441[c] + 1 C00022[c] <==> 1 C03340[c] + 2 C00001[c]
R02293	1 C03283[c] + 1 C00022[c] <==> 1 C00441[c] + 1 C00041[c]
R02294	1 C03150[c] + 1 C00009[c] <==> 1 C00153[c] + 1 C00620[c]
R02295	1 C05841[c] + 1 C00009[c] <==> 1 C00253[c] + 1 C00620[c] + 1 C00080[c]
R02296	1 C00475[c] + 1 C00009[c] <==> 1 C00380[c] + 1 C00620[c]
R02297	1 C01762[c] + 1 C00009[c] <==> 1 C00385[c] + 1 C00620[c]
R02298	1 C03169[c] + 1 C00009[c] <==> 1 C00396[c] + 1 C00620[c] + 1 C00080[c]
R02300	1 C03479[c] <==> 1 C00445[c] + 1 C00001[c]
R02301	1 C00002[c] + 1 C03479[c] + 1 C00080[c] <==> 1 C00008[c] + 1 C00009[c] + 1 C00445[c]
R02302	1 C00664[c] + 1 C00080[c] <==> 1 C00445[c] + 1 C00014[c]
R02303	1 C00002[c] + 1 C00448[c] <==> 1 C00008[c] + 1 C03115[c]
R02305	1 C00448[c] <==> 1 C01841[c] + 1 C00013[c]
R02306	1 C00448[c] <==> 1 C01860[c] + 1 C00013[c]
R02307	1 C00448[c] <==> 1 C02004[c] + 1 C00013[c]
R02310	1 C00448[c] <==> 1 C06111[c]
R02311	1 C00448[c] <==> 1 C06394[c] + 1 C00013[c]
R02313	1 C00449[c] + 1 C00003[c] + 1 C00001[c] <==> 1 C00025[c] + 1 C04076[c] + 1 C00004[c] + 1 C00080[c]
R02315	1 C00449[c] + 1 C00006[c] + 1 C00001[c] <==> 1 C00025[c] + 1 C04076[c] + 1 C00005[c] + 1 C00080[c]
R02317	1 C00450[c] + 1 C00001[c] <==> 1 C04076[c]
R02318	1 C00451[c] <==> 1 C04617[c]
R02319	1 C00201[c] + 1 C00001[c] <==> 1 C00454[c] + 1 C00009[c]
R02320	1 C00201[c] + 1 C00022[c] <==> 1 C00454[c] + 1 C00074[c]
R02321	1 C00201[c] + 1 C00881[c] <==> 1 C00454[c] + 1 C00239[c]
R02322	1 C00455[c] + 1 C00001[c] <==> 1 C01185[c] + 1 C00014[c]
R02323	1 C00455[c] + 1 C00001[c] <==> 1 C03150[c] + 1 C00009[c]
R02324	1 C00002[c] + 1 C03150[c] <==> 1 C00008[c] + 1 C00455[c]
R02325	1 C00458[c] + 1 C00001[c] <==> 1 C00460[c] + 1 C00014[c]
R02326	1 C00002[c] + 1 C00705[c] <==> 1 C00008[c] + 1 C00458[c]
R02327	1 C00458[c] + 1 C00299[c] <==> 1 C00705[c] + 1 C00105[c]
R02328	1 C00459[c] + 1 C00103[c] <==> 1 C00013[c] + 1 C00842[c]
R02329	1 C00459[c] + 1 C00446[c] <==> 1 C00013[c] + 1 C02097[c]
R02330	1 C00460[c] + 1 C00001[c] <==> 1 C01346[c] + 1 C00009[c]
R02331	1 C00002[c] + 1 C01346[c] <==> 1 C00008[c] + 1 C00460[c]
R02332	1 C00460[c] + 1 C00299[c] <==> 1 C01346[c] + 1 C00105[c]
R02333	1 C00461[c] + 2 C00001[c] <==> 1 C00734[c] + 2 C00033[c]
R02336	1 C01812[c] + 1 C00001[c] <==> 1 C00160[c] + 1 C00462[c]
R02337	1 C01872[c] + 1 C00001[c] <==> 1 C00226[c] + 1 C00462[c]
R02338	1 C00463[c] + 1 C00007[c] <==> 1 C03574[c]
R02339	1 C00463[c] + 1 C00007[c] + 1 C00005[c] + 1 C00080[c] <==> 1 C05658[c] + 1 C00001[c] + 1 C00006[c]
R02340	1 C03506[c] <==> 1 C00463[c] + 1 C00118[c]
R02341	1 C15586[c] + 1 C00001[c] <==> 1 C15587[c] + 1 C00121[c]
R02343	1 C00466[c] + 1 C00003[c] <==> 1 C00741[c] + 1 C00004[c] + 1 C00080[c]
R02344	1 C03046[c] + 1 C00003[c] <==> 1 C00466[c] + 1 C00004[c] + 1 C00080[c]
R02345	1 C00466[c] + 1 C00117[c] <==> 1 C00084[c] + 1 C04359[c]
R02347	1 C02537[c] + 1 C00003[c] <==> 1 C00468[c] + 1 C00004[c] + 1 C00080[c]
R02349	1 C02537[c] + 1 C00006[c] <==> 1 C00468[c] + 1 C00005[c] + 1 C00080[c]
R02350	1 C00053[c] + 1 C00468[c] <==> 1 C00054[c] + 1 C02538[c]
R02351	1 C00468[c] + 1 C00058[c] + 1 C03161[c] + 1 C00001[c] <==> 1 C05297[c] + 1 C00007[c] + 1 C03024[c]
R02352	1 C00951[c] + 1 C00003[c] <==> 1 C00468[c] + 1 C00004[c] + 1 C00080[c]
R02353	1 C00951[c] + 1 C00006[c] <==> 1 C00468[c] + 1 C00005[c] + 1 C00080[c]
R02354	1 C00468[c] + 1 C00080[c] + 1 C00007[c] + 1 C00004[c] <==> 1 C05298[c] + 1 C00003[c] + 1 C00001[c]
R02355	1 C00468[c] + 1 C00080[c] + 1 C00007[c] + 1 C00005[c] <==> 1 C05298[c] + 1 C00006[c] + 1 C00001[c]
R02356	1 C00468[c] + 1 C00080[c] + 1 C00007[c] + 1 C00005[c] <==> 1 C05300[c] + 1 C00006[c] + 1 C00001[c]
R02358	1 C00468[c] + 1 C00167[c] <==> 1 C11133[c] + 1 C00015[c]
R02359	1 C01537[c] + 1 C00001[c] <==> 1 C00469[c] + 1 C00011[c] + 1 C00014[c]
R02362	1 C00714[c] + 2 C00001[c] <==> 2 C00132[c] + 1 C00470[c]
R02363	2 C00530[c] + 1 C00007[c] <==> 2 C00472[c] + 2 C00001[c]
R02364	2 C15602[c] + 1 C00005[c] + 1 C00080[c] <==> 2 C05309[c] + 1 C00006[c]
R02365	1 C00185[c] + 1 C15602[c] <==> 1 C01093[c] + 1 C15603[c]
R02366	1 C00040[c] + 1 C00473[c] <==> 1 C00010[c] + 1 C02075[c]
R02367	1 C00154[c] + 1 C00473[c] <==> 1 C00010[c] + 1 C02588[c]
R02368	1 C02588[c] + 1 C00001[c] <==> 1 C00473[c] + 1 C00249[c]
R02369	1 C00473[c] <==> 1 C00899[c]
R02370	1 C05822[c] + 1 C00001[c] <==> 1 C00475[c] + 1 C00009[c]
R02371	1 C00458[c] + 1 C00475[c] <==> 1 C00705[c] + 1 C00055[c]
R02372	1 C00460[c] + 1 C00475[c] <==> 1 C01346[c] + 1 C00055[c]
R02373	1 C00477[c] + 1 C00007[c] <==> 1 C02513[c] + 1 C00027[c]
R02374	1 C00477[c] + 1 C00030[c] + 1 C00007[c] <==> 1 C02633[c] + 1 C00028[c] + 1 C00001[c]
R02375	1 C00154[c] + 1 C00477[c] <==> 1 C00010[c] + 1 C02681[c]
R02376	1 C00583[c] <==> 1 C00479[c] + 1 C00001[c]
R02377	1 C05979[c] + 1 C00003[c] <==> 1 C00479[c] + 1 C00004[c] + 1 C00080[c]
R02378	1 C00065[c] + 1 C00481[c] <==> 1 C01162[c] + 1 C00001[c]
R02379	1 C00019[c] + 1 C05619[c] <==> 1 C00021[c] + 1 C00482[c]
R02380	1 C00029[c] + 1 C00482[c] <==> 1 C00015[c] + 1 C01175[c]
R02381	1 C00933[c] + 1 C00001[c] <==> 1 C00482[c] + 1 C00114[c]
R02382	1 C00483[c] + 1 C00001[c] + 1 C00007[c] <==> 1 C03765[c] + 1 C00014[c] + 1 C00027[c]
R02383	1 C00483[c] + 1 C00007[c] + 1 C00004[c] + 1 C00080[c] <==> 1 C03758[c] + 1 C00003[c] + 1 C00001[c]
R02384	1 C00019[c] + 1 C00483[c] <==> 1 C00021[c] + 1 C02442[c]
R02385	1 C00406[c] + 1 C00483[c] <==> 1 C00010[c] + 1 C02717[c]
R02387	1 C00024[c] + 1 C00292[c] <==> 1 C00010[c] + 1 C07565[c]
R02388	1 C00029[c] + 1 C00292[c] <==> 1 C00015[c] + 1 C03142[c]
R02389	2 C00167[c] + 1 C00486[c] <==> 2 C00015[c] + 1 C05787[c]
R02391	1 C00486[c] + 1 C00003[c] <==> 1 C00500[c] + 1 C00004[c] + 1 C00080[c]
R02393	1 C00486[c] + 1 C00006[c] <==> 1 C00500[c] + 1 C00005[c] + 1 C00080[c]
R02394	2 C00486[c] + 1 C00007[c] <==> 2 C00500[c] + 2 C00001[c]
R02395	1 C00487[c] + 1 C00003[c] <==> 1 C02636[c] + 1 C00004[c] + 1 C00080[c]
R02396	1 C00024[c] + 1 C00487[c] <==> 1 C00010[c] + 1 C02571[c]
R02397	1 C01181[c] + 1 C00026[c] + 1 C00007[c] <==> 1 C00487[c] + 1 C00042[c] + 1 C00011[c]
R02398	1 C00487[c] <==> 1 C02224[c] + 1 C00011[c]
R02401	1 C03273[c] + 1 C00003[c] + 1 C00001[c] <==> 1 C00489[c] + 1 C00004[c] + 1 C00080[c]
R02402	1 C00002[c] + 1 C00489[c] + 1 C00010[c] <==> 1 C00008[c] + 1 C00009[c] + 1 C00527[c]
R02404	1 C00002[c] + 1 C00490[c] + 1 C00010[c] <==> 1 C00008[c] + 1 C00009[c] + 1 C00531[c]
R02405	1 C00044[c] + 1 C00490[c] + 1 C00010[c] <==> 1 C00035[c] + 1 C00009[c] + 1 C00531[c]
R02406	1 C00081[c] + 1 C00490[c] + 1 C00010[c] <==> 1 C00104[c] + 1 C00009[c] + 1 C00531[c]
R02407	1 C00091[c] + 1 C00490[c] <==> 1 C00042[c] + 1 C00531[c]
R02408	1 C00491[c] + 1 C00001[c] <==> 1 C00022[c] + 1 C00014[c] + 1 C01962[c]
R02410	1 C00492[c] + 1 C00001[c] <==> 1 C05402[c] + 1 C00095[c]
R02411	1 C01235[c] + 1 C00089[c] <==> 1 C00137[c] + 1 C00492[c]
R02412	1 C00002[c] + 1 C00493[c] <==> 1 C00008[c] + 1 C03175[c]
R02413	1 C00493[c] + 1 C00006[c] <==> 1 C02637[c] + 1 C00005[c] + 1 C00080[c]
R02415	1 C00493[c] + 1 C00113[c] <==> 1 C02637[c] + 1 C01359[c]
R02416	1 C00223[c] + 1 C00493[c] <==> 1 C00010[c] + 1 C02947[c]
R02417	1 C01448[c] + 1 C00007[c] + 1 C00005[c] + 1 C00080[c] <==> 1 C15504[c] + 1 C00006[c]
R02418	1 C04090[c] + 1 C00001[c] <==> 1 C00496[c] + 1 C00145[c]
R02419	1 C00497[c] <==> 1 C01384[c] + 1 C00001[c]
R02420	1 C00498[c] + 1 C00017[c] <==> 1 C00008[c] + 1 C01140[c]
R02422	1 C00499[c] + 1 C00001[c] <==> 1 C00603[c] + 1 C00086[c]
R02423	1 C00499[c] + 1 C00001[c] <==> 1 C02091[c] + 1 C00014[c] + 1 C00011[c]
R02424	1 C01551[c] + 1 C00001[c] <==> 1 C00499[c]
R02425	1 C02350[c] + 1 C00001[c] <==> 1 C00499[c]
R02426	1 C00501[c] <==> 1 C01219[c] + 1 C00001[c]
[truncated: 6,007 more rows]
