# Supplementary material for: Gap-filling analysis of the iJO1366 Escherichia coli metabolic network reconstruction for discovery of metabolic functions
Source: BMC Syst Biol. 2012 May 1;6:30. doi: 10.1186/1752-0509-6-30 (PMC3423039; doi:10.1186/1752-0509-6-30)
Supplement: Additional file 4 — All Category I-IV SMILEY solutions. [file 1752-0509-6-30-S4.xlsx]

## Sheet: Sheet1
Solution category	Solution (KEGG)	Solution (Cobra)	Number of occurrences	Optimal or suboptimal	Number of FNs fixed	Numer of FPs created	Gaps filled	Notes
I	R00355 (R)	1 oaa[c] + 1 glu-L[c] --> 1 asp-L[c] + 1 akg[c]	5	optimal	5	0		fixes growth on b0928, adds deleted rxn (ASPTA) back in
I	R00373 (F)	1 gly[c] + 1 oaa[c] --> 1 glx[c] + 1 asp-L[c]	5	optimal	5	0		fixes growth on b0928, adds different rxn for producing L-Asp
I	R00397 (R)	1 ala-L[c] + 1 co2[c] --> 1 asp-L[c]	5	optimal	5	0		fixes growth on b0928, adds existing model rxn (ASP1DC) in reverse
I	R00400 (F)	1 ala-L[c] + 1 oaa[c] --> 1 pyr[c] + 1 asp-L[c]	5	optimal	5	0		fixes growth on b0928, adds different rxn for producing L-Asp
I	R00695 (R)	1 oaa[c] + 1 phe-L[c] --> 1 asp-L[c] + 1 phpyr[c]	5	optimal	5	0		fixes growth on b0928, adds different rxn for producing L-Asp
I	R01333 (F)	1 gcald[c] + 1 nad[c] + 1 h2o[c] --> 1 glyclt[c] + 1 nadh[c] + 1 h[c]	5	optimal	5	0		fixes growth on b1415, adds deleted rxn (GCALDD) back in
I	R01393 (R)	1 gcald[c] + 1 co2[c] --> 1 hpyr[c]	5	optimal	5	0		fixes growth on b1415, adds different rxn for consuming gcald
I	R01713 (F)	1 pydam[c] + 1 oaa[c] --> 1 pydx[c] + 1 asp-L[c]	5	optimal	5	0		fixes growth on b0928, adds different rxn for producing L-Asp
I	R04475 (R)	1 sl2a6o[c] + 1 glu-L[c] --> 1 sl26da[c] + 1 akg[c]	5	optimal	5	0		fixes growth on b3359, adds deleted rxn (SDPTA) back in
I	R05553 (F)	1 4adcho[c] --> 1 4abz[c] + 1 pyr[c]	5	optimal	5	0		fixes growth on b1096, adds deleted rxn (ADCL) back in
I	R03197 (F)	1 uppg3[c] --> 1 cpppg3[c] + 4 co2[c]	2	optimal	2	0		fixes growth on b3997, adds deleted rxn (UPPDC1) back in
II	Ex_bmocogdp[e] (R), bmocogdptpr (F), bmocogdptr (F)	--> bmocogdp[e], bmocogdp[e] --> bmocogdp[p], bmocogdp[p] --> bmocogdp[c]	14	both	43	2		fixes growth with MoCo pathway knockouts, probably not an essential cofactor
II	Ex_bmoco1gdp[e] (R), bmoco1gdptpr (F), bmoco1gdptr (F)	--> bmoco1gdp[e], bmoco1gdp[e] --> bmoco1gdp[p], bmoco1gdp[p] --> bmoco1gdp[c]	12	both	41	2		fixes growth with MoCo pathway knockouts, probably not an essential cofactor
II	Ex_bmoco[e] (R), bmocotpr (F), bmocotr (F)	--> bmoco[e], bmoco[e] --> bmoco[p], bmoco[p] --> bmoco[c]	12	both	41	2		fixes growth with MoCo pathway knockouts, probably not an essential cofactor
II	Ex_mptamp[e] (R), mptamptpr (F), mptamptr (F)	--> mptamp[e], mptamp[e] --> mptamp[p], mptamp[p] --> mptamp[c]	10	both	39	2		fixes growth with MoCo pathway knockouts, probably not an essential cofactor
II	Ex_mpt[e] (R), mpttpr (F), mpttr (F)	--> mpt[e], mpt[e] --> mpt[p], mpt[p] --> mpt[c]	8	both	37	2		fixes growth with MoCo pathway knockouts, probably not an essential cofactor
II	R01135 (F)	1 gtp[c] + 1 imp[c] + 1 asp-L[c] --> 1 gdp[c] + 1 pi[c] + 1 dcamp[c]	4	optimal	4	1		fixes growth on b4177, adds deleted rxn (ADSS) back in
II	R06613 (F)	1 mlthf[c] + 1 dump[c] + 1 fadh2[c] --> 1 thf[c] + 1 dtmp[c] + 1 fad[c]	4	optimal	4	1		fixes growth on b2827, adds slightly different rxn for producing dTMP
II	R04986 (F)	1 3ophb[c] --> 1 2oph[c] + 1 co2[c]	4	optimal	4	3		fixes growth on b2311, new FPs on b3843, adds deleted rxn (OPHBDC) back in
II	R07613 (R)	1 thdp[c] + 1 glu-L[c] + 1 h2o[c] --> 1 26dap-LL[c] + 1 akg[c]	5	optimal	5	4		fixes growth on b3359, new FPs on b0166, b2472, adds new rxn to convert L-Glu to AKG
II	R04558 (F)	1 prlp[c] + 1 gln-L[c] --> 1 eig3p[c] + 1 aicar[c] + 1 glu-L[c]	1	optimal	33	6		fixes growth on b2023, new FPs on b2025, adds deleted rxn (IG3PS) back in
II	Ex_dtmp[e] (R)	--> dtmp[e]	4	optimal	8	6		fixes growth with Thymidine pathway by adding thymidine
II	Ex_thymd[e] (R)	--> thymd[e]	4	optimal	8	6		fixes growth with Thymidine pathway by adding thymidine
II	R00845 (F), R02721 (F), Ex_bmocogdp[e] (R), bmocogdptpr (F), bmocogdptr (F)	1 glyc3p[c] + 1 nadp[c] --> 1 C00118[c] + 1 nadph[c] + 1 h[c], 1 C00118[c] + 1 pyr[c] --> 1 4mhetz[c], --> bmocogdp[e], bmocogdp[e] --> bmocogdp[p], bmocogdp[p] --> bmocogdp[c]	4	optimal	57	15		fixes growth with MoCo pathway knockouts, probably not an essential cofactor
II	R01015 (R), R02721 (F), Ex_bmocogdp[e] (R), bmocogdptpr (F), bmocogdptr (F)	1 dhap[c] --> 1 C00118[c] , 1 C00118[c] + 1 pyr[c] --> 1 4mhetz[c], --> bmocogdp[e], bmocogdp[e] --> bmocogdp[p], bmocogdp[p] --> bmocogdp[c]	1	optimal	57	15		fixes growth with MoCo pathway knockouts, probably not an essential cofactor
II	R01058 (R), R02721 (F), Ex_bmocogdp[e] (R), bmocogdptpr (F), bmocogdptr (F)	1 3pg[c] + 1 nadph[c] + 1 h[c] --> 1 C00118[c] + 1 nadp[c] + 1 h2o[c] , 1 C00118[c] + 1 pyr[c] --> 1 4mhetz[c], --> bmocogdp[e], bmocogdp[e] --> bmocogdp[p], bmocogdp[p] --> bmocogdp[c]	4	optimal	57	15		fixes growth with MoCo pathway knockouts, probably not an essential cofactor
II	R01059 (F), R02721 (F), Ex_bmocogdp[e] (R), bmocogdptpr (F), bmocogdptr (F)	1 atp[c] + 1 glyald[c] --> 1 adp[c] + 1 C00118[c], 1 C00118[c] + 1 pyr[c] --> 1 4mhetz[c], --> bmocogdp[e], bmocogdp[e] --> bmocogdp[p], bmocogdp[p] --> bmocogdp[c]	1	optimal	57	15		fixes growth with MoCo pathway knockouts, probably not an essential cofactor
II	R01061 (R), R02721 (F), Ex_bmocogdp[e] (R), bmocogdptpr (F), bmocogdptr (F)	1 13dpg[c] + 1 nadh[c] + 1 h[c] --> 1 C00118[c] + 1 pi[c] + 1 nad[c] , 1 C00118[c] + 1 pyr[c] --> 1 4mhetz[c], --> bmocogdp[e], bmocogdp[e] --> bmocogdp[p], bmocogdp[p] --> bmocogdp[c]	1	optimal	57	15		fixes growth with MoCo pathway knockouts, probably not an essential cofactor
II	R01063 (R), R02721 (F), Ex_bmocogdp[e] (R), bmocogdptpr (F), bmocogdptr (F)	1 13dpg[c] + 1 nadph[c] + 1 h[c] --> 1 C00118[c] + 1 pi[c] + 1 nadp[c] , 1 C00118[c] + 1 pyr[c] --> 1 4mhetz[c], --> bmocogdp[e], bmocogdp[e] --> bmocogdp[p], bmocogdp[p] --> bmocogdp[c]	1	optimal	57	15		fixes growth with MoCo pathway knockouts, probably not an essential cofactor
II	R01064 (F), R02721 (F), Ex_bmocogdp[e] (R), bmocogdptpr (F), bmocogdptr (F)	1 2dh3dgal6p[c] --> 1 pyr[c] + 1 C00118[c], 1 C00118[c] + 1 pyr[c] --> 1 4mhetz[c], --> bmocogdp[e], bmocogdp[e] --> bmocogdp[p], bmocogdp[p] --> bmocogdp[c]	3	optimal	57	15		fixes growth with MoCo pathway knockouts, probably not an essential cofactor
II	R01066 (F), R02721 (F), Ex_bmocogdp[e] (R), bmocogdptpr (F), bmocogdptr (F)	1 2dr5p[c] --> 1 C00118[c] + 1 acald[c], 1 C00118[c] + 1 pyr[c] --> 1 4mhetz[c], --> bmocogdp[e], bmocogdp[e] --> bmocogdp[p], bmocogdp[p] --> bmocogdp[c]	3	optimal	57	15		fixes growth with MoCo pathway knockouts, probably not an essential cofactor
II	R01067 (R), R02721 (F), Ex_bmocogdp[e] (R), bmocogdptpr (F), bmocogdptr (F)	1 e4p[c] + 1 xu5p-D[c] --> 1 f6p[c] + 1 C00118[c] , 1 C00118[c] + 1 pyr[c] --> 1 4mhetz[c], --> bmocogdp[e], bmocogdp[e] --> bmocogdp[p], bmocogdp[p] --> bmocogdp[c]	1	optimal	57	15		fixes growth with MoCo pathway knockouts, probably not an essential cofactor
II	R01068 (F), R02721 (F), Ex_bmocogdp[e] (R), bmocogdptpr (F), bmocogdptr (F)	1 fdp[c] --> 1 dhap[c] + 1 C00118[c], 1 C00118[c] + 1 pyr[c] --> 1 4mhetz[c], --> bmocogdp[e], bmocogdp[e] --> bmocogdp[p], bmocogdp[p] --> bmocogdp[c]	1	optimal	57	15		fixes growth with MoCo pathway knockouts, probably not an essential cofactor
II	R01069 (F), R02721 (F), Ex_bmocogdp[e] (R), bmocogdptpr (F), bmocogdptr (F)	1 tagdp-D[c] --> 1 dhap[c] + 1 C00118[c], 1 C00118[c] + 1 pyr[c] --> 1 4mhetz[c], --> bmocogdp[e], bmocogdp[e] --> bmocogdp[p], bmocogdp[p] --> bmocogdp[c]	1	optimal	57	15		fixes growth with MoCo pathway knockouts, probably not an essential cofactor
II	R01621 (F), R02721 (F), Ex_bmocogdp[e] (R), bmocogdptpr (F), bmocogdptr (F)	1 xu5p-D[c] + 1 pi[c] --> 1 actp[c] + 1 C00118[c] + 1 h2o[c], 1 C00118[c] + 1 pyr[c] --> 1 4mhetz[c], --> bmocogdp[e], bmocogdp[e] --> bmocogdp[p], bmocogdp[p] --> bmocogdp[c]	2	optimal	57	15		fixes growth with MoCo pathway knockouts, probably not an essential cofactor
II	R01641 (R), R02721 (F), Ex_bmocogdp[e] (R), bmocogdptpr (F), bmocogdptr (F)	1 r5p[c] + 1 xu5p-D[c] --> 1 s7p[c] + 1 C00118[c] , 1 C00118[c] + 1 pyr[c] --> 1 4mhetz[c], --> bmocogdp[e], bmocogdp[e] --> bmocogdp[p], bmocogdp[p] --> bmocogdp[c]	1	optimal	57	15		fixes growth with MoCo pathway knockouts, probably not an essential cofactor
II	R02340 (F), R02721 (F), Ex_bmocogdp[e] (R), bmocogdptpr (F), bmocogdptr (F)	1 3ig3p[c] --> 1 indole[c] + 1 C00118[c], 1 C00118[c] + 1 pyr[c] --> 1 4mhetz[c], --> bmocogdp[e], bmocogdp[e] --> bmocogdp[p], bmocogdp[p] --> bmocogdp[c]	2	optimal	57	15		fixes growth with MoCo pathway knockouts, probably not an essential cofactor
II	R02721 (F), R05636 (R), Ex_bmocogdp[e] (R), bmocogdptpr (F), bmocogdptr (F)	1 C00118[c] + 1 pyr[c] --> 1 4mhetz[c], 1 dxyl5p[c] + 1 co2[c] --> 1 pyr[c] + 1 C00118[c] , --> bmocogdp[e], bmocogdp[e] --> bmocogdp[p], bmocogdp[p] --> bmocogdp[c]	3	optimal	57	15		fixes growth with MoCo pathway knockouts, probably not an essential cofactor
II	R02721 (F), R07456 (R), Ex_bmocogdp[e] (R), bmocogdptpr (F), bmocogdptr (F)	1 C00118[c] + 1 pyr[c] --> 1 4mhetz[c], 1 pydx5p[c] + 1 glu-L[c] --> 1 C00118[c] + 1 ru5p-D[c] + 1 gln-L[c] , --> bmocogdp[e], bmocogdp[e] --> bmocogdp[p], bmocogdp[p] --> bmocogdp[c]	4	optimal	57	15		fixes growth with MoCo pathway knockouts, probably not an essential cofactor
II	R02721 (F), R08575 (R), Ex_bmocogdp[e] (R), bmocogdptpr (F), bmocogdptr (F)	1 C00118[c] + 1 pyr[c] --> 1 4mhetz[c], 1 e4p[c] + 1 f6p[c] --> 1 s7p[c] + 1 C00118[c] , --> bmocogdp[e], bmocogdp[e] --> bmocogdp[p], bmocogdp[p] --> bmocogdp[c]	2	optimal	57	15		fixes growth with MoCo pathway knockouts, probably not an essential cofactor
II	R00845 (F), R02721 (F), Ex_bmoco1gdp[e] (R), bmoco1gdptpr (F), bmoco1gdptr (F)	1 glyc3p[c] + 1 nadp[c] --> 1 C00118[c] + 1 nadph[c] + 1 h[c], 1 C00118[c] + 1 pyr[c] --> 1 4mhetz[c], --> bmoco1gdp[e], bmoco1gdp[e] --> bmoco1gdp[p], bmoco1gdp[p] --> bmoco1gdp[c]	4	optimal	55	15		fixes growth with MoCo pathway knockouts, probably not an essential cofactor
II	R00845 (F), R02721 (F), Ex_bmoco[e] (R), bmocotpr (F), bmocotr (F)	1 glyc3p[c] + 1 nadp[c] --> 1 C00118[c] + 1 nadph[c] + 1 h[c], 1 C00118[c] + 1 pyr[c] --> 1 4mhetz[c], --> bmoco[e], bmoco[e] --> bmoco[p], bmoco[p] --> bmoco[c]	2	optimal	55	15		fixes growth with MoCo pathway knockouts, probably not an essential cofactor
II	R01015 (R), R02721 (F), Ex_bmoco1gdp[e] (R), bmoco1gdptpr (F), bmoco1gdptr (F)	1 dhap[c] --> 1 C00118[c] , 1 C00118[c] + 1 pyr[c] --> 1 4mhetz[c], --> bmoco1gdp[e], bmoco1gdp[e] --> bmoco1gdp[p], bmoco1gdp[p] --> bmoco1gdp[c]	1	optimal	55	15		fixes growth with MoCo pathway knockouts, probably not an essential cofactor
II	R01058 (R), R02721 (F), Ex_bmoco1gdp[e] (R), bmoco1gdptpr (F), bmoco1gdptr (F)	1 3pg[c] + 1 nadph[c] + 1 h[c] --> 1 C00118[c] + 1 nadp[c] + 1 h2o[c] , 1 C00118[c] + 1 pyr[c] --> 1 4mhetz[c], --> bmoco1gdp[e], bmoco1gdp[e] --> bmoco1gdp[p], bmoco1gdp[p] --> bmoco1gdp[c]	2	optimal	55	15		fixes growth with MoCo pathway knockouts, probably not an essential cofactor
II	R01058 (R), R02721 (F), Ex_bmoco[e] (R), bmocotpr (F), bmocotr (F)	1 3pg[c] + 1 nadph[c] + 1 h[c] --> 1 C00118[c] + 1 nadp[c] + 1 h2o[c] , 1 C00118[c] + 1 pyr[c] --> 1 4mhetz[c], --> bmoco[e], bmoco[e] --> bmoco[p], bmoco[p] --> bmoco[c]	2	optimal	55	15		fixes growth with MoCo pathway knockouts, probably not an essential cofactor
II	R01061 (R), R02721 (F), Ex_bmoco1gdp[e] (R), bmoco1gdptpr (F), bmoco1gdptr (F)	1 13dpg[c] + 1 nadh[c] + 1 h[c] --> 1 C00118[c] + 1 pi[c] + 1 nad[c] , 1 C00118[c] + 1 pyr[c] --> 1 4mhetz[c], --> bmoco1gdp[e], bmoco1gdp[e] --> bmoco1gdp[p], bmoco1gdp[p] --> bmoco1gdp[c]	2	optimal	55	15		fixes growth with MoCo pathway knockouts, probably not an essential cofactor
II	R01061 (R), R02721 (F), Ex_bmoco[e] (R), bmocotpr (F), bmocotr (F)	1 13dpg[c] + 1 nadh[c] + 1 h[c] --> 1 C00118[c] + 1 pi[c] + 1 nad[c] , 1 C00118[c] + 1 pyr[c] --> 1 4mhetz[c], --> bmoco[e], bmoco[e] --> bmoco[p], bmoco[p] --> bmoco[c]	1	optimal	55	15		fixes growth with MoCo pathway knockouts, probably not an essential cofactor
II	R01063 (R), R02721 (F), Ex_bmoco1gdp[e] (R), bmoco1gdptpr (F), bmoco1gdptr (F)	1 13dpg[c] + 1 nadph[c] + 1 h[c] --> 1 C00118[c] + 1 pi[c] + 1 nadp[c] , 1 C00118[c] + 1 pyr[c] --> 1 4mhetz[c], --> bmoco1gdp[e], bmoco1gdp[e] --> bmoco1gdp[p], bmoco1gdp[p] --> bmoco1gdp[c]	1	optimal	55	15		fixes growth with MoCo pathway knockouts, probably not an essential cofactor
II	R01063 (R), R02721 (F), Ex_bmoco[e] (R), bmocotpr (F), bmocotr (F)	1 13dpg[c] + 1 nadph[c] + 1 h[c] --> 1 C00118[c] + 1 pi[c] + 1 nadp[c] , 1 C00118[c] + 1 pyr[c] --> 1 4mhetz[c], --> bmoco[e], bmoco[e] --> bmoco[p], bmoco[p] --> bmoco[c]	1	optimal	55	15		fixes growth with MoCo pathway knockouts, probably not an essential cofactor
II	R01064 (F), R02721 (F), Ex_bmoco1gdp[e] (R), bmoco1gdptpr (F), bmoco1gdptr (F)	1 2dh3dgal6p[c] --> 1 pyr[c] + 1 C00118[c], 1 C00118[c] + 1 pyr[c] --> 1 4mhetz[c], --> bmoco1gdp[e], bmoco1gdp[e] --> bmoco1gdp[p], bmoco1gdp[p] --> bmoco1gdp[c]	1	optimal	55	15		fixes growth with MoCo pathway knockouts, probably not an essential cofactor
II	R01064 (F), R02721 (F), Ex_bmoco[e] (R), bmocotpr (F), bmocotr (F)	1 2dh3dgal6p[c] --> 1 pyr[c] + 1 C00118[c], 1 C00118[c] + 1 pyr[c] --> 1 4mhetz[c], --> bmoco[e], bmoco[e] --> bmoco[p], bmoco[p] --> bmoco[c]	1	optimal	55	15		fixes growth with MoCo pathway knockouts, probably not an essential cofactor
II	R01066 (F), R02721 (F), Ex_bmoco1gdp[e] (R), bmoco1gdptpr (F), bmoco1gdptr (F)	1 2dr5p[c] --> 1 C00118[c] + 1 acald[c], 1 C00118[c] + 1 pyr[c] --> 1 4mhetz[c], --> bmoco1gdp[e], bmoco1gdp[e] --> bmoco1gdp[p], bmoco1gdp[p] --> bmoco1gdp[c]	1	optimal	55	15		fixes growth with MoCo pathway knockouts, probably not an essential cofactor
II	R01067 (R), R02721 (F), Ex_bmoco1gdp[e] (R), bmoco1gdptpr (F), bmoco1gdptr (F)	1 e4p[c] + 1 xu5p-D[c] --> 1 f6p[c] + 1 C00118[c] , 1 C00118[c] + 1 pyr[c] --> 1 4mhetz[c], --> bmoco1gdp[e], bmoco1gdp[e] --> bmoco1gdp[p], bmoco1gdp[p] --> bmoco1gdp[c]	1	optimal	55	15		fixes growth with MoCo pathway knockouts, probably not an essential cofactor
II	R01067 (R), R02721 (F), Ex_bmoco[e] (R), bmocotpr (F), bmocotr (F)	1 e4p[c] + 1 xu5p-D[c] --> 1 f6p[c] + 1 C00118[c] , 1 C00118[c] + 1 pyr[c] --> 1 4mhetz[c], --> bmoco[e], bmoco[e] --> bmoco[p], bmoco[p] --> bmoco[c]	1	optimal	55	15		fixes growth with MoCo pathway knockouts, probably not an essential cofactor
II	R01068 (F), R02721 (F), Ex_bmoco[e] (R), bmocotpr (F), bmocotr (F)	1 fdp[c] --> 1 dhap[c] + 1 C00118[c], 1 C00118[c] + 1 pyr[c] --> 1 4mhetz[c], --> bmoco[e], bmoco[e] --> bmoco[p], bmoco[p] --> bmoco[c]	1	optimal	55	15		fixes growth with MoCo pathway knockouts, probably not an essential cofactor
II	R01621 (F), R02721 (F), Ex_bmoco1gdp[e] (R), bmoco1gdptpr (F), bmoco1gdptr (F)	1 xu5p-D[c] + 1 pi[c] --> 1 actp[c] + 1 C00118[c] + 1 h2o[c], 1 C00118[c] + 1 pyr[c] --> 1 4mhetz[c], --> bmoco1gdp[e], bmoco1gdp[e] --> bmoco1gdp[p], bmoco1gdp[p] --> bmoco1gdp[c]	1	optimal	55	15		fixes growth with MoCo pathway knockouts, probably not an essential cofactor
II	R01621 (F), R02721 (F), Ex_bmoco[e] (R), bmocotpr (F), bmocotr (F)	1 xu5p-D[c] + 1 pi[c] --> 1 actp[c] + 1 C00118[c] + 1 h2o[c], 1 C00118[c] + 1 pyr[c] --> 1 4mhetz[c], --> bmoco[e], bmoco[e] --> bmoco[p], bmoco[p] --> bmoco[c]	1	optimal	55	15		fixes growth with MoCo pathway knockouts, probably not an essential cofactor
II	R02340 (F), R02721 (F), Ex_bmoco[e] (R), bmocotpr (F), bmocotr (F)	1 3ig3p[c] --> 1 indole[c] + 1 C00118[c], 1 C00118[c] + 1 pyr[c] --> 1 4mhetz[c], --> bmoco[e], bmoco[e] --> bmoco[p], bmoco[p] --> bmoco[c]	1	optimal	55	15		fixes growth with MoCo pathway knockouts, probably not an essential cofactor
II	R02721 (F), R05636 (R), Ex_bmoco1gdp[e] (R), bmoco1gdptpr (F), bmoco1gdptr (F)	1 C00118[c] + 1 pyr[c] --> 1 4mhetz[c], 1 dxyl5p[c] + 1 co2[c] --> 1 pyr[c] + 1 C00118[c] , --> bmoco1gdp[e], bmoco1gdp[e] --> bmoco1gdp[p], bmoco1gdp[p] --> bmoco1gdp[c]	2	optimal	55	15		fixes growth with MoCo pathway knockouts, probably not an essential cofactor
II	R02721 (F), R05636 (R), Ex_bmoco[e] (R), bmocotpr (F), bmocotr (F)	1 C00118[c] + 1 pyr[c] --> 1 4mhetz[c], 1 dxyl5p[c] + 1 co2[c] --> 1 pyr[c] + 1 C00118[c] , --> bmoco[e], bmoco[e] --> bmoco[p], bmoco[p] --> bmoco[c]	1	optimal	55	15		fixes growth with MoCo pathway knockouts, probably not an essential cofactor
II	R02721 (F), R07456 (R), Ex_bmoco1gdp[e] (R), bmoco1gdptpr (F), bmoco1gdptr (F)	1 C00118[c] + 1 pyr[c] --> 1 4mhetz[c], 1 pydx5p[c] + 1 glu-L[c] --> 1 C00118[c] + 1 ru5p-D[c] + 1 gln-L[c] , --> bmoco1gdp[e], bmoco1gdp[e] --> bmoco1gdp[p], bmoco1gdp[p] --> bmoco1gdp[c]	3	optimal	55	15		fixes growth with MoCo pathway knockouts, probably not an essential cofactor
II	R02721 (F), R07456 (R), Ex_bmoco[e] (R), bmocotpr (F), bmocotr (F)	1 C00118[c] + 1 pyr[c] --> 1 4mhetz[c], 1 pydx5p[c] + 1 glu-L[c] --> 1 C00118[c] + 1 ru5p-D[c] + 1 gln-L[c] , --> bmoco[e], bmoco[e] --> bmoco[p], bmoco[p] --> bmoco[c]	3	optimal	55	15		fixes growth with MoCo pathway knockouts, probably not an essential cofactor
II	R02721 (F), R08575 (R), Ex_bmoco1gdp[e] (R), bmoco1gdptpr (F), bmoco1gdptr (F)	1 C00118[c] + 1 pyr[c] --> 1 4mhetz[c], 1 e4p[c] + 1 f6p[c] --> 1 s7p[c] + 1 C00118[c] , --> bmoco1gdp[e], bmoco1gdp[e] --> bmoco1gdp[p], bmoco1gdp[p] --> bmoco1gdp[c]	1	optimal	55	15		fixes growth with MoCo pathway knockouts, probably not an essential cofactor
II	R02721 (F), R08575 (R), Ex_bmoco[e] (R), bmocotpr (F), bmocotr (F)	1 C00118[c] + 1 pyr[c] --> 1 4mhetz[c], 1 e4p[c] + 1 f6p[c] --> 1 s7p[c] + 1 C00118[c] , --> bmoco[e], bmoco[e] --> bmoco[p], bmoco[p] --> bmoco[c]	2	optimal	55	15		fixes growth with MoCo pathway knockouts, probably not an essential cofactor
II	R00845 (F), R02721 (F), Ex_mptamp[e] (R), mptamptpr (F), mptamptr (F)	1 glyc3p[c] + 1 nadp[c] --> 1 C00118[c] + 1 nadph[c] + 1 h[c], 1 C00118[c] + 1 pyr[c] --> 1 4mhetz[c], --> mptamp[e], mptamp[e] --> mptamp[p], mptamp[p] --> mptamp[c]	3	optimal	53	15		fixes growth with MoCo pathway knockouts, probably not an essential cofactor
II	R01015 (R), R02721 (F), Ex_mptamp[e] (R), mptamptpr (F), mptamptr (F)	1 dhap[c] --> 1 C00118[c] , 1 C00118[c] + 1 pyr[c] --> 1 4mhetz[c], --> mptamp[e], mptamp[e] --> mptamp[p], mptamp[p] --> mptamp[c]	1	optimal	53	15		fixes growth with MoCo pathway knockouts, probably not an essential cofactor
II	R01058 (R), R02721 (F), Ex_mptamp[e] (R), mptamptpr (F), mptamptr (F)	1 3pg[c] + 1 nadph[c] + 1 h[c] --> 1 C00118[c] + 1 nadp[c] + 1 h2o[c] , 1 C00118[c] + 1 pyr[c] --> 1 4mhetz[c], --> mptamp[e], mptamp[e] --> mptamp[p], mptamp[p] --> mptamp[c]	3	optimal	53	15		fixes growth with MoCo pathway knockouts, probably not an essential cofactor
II	R01059 (F), R02721 (F), Ex_mptamp[e] (R), mptamptpr (F), mptamptr (F)	1 atp[c] + 1 glyald[c] --> 1 adp[c] + 1 C00118[c], 1 C00118[c] + 1 pyr[c] --> 1 4mhetz[c], --> mptamp[e], mptamp[e] --> mptamp[p], mptamp[p] --> mptamp[c]	1	optimal	53	15		fixes growth with MoCo pathway knockouts, probably not an essential cofactor
II	R02721 (F), R02722 (F), Ex_mptamp[e] (R), mptamptpr (F), mptamptr (F)	1 C00118[c] + 1 pyr[c] --> 1 4mhetz[c], 1 ser-L[c] + 1 3ig3p[c] --> 1 trp-L[c] + 1 C00118[c] + 1 h2o[c], --> mptamp[e], mptamp[e] --> mptamp[p], mptamp[p] --> mptamp[c]	1	optimal	53	15		fixes growth with MoCo pathway knockouts, probably not an essential cofactor
II	R02721 (F), R05605 (F), Ex_mptamp[e] (R), mptamptpr (F), mptamptr (F)	1 C00118[c] + 1 pyr[c] --> 1 4mhetz[c], 1 2ddg6p[c] --> 1 C00118[c] + 1 pyr[c], --> mptamp[e], mptamp[e] --> mptamp[p], mptamp[p] --> mptamp[c]	1	optimal	53	15		fixes growth with MoCo pathway knockouts, probably not an essential cofactor
II	R02721 (F), R05636 (R), Ex_mptamp[e] (R), mptamptpr (F), mptamptr (F)	1 C00118[c] + 1 pyr[c] --> 1 4mhetz[c], 1 dxyl5p[c] + 1 co2[c] --> 1 pyr[c] + 1 C00118[c] , --> mptamp[e], mptamp[e] --> mptamp[p], mptamp[p] --> mptamp[c]	2	optimal	53	15		fixes growth with MoCo pathway knockouts, probably not an essential cofactor
II	R02721 (F), R07456 (R), Ex_mptamp[e] (R), mptamptpr (F), mptamptr (F)	1 C00118[c] + 1 pyr[c] --> 1 4mhetz[c], 1 pydx5p[c] + 1 glu-L[c] --> 1 C00118[c] + 1 ru5p-D[c] + 1 gln-L[c] , --> mptamp[e], mptamp[e] --> mptamp[p], mptamp[p] --> mptamp[c]	4	optimal	53	15		fixes growth with MoCo pathway knockouts, probably not an essential cofactor
II	R02721 (F), R08575 (R), Ex_mptamp[e] (R), mptamptpr (F), mptamptr (F)	1 C00118[c] + 1 pyr[c] --> 1 4mhetz[c], 1 e4p[c] + 1 f6p[c] --> 1 s7p[c] + 1 C00118[c] , --> mptamp[e], mptamp[e] --> mptamp[p], mptamp[p] --> mptamp[c]	1	optimal	53	15		fixes growth with MoCo pathway knockouts, probably not an essential cofactor
II	R00845 (F), R02721 (F), Ex_mpt[e] (R), mpttpr (F), mpttr (F)	1 glyc3p[c] + 1 nadp[c] --> 1 C00118[c] + 1 nadph[c] + 1 h[c], 1 C00118[c] + 1 pyr[c] --> 1 4mhetz[c], --> mpt[e], mpt[e] --> mpt[p], mpt[p] --> mpt[c]	3	optimal	51	15		fixes growth with MoCo pathway knockouts, probably not an essential cofactor
II	R01015 (R), R02721 (F), Ex_mpt[e] (R), mpttpr (F), mpttr (F)	1 dhap[c] --> 1 C00118[c] , 1 C00118[c] + 1 pyr[c] --> 1 4mhetz[c], --> mpt[e], mpt[e] --> mpt[p], mpt[p] --> mpt[c]	1	optimal	51	15		fixes growth with MoCo pathway knockouts, probably not an essential cofactor
II	R01058 (R), R02721 (F), Ex_mpt[e] (R), mpttpr (F), mpttr (F)	1 3pg[c] + 1 nadph[c] + 1 h[c] --> 1 C00118[c] + 1 nadp[c] + 1 h2o[c] , 1 C00118[c] + 1 pyr[c] --> 1 4mhetz[c], --> mpt[e], mpt[e] --> mpt[p], mpt[p] --> mpt[c]	1	optimal	51	15		fixes growth with MoCo pathway knockouts, probably not an essential cofactor
II	R01063 (R), R02721 (F), Ex_mpt[e] (R), mpttpr (F), mpttr (F)	1 13dpg[c] + 1 nadph[c] + 1 h[c] --> 1 C00118[c] + 1 pi[c] + 1 nadp[c] , 1 C00118[c] + 1 pyr[c] --> 1 4mhetz[c], --> mpt[e], mpt[e] --> mpt[p], mpt[p] --> mpt[c]	1	optimal	51	15		fixes growth with MoCo pathway knockouts, probably not an essential cofactor
II	R01066 (F), R02721 (F), Ex_mpt[e] (R), mpttpr (F), mpttr (F)	1 2dr5p[c] --> 1 C00118[c] + 1 acald[c], 1 C00118[c] + 1 pyr[c] --> 1 4mhetz[c], --> mpt[e], mpt[e] --> mpt[p], mpt[p] --> mpt[c]	1	optimal	51	15		fixes growth with MoCo pathway knockouts, probably not an essential cofactor
II	R02721 (F), R05636 (R), Ex_mpt[e] (R), mpttpr (F), mpttr (F)	1 C00118[c] + 1 pyr[c] --> 1 4mhetz[c], 1 dxyl5p[c] + 1 co2[c] --> 1 pyr[c] + 1 C00118[c] , --> mpt[e], mpt[e] --> mpt[p], mpt[p] --> mpt[c]	3	optimal	51	15		fixes growth with MoCo pathway knockouts, probably not an essential cofactor
II	R02721 (F), R07456 (R), Ex_mpt[e] (R), mpttpr (F), mpttr (F)	1 C00118[c] + 1 pyr[c] --> 1 4mhetz[c], 1 pydx5p[c] + 1 glu-L[c] --> 1 C00118[c] + 1 ru5p-D[c] + 1 gln-L[c] , --> mpt[e], mpt[e] --> mpt[p], mpt[p] --> mpt[c]	1	optimal	51	15		fixes growth with MoCo pathway knockouts, probably not an essential cofactor
II	R03443 (R)	1 acg5p[c] + 1 nadph[c] + 1 h[c] --> 1 acg5sa[c] + 1 pi[c] + 1 nadp[c]	2	optimal	19	15		fixes growth on b3958 with new FPs, adds deleted rxn (AGPR) back in
III	R09395 (F), Ex_C17023[e] (R), C17023tpr (F), C17023tr (F)	1 cpmp[c] + 2 C17023[c] --> 1 mpt[c], --> C17023[e], C17023[e] --> C17023[p], C17023[p] --> C17023[c]	4	suboptimal	6	0		fixes growth with MoCo pathway knockouts, probably not an essential cofactor
III	R00084 (F), R01469 (R)	4 ppbng[c] + 1 h2o[c] --> 1 hmbil[c] + 4 C00014[c], 1 gcald[c] + 1 C00014[c] + 1 h2o2[c] --> 1 etha[c] + 1 h2o[c] + 1 o2[c]	5	suboptimal	5	0		fixes growth on b1415, adds unrealistic O2 generating rxn
III	R00088 (F), R01469 (R)	1 atp[c] + 1 h2o[c] --> 1 itp[c] + 1 C00014[c], 1 gcald[c] + 1 C00014[c] + 1 h2o2[c] --> 1 etha[c] + 1 h2o[c] + 1 o2[c]	1	suboptimal	5	0		fixes growth on b1415, adds unrealistic O2 generating rxn
III	R00131 (F), R01469 (R)	1 urea[c] + 1 h2o[c] --> 1 co2[c] + 2 C00014[c], 1 gcald[c] + 1 C00014[c] + 1 h2o2[c] --> 1 etha[c] + 1 h2o[c] + 1 o2[c]	5	suboptimal	5	0		fixes growth on b1415, adds unrealistic O2 generating rxn
III	R00149 (R), R00357 (R)	2 adp[c] + 1 pi[c] + 1 cbp[c] --> 2 atp[c] + 1 C00014[c] + 1 co2[c] + 1 h2o[c] , 1 oaa[c] + 1 C00014[c] + 1 h2o2[c] --> 1 asp-L[c] + 1 h2o[c] + 1 o2[c]	4	suboptimal	5	0		fixes growth on b0928, unrealistic O2 forming rxn
III	R00149 (R), R00490 (R)	2 adp[c] + 1 pi[c] + 1 cbp[c] --> 2 atp[c] + 1 C00014[c] + 1 co2[c] + 1 h2o[c] , 1 fum[c] + 1 C00014[c] --> 1 asp-L[c]	1	suboptimal	5	0		fixes growth on b0928, adds existing model rxn (ASPT) in reverse
III	R00149 (R), R01469 (R)	2 adp[c] + 1 pi[c] + 1 cbp[c] --> 2 atp[c] + 1 C00014[c] + 1 co2[c] + 1 h2o[c] , 1 gcald[c] + 1 C00014[c] + 1 h2o2[c] --> 1 etha[c] + 1 h2o[c] + 1 o2[c]	4	suboptimal	5	0		fixes growth on b1415, adds unrealistic O2 generating rxn
III	R00149 (R), R07164 (R)	2 adp[c] + 1 pi[c] + 1 cbp[c] --> 2 atp[c] + 1 C00014[c] + 1 co2[c] + 1 h2o[c] , 1 oaa[c] + 1 C00014[c] + 1 nadh[c] + 1 h[c] --> 1 asp-L[c] + 1 h2o[c] + 1 nad[c]	1	suboptimal	5	0		fixes growth on b0928, adds different rxn for producing L-Asp
III	R00149 (R), R07165 (R)	2 adp[c] + 1 pi[c] + 1 cbp[c] --> 2 atp[c] + 1 C00014[c] + 1 co2[c] + 1 h2o[c] , 1 oaa[c] + 1 C00014[c] + 1 nadph[c] + 1 h[c] --> 1 asp-L[c] + 1 h2o[c] + 1 nadp[c]	1	suboptimal	5	0		fixes growth on b0928, adds different rxn for producing L-Asp
III	R00150 (R), R00357 (R)	1 adp[c] + 1 cbp[c] --> 1 atp[c] + 1 C00014[c] + 1 co2[c] , 1 oaa[c] + 1 C00014[c] + 1 h2o2[c] --> 1 asp-L[c] + 1 h2o[c] + 1 o2[c]	1	suboptimal	5	0		fixes growth on b0928, unrealistic O2 forming rxn
III	R00150 (R), R01469 (R)	1 adp[c] + 1 cbp[c] --> 1 atp[c] + 1 C00014[c] + 1 co2[c] , 1 gcald[c] + 1 C00014[c] + 1 h2o2[c] --> 1 etha[c] + 1 h2o[c] + 1 o2[c]	2	suboptimal	5	0		fixes growth on b1415, adds unrealistic O2 generating rxn
III	R00220 (F), R01469 (R)	1 ser-L[c] --> 1 pyr[c] + 1 C00014[c], 1 gcald[c] + 1 C00014[c] + 1 h2o2[c] --> 1 etha[c] + 1 h2o[c] + 1 o2[c]	1	suboptimal	5	0		fixes growth on b1415, adds unrealistic O2 generating rxn
III	R00243 (F), R00357 (R)	1 glu-L[c] + 1 nad[c] + 1 h2o[c] --> 1 akg[c] + 1 C00014[c] + 1 nadh[c] + 1 h[c], 1 oaa[c] + 1 C00014[c] + 1 h2o2[c] --> 1 asp-L[c] + 1 h2o[c] + 1 o2[c]	1	suboptimal	5	0		fixes growth on b0928, unrealistic O2 forming rxn
III	R00243 (F), R01469 (R)	1 glu-L[c] + 1 nad[c] + 1 h2o[c] --> 1 akg[c] + 1 C00014[c] + 1 nadh[c] + 1 h[c], 1 gcald[c] + 1 C00014[c] + 1 h2o2[c] --> 1 etha[c] + 1 h2o[c] + 1 o2[c]	5	suboptimal	5	0		fixes growth on b1415, adds unrealistic O2 generating rxn
III	R00248 (F), R00357 (R)	1 glu-L[c] + 1 nadp[c] + 1 h2o[c] --> 1 akg[c] + 1 C00014[c] + 1 nadph[c] + 1 h[c], 1 oaa[c] + 1 C00014[c] + 1 h2o2[c] --> 1 asp-L[c] + 1 h2o[c] + 1 o2[c]	2	suboptimal	5	0		fixes growth on b0928, unrealistic O2 forming rxn
III	R00248 (F), R00490 (R)	1 glu-L[c] + 1 nadp[c] + 1 h2o[c] --> 1 akg[c] + 1 C00014[c] + 1 nadph[c] + 1 h[c], 1 fum[c] + 1 C00014[c] --> 1 asp-L[c]	1	suboptimal	5	0		fixes growth on b0928, adds existing model rxn (ASPT) in reverse
III	R00248 (F), R01469 (R)	1 glu-L[c] + 1 nadp[c] + 1 h2o[c] --> 1 akg[c] + 1 C00014[c] + 1 nadph[c] + 1 h[c], 1 gcald[c] + 1 C00014[c] + 1 h2o2[c] --> 1 etha[c] + 1 h2o[c] + 1 o2[c]	2	suboptimal	5	0		fixes growth on b1415, adds unrealistic O2 generating rxn
III	R00250 (F), R00357 (R)	1 glu-L[c] + 1 o2[c] + 1 h2o[c] --> 1 akg[c] + 1 C00014[c] + 1 h2o2[c], 1 oaa[c] + 1 C00014[c] + 1 h2o2[c] --> 1 asp-L[c] + 1 h2o[c] + 1 o2[c]	4	suboptimal	5	0		fixes growth on b0928, unrealistic O2 forming rxn
III	R00250 (F), R00490 (R)	1 glu-L[c] + 1 o2[c] + 1 h2o[c] --> 1 akg[c] + 1 C00014[c] + 1 h2o2[c], 1 fum[c] + 1 C00014[c] --> 1 asp-L[c]	1	suboptimal	5	0		fixes growth on b0928, adds existing model rxn (ASPT) in reverse
III	R00250 (F), R01469 (R)	1 glu-L[c] + 1 o2[c] + 1 h2o[c] --> 1 akg[c] + 1 C00014[c] + 1 h2o2[c], 1 gcald[c] + 1 C00014[c] + 1 h2o2[c] --> 1 etha[c] + 1 h2o[c] + 1 o2[c]	5	suboptimal	5	0		fixes growth on b1415, adds unrealistic O2 generating rxn
III	R00253 (R), R00357 (R)	1 adp[c] + 1 pi[c] + 1 gln-L[c] --> 1 atp[c] + 1 glu-L[c] + 1 C00014[c] , 1 oaa[c] + 1 C00014[c] + 1 h2o2[c] --> 1 asp-L[c] + 1 h2o[c] + 1 o2[c]	1	suboptimal	5	0		fixes growth on b0928, unrealistic O2 forming rxn
III	R00253 (R), R01469 (R)	1 adp[c] + 1 pi[c] + 1 gln-L[c] --> 1 atp[c] + 1 glu-L[c] + 1 C00014[c] , 1 gcald[c] + 1 C00014[c] + 1 h2o2[c] --> 1 etha[c] + 1 h2o[c] + 1 o2[c]	5	suboptimal	5	0		fixes growth on b1415, adds unrealistic O2 generating rxn
III	R00253 (R), R07164 (R)	1 adp[c] + 1 pi[c] + 1 gln-L[c] --> 1 atp[c] + 1 glu-L[c] + 1 C00014[c] , 1 oaa[c] + 1 C00014[c] + 1 nadh[c] + 1 h[c] --> 1 asp-L[c] + 1 h2o[c] + 1 nad[c]	1	suboptimal	5	0		fixes growth on b0928, adds different rxn for producing L-Asp
III	R00256 (F), R00357 (R)	1 gln-L[c] + 1 h2o[c] --> 1 glu-L[c] + 1 C00014[c], 1 oaa[c] + 1 C00014[c] + 1 h2o2[c] --> 1 asp-L[c] + 1 h2o[c] + 1 o2[c]	4	suboptimal	5	0		fixes growth on b0928, unrealistic O2 forming rxn
III	R00256 (F), R01469 (R)	1 gln-L[c] + 1 h2o[c] --> 1 glu-L[c] + 1 C00014[c], 1 gcald[c] + 1 C00014[c] + 1 h2o2[c] --> 1 etha[c] + 1 h2o[c] + 1 o2[c]	5	suboptimal	5	0		fixes growth on b1415, adds unrealistic O2 generating rxn
III	R00256 (F), R07164 (R)	1 gln-L[c] + 1 h2o[c] --> 1 glu-L[c] + 1 C00014[c], 1 oaa[c] + 1 C00014[c] + 1 nadh[c] + 1 h[c] --> 1 asp-L[c] + 1 h2o[c] + 1 nad[c]	1	suboptimal	5	0		fixes growth on b0928, adds different rxn for producing L-Asp
III	R00256 (F), R07165 (R)	1 gln-L[c] + 1 h2o[c] --> 1 glu-L[c] + 1 C00014[c], 1 oaa[c] + 1 C00014[c] + 1 nadph[c] + 1 h[c] --> 1 asp-L[c] + 1 h2o[c] + 1 nadp[c]	1	suboptimal	5	0		fixes growth on b0928, adds different rxn for producing L-Asp
III	R00357 (R), R00396 (F)	1 oaa[c] + 1 C00014[c] + 1 h2o2[c] --> 1 asp-L[c] + 1 h2o[c] + 1 o2[c] , 1 ala-L[c] + 1 nad[c] + 1 h2o[c] --> 1 pyr[c] + 1 C00014[c] + 1 nadh[c] + 1 h[c]	2	suboptimal	5	0		fixes growth on b0928, unrealistic O2 forming rxn
III	R00357 (R), R00484 (F)	1 oaa[c] + 1 C00014[c] + 1 h2o2[c] --> 1 asp-L[c] + 1 h2o[c] + 1 o2[c] , 1 cbasp[c] + 1 h2o[c] --> 1 asp-L[c] + 1 co2[c] + 1 C00014[c]	4	suboptimal	5	0		fixes growth on b0928, unrealistic O2 forming rxn
III	R00357 (R), R00782 (F)	1 oaa[c] + 1 C00014[c] + 1 h2o2[c] --> 1 asp-L[c] + 1 h2o[c] + 1 o2[c] , 1 cys-L[c] + 1 h2o[c] --> 1 h2s[c] + 1 pyr[c] + 1 C00014[c]	2	suboptimal	5	0		fixes growth on b0928, unrealistic O2 forming rxn
III	R00357 (R), R00974 (F)	1 oaa[c] + 1 C00014[c] + 1 h2o2[c] --> 1 asp-L[c] + 1 h2o[c] + 1 o2[c] , 1 csn[c] + 1 h2o[c] --> 1 ura[c] + 1 C00014[c]	1	suboptimal	5	0		fixes growth on b0928, unrealistic O2 forming rxn
III	R00357 (R), R01053 (R)	1 oaa[c] + 1 C00014[c] + 1 h2o2[c] --> 1 asp-L[c] + 1 h2o[c] + 1 o2[c] , 1 adp[c] + 1 pi[c] + 1 pram[c] --> 1 atp[c] + 1 r5p[c] + 1 C00014[c]	2	suboptimal	5	0		fixes growth on b0928, unrealistic O2 forming rxn
III	R00357 (R), R05552 (R)	1 oaa[c] + 1 C00014[c] + 1 h2o2[c] --> 1 asp-L[c] + 1 h2o[c] + 1 o2[c] , 1 4adcho[c] + 1 h2o[c] --> 1 chor[c] + 1 C00014[c]	1	suboptimal	5	0		fixes growth on b0928, unrealistic O2 forming rxn
III	R00357 (R), R07641 (R)	1 oaa[c] + 1 C00014[c] + 1 h2o2[c] --> 1 asp-L[c] + 1 h2o[c] + 1 o2[c] , 2 adp[c] + 1 pi[c] + 1 cbp[c] --> 2 atp[c] + 1 hco3[c] + 1 C00014[c]	4	suboptimal	5	0		fixes growth on b0928, unrealistic O2 forming rxn
III	R00357 (F), R01469 (R)	1 asp-L[c] + 1 h2o[c] + 1 o2[c] --> 1 oaa[c] + 1 C00014[c] + 1 h2o2[c], 1 gcald[c] + 1 C00014[c] + 1 h2o2[c] --> 1 etha[c] + 1 h2o[c] + 1 o2[c]	1	suboptimal	5	0		fixes growth on b1415, adds unrealistic O2 generating rxn
III	R00365 (F), R01469 (R)	1 gly[c] + 1 h2o[c] + 1 nad[c] --> 1 glx[c] + 1 C00014[c] + 1 nadh[c] + 1 h[c], 1 gcald[c] + 1 C00014[c] + 1 h2o2[c] --> 1 etha[c] + 1 h2o[c] + 1 o2[c]	1	suboptimal	5	0		fixes growth on b1415, adds unrealistic O2 generating rxn
III	R00366 (F), R01469 (R)	1 gly[c] + 1 h2o[c] + 1 o2[c] --> 1 glx[c] + 1 C00014[c] + 1 h2o2[c], 1 gcald[c] + 1 C00014[c] + 1 h2o2[c] --> 1 etha[c] + 1 h2o[c] + 1 o2[c]	2	suboptimal	5	0		fixes growth on b1415, adds unrealistic O2 generating rxn
III	R00396 (F), R01469 (R)	1 ala-L[c] + 1 nad[c] + 1 h2o[c] --> 1 pyr[c] + 1 C00014[c] + 1 nadh[c] + 1 h[c], 1 gcald[c] + 1 C00014[c] + 1 h2o2[c] --> 1 etha[c] + 1 h2o[c] + 1 o2[c]	5	suboptimal	5	0		fixes growth on b1415, adds unrealistic O2 generating rxn
III	R00469 (F), R01469 (R)	1 urdglyc[c] + 1 h2o[c] --> 1 glx[c] + 2 C00014[c] + 1 co2[c], 1 gcald[c] + 1 C00014[c] + 1 h2o2[c] --> 1 etha[c] + 1 h2o[c] + 1 o2[c]	5	suboptimal	5	0		fixes growth on b1415, adds unrealistic O2 generating rxn
III	R00483 (R), R01469 (R)	1 amp[c] + 1 ppi[c] + 1 asn-L[c] --> 1 atp[c] + 1 asp-L[c] + 1 C00014[c] , 1 gcald[c] + 1 C00014[c] + 1 h2o2[c] --> 1 etha[c] + 1 h2o[c] + 1 o2[c]	1	suboptimal	5	0		fixes growth on b1415, adds unrealistic O2 generating rxn
III	R00484 (F), R00490 (R)	1 cbasp[c] + 1 h2o[c] --> 1 asp-L[c] + 1 co2[c] + 1 C00014[c], 1 fum[c] + 1 C00014[c] --> 1 asp-L[c]	5	suboptimal	5	0		fixes growth on b0928, adds existing model rxn (ASPT) in reverse
III	R00484 (F), R01469 (R)	1 cbasp[c] + 1 h2o[c] --> 1 asp-L[c] + 1 co2[c] + 1 C00014[c], 1 gcald[c] + 1 C00014[c] + 1 h2o2[c] --> 1 etha[c] + 1 h2o[c] + 1 o2[c]	1	suboptimal	5	0		fixes growth on b1415, adds unrealistic O2 generating rxn
III	R00484 (F), R07164 (R)	1 cbasp[c] + 1 h2o[c] --> 1 asp-L[c] + 1 co2[c] + 1 C00014[c], 1 oaa[c] + 1 C00014[c] + 1 nadh[c] + 1 h[c] --> 1 asp-L[c] + 1 h2o[c] + 1 nad[c]	4	suboptimal	5	0		fixes growth on b0928, adds different rxn for producing L-Asp
III	R00484 (F), R07165 (R)	1 cbasp[c] + 1 h2o[c] --> 1 asp-L[c] + 1 co2[c] + 1 C00014[c], 1 oaa[c] + 1 C00014[c] + 1 nadph[c] + 1 h[c] --> 1 asp-L[c] + 1 h2o[c] + 1 nadp[c]	4	suboptimal	5	0		fixes growth on b0928, adds different rxn for producing L-Asp
III	R00485 (F), R00490 (R)	1 asn-L[c] + 1 h2o[c] --> 1 asp-L[c] + 1 C00014[c], 1 fum[c] + 1 C00014[c] --> 1 asp-L[c]	1	suboptimal	5	0		fixes growth on b0928, adds existing model rxn (ASPT) in reverse
III	R00490 (R), R01053 (R)	1 fum[c] + 1 C00014[c] --> 1 asp-L[c] , 1 adp[c] + 1 pi[c] + 1 pram[c] --> 1 atp[c] + 1 r5p[c] + 1 C00014[c]	2	suboptimal	5	0		fixes growth on b0928, adds existing model rxn (ASPT) in reverse
III	R00490 (R), R01230 (R)	1 fum[c] + 1 C00014[c] --> 1 asp-L[c] , 1 amp[c] + 1 ppi[c] + 1 gmp[c] --> 1 atp[c] + 1 xmp[c] + 1 C00014[c]	1	suboptimal	5	0		fixes growth on b0928, adds existing model rxn (ASPT) in reverse
III	R00490 (R), R01663 (F)	1 fum[c] + 1 C00014[c] --> 1 asp-L[c] , 1 dcmp[c] + 1 h2o[c] --> 1 dump[c] + 1 C00014[c]	1	suboptimal	5	0		fixes growth on b0928, adds existing model rxn (ASPT) in reverse
III	R00490 (R), R02485 (F)	1 fum[c] + 1 C00014[c] --> 1 asp-L[c] , 1 dcyt[c] + 1 h2o[c] --> 1 duri[c] + 1 C00014[c]	1	suboptimal	5	0		fixes growth on b0928, adds existing model rxn (ASPT) in reverse
III	R00490 (R), R02529 (F)	1 fum[c] + 1 C00014[c] --> 1 asp-L[c] , 1 aact[c] + 1 h2o[c] + 1 o2[c] --> 1 mthgxl[c] + 1 C00014[c] + 1 h2o2[c]	1	suboptimal	5	0		fixes growth on b0928, adds existing model rxn (ASPT) in reverse
III	R00490 (R), R07226 (R)	1 fum[c] + 1 C00014[c] --> 1 asp-L[c] , 1 gly[c] + 1 pi[c] + 1 trdrd[c] --> 1 actp[c] + 1 C00014[c] + 1 trdox[c] + 1 h2o[c]	1	suboptimal	5	0		fixes growth on b0928, adds existing model rxn (ASPT) in reverse
III	R00490 (R), R07641 (R)	1 fum[c] + 1 C00014[c] --> 1 asp-L[c] , 2 adp[c] + 1 pi[c] + 1 cbp[c] --> 2 atp[c] + 1 hco3[c] + 1 C00014[c]	1	suboptimal	5	0		fixes growth on b0928, adds existing model rxn (ASPT) in reverse
III	R00493 (R), R01339 (F)	1 C05167[c] + 1 oaa[c] --> 1 asp-L[c] + 1 C00161[c] , 1 C00161[c] + 1 glu-L[c] --> 1 C05167[c] + 1 akg[c]	2	suboptimal	5	0		fixes growth on b0928, adds nonspecific/generic reaction
III	R00552 (F), R01469 (R)	1 arg-L[c] + 1 h2o[c] --> 1 citr-L[c] + 1 C00014[c], 1 gcald[c] + 1 C00014[c] + 1 h2o2[c] --> 1 etha[c] + 1 h2o[c] + 1 o2[c]	3	suboptimal	5	0		fixes growth on b1415, adds unrealistic O2 generating rxn
III	R00689 (F), R01469 (R)	1 phe-L[c] + 1 h2o[c] + 1 o2[c] --> 1 phpyr[c] + 1 C00014[c] + 1 h2o2[c], 1 gcald[c] + 1 C00014[c] + 1 h2o2[c] --> 1 etha[c] + 1 h2o[c] + 1 o2[c]	1	suboptimal	5	0		fixes growth on b1415, adds unrealistic O2 generating rxn
III	R00729 (F), R01469 (R)	1 tyr-L[c] + 1 h2o[c] + 1 o2[c] --> 1 34hpp[c] + 1 C00014[c] + 1 h2o2[c], 1 gcald[c] + 1 C00014[c] + 1 h2o2[c] --> 1 etha[c] + 1 h2o[c] + 1 o2[c]	1	suboptimal	5	0		fixes growth on b1415, adds unrealistic O2 generating rxn
III	R00732 (R), R01731 (F)	1 tyr-L[c] + 1 co2[c] + 1 nadh[c] + 1 h[c] --> 1 C00826[c] + 1 nad[c] , 1 oaa[c] + 1 C00826[c] --> 1 asp-L[c] + 1 pphn[c]	2	suboptimal	5	0		fixes growth on b0928, adds different rxn for producing L-Asp
III	R00733 (R), R01731 (F)	1 tyr-L[c] + 1 co2[c] + 1 nadph[c] + 1 h[c] --> 1 C00826[c] + 1 nadp[c] , 1 oaa[c] + 1 C00826[c] --> 1 asp-L[c] + 1 pphn[c]	1	suboptimal	5	0		fixes growth on b0928, adds different rxns for producing L-Asp
III	R00749 (F), R01469 (R)	1 etha[c] --> 1 acald[c] + 1 C00014[c], 1 gcald[c] + 1 C00014[c] + 1 h2o2[c] --> 1 etha[c] + 1 h2o[c] + 1 o2[c]	3	suboptimal	5	0		fixes growth on b1415, adds unrealistic O2 generating rxn
III	R00765 (F), R01469 (R)	1 gam6p[c] + 1 h2o[c] --> 1 f6p[c] + 1 C00014[c], 1 gcald[c] + 1 C00014[c] + 1 h2o2[c] --> 1 etha[c] + 1 h2o[c] + 1 o2[c]	1	suboptimal	5	0		fixes growth on b1415, adds unrealistic O2 generating rxn
III	R00782 (F), R01469 (R)	1 cys-L[c] + 1 h2o[c] --> 1 h2s[c] + 1 pyr[c] + 1 C00014[c], 1 gcald[c] + 1 C00014[c] + 1 h2o2[c] --> 1 etha[c] + 1 h2o[c] + 1 o2[c]	1	suboptimal	5	0		fixes growth on b1415, adds unrealistic O2 generating rxn
III	R00782 (F), R07165 (R)	1 cys-L[c] + 1 h2o[c] --> 1 h2s[c] + 1 pyr[c] + 1 C00014[c], 1 oaa[c] + 1 C00014[c] + 1 nadph[c] + 1 h[c] --> 1 asp-L[c] + 1 h2o[c] + 1 nadp[c]	1	suboptimal	5	0		fixes growth on b0928, adds different rxn for producing L-Asp
III	R00996 (F), R01469 (R)	1 thr-L[c] --> 1 2obut[c] + 1 C00014[c], 1 gcald[c] + 1 C00014[c] + 1 h2o2[c] --> 1 etha[c] + 1 h2o[c] + 1 o2[c]	2	suboptimal	5	0		fixes growth on b1415, adds unrealistic O2 generating rxn
III	R00999 (F), R01469 (R)	1 suchms[c] + 1 h2o[c] --> 1 2obut[c] + 1 succ[c] + 1 C00014[c], 1 gcald[c] + 1 C00014[c] + 1 h2o2[c] --> 1 etha[c] + 1 h2o[c] + 1 o2[c]	4	suboptimal	5	0		fixes growth on b1415, adds unrealistic O2 generating rxn
III	R01001 (F), R01469 (R)	1 cyst-L[c] + 1 h2o[c] --> 1 cys-L[c] + 1 C00014[c] + 1 2obut[c], 1 gcald[c] + 1 C00014[c] + 1 h2o2[c] --> 1 etha[c] + 1 h2o[c] + 1 o2[c]	1	suboptimal	5	0		fixes growth on b1415, adds unrealistic O2 generating rxn
III	R01053 (R), R07165 (R)	1 adp[c] + 1 pi[c] + 1 pram[c] --> 1 atp[c] + 1 r5p[c] + 1 C00014[c] , 1 oaa[c] + 1 C00014[c] + 1 nadph[c] + 1 h[c] --> 1 asp-L[c] + 1 h2o[c] + 1 nadp[c]	1	suboptimal	5	0		fixes growth on b0928, adds different rxn for producing L-Asp
III	R01151 (F), R01469 (R)	1 ptrc[c] + 1 o2[c] + 1 h2o[c] --> 1 4abutn[c] + 1 C00014[c] + 1 h2o2[c], 1 gcald[c] + 1 C00014[c] + 1 h2o2[c] --> 1 etha[c] + 1 h2o[c] + 1 o2[c]	1	suboptimal	5	0		fixes growth on b1415, adds unrealistic O2 generating rxn
III	R01221 (F), R01469 (R)	1 gly[c] + 1 thf[c] + 1 nad[c] --> 1 mlthf[c] + 1 C00014[c] + 1 co2[c] + 1 nadh[c] + 1 h[c], 1 gcald[c] + 1 C00014[c] + 1 h2o2[c] --> 1 etha[c] + 1 h2o[c] + 1 o2[c]	3	suboptimal	5	0		fixes growth on b1415, adds unrealistic O2 generating rxn
III	R01286 (F), R01469 (R)	1 cyst-L[c] + 1 h2o[c] --> 1 hcys-L[c] + 1 C00014[c] + 1 pyr[c], 1 gcald[c] + 1 C00014[c] + 1 h2o2[c] --> 1 etha[c] + 1 h2o[c] + 1 o2[c]	1	suboptimal	5	0		fixes growth on b1415, adds unrealistic O2 generating rxn
III	R01469 (R), R01663 (F)	1 gcald[c] + 1 C00014[c] + 1 h2o2[c] --> 1 etha[c] + 1 h2o[c] + 1 o2[c] , 1 dcmp[c] + 1 h2o[c] --> 1 dump[c] + 1 C00014[c]	1	suboptimal	5	0		fixes growth on b1415, adds unrealistic O2 generating rxn
III	R01469 (R), R01676 (F)	1 gcald[c] + 1 C00014[c] + 1 h2o2[c] --> 1 etha[c] + 1 h2o[c] + 1 o2[c] , 1 gua[c] + 1 h2o[c] --> 1 xan[c] + 1 C00014[c]	2	suboptimal	5	0		fixes growth on b1415, adds unrealistic O2 generating rxn
III	R01469 (R), R01710 (F)	1 gcald[c] + 1 C00014[c] + 1 h2o2[c] --> 1 etha[c] + 1 h2o[c] + 1 o2[c] , 1 pydam[c] + 1 h2o[c] + 1 o2[c] --> 1 pydx[c] + 1 C00014[c] + 1 h2o2[c]	1	suboptimal	5	0		fixes growth on b1415, adds unrealistic O2 generating rxn
III	R01469 (R), R02196 (F)	1 gcald[c] + 1 C00014[c] + 1 h2o2[c] --> 1 etha[c] + 1 h2o[c] + 1 o2[c] , 1 ile-L[c] + 1 nad[c] + 1 h2o[c] --> 1 3mop[c] + 1 C00014[c] + 1 nadh[c] + 1 h[c]	1	suboptimal	5	0		fixes growth on b1415, adds unrealistic O2 generating rxn
III	R01469 (R), R02325 (F)	1 gcald[c] + 1 C00014[c] + 1 h2o2[c] --> 1 etha[c] + 1 h2o[c] + 1 o2[c] , 1 dctp[c] + 1 h2o[c] --> 1 dutp[c] + 1 C00014[c]	2	suboptimal	5	0		fixes growth on b1415, adds unrealistic O2 generating rxn
III	R01469 (R), R02485 (F)	1 gcald[c] + 1 C00014[c] + 1 h2o2[c] --> 1 etha[c] + 1 h2o[c] + 1 o2[c] , 1 dcyt[c] + 1 h2o[c] --> 1 duri[c] + 1 C00014[c]	1	suboptimal	5	0		fixes growth on b1415, adds unrealistic O2 generating rxn
III	R01469 (R), R02529 (F)	1 gcald[c] + 1 C00014[c] + 1 h2o2[c] --> 1 etha[c] + 1 h2o[c] + 1 o2[c] , 1 aact[c] + 1 h2o[c] + 1 o2[c] --> 1 mthgxl[c] + 1 C00014[c] + 1 h2o2[c]	2	suboptimal	5	0		fixes growth on b1415, adds unrealistic O2 generating rxn
III	R01469 (R), R02556 (F)	1 gcald[c] + 1 C00014[c] + 1 h2o2[c] --> 1 etha[c] + 1 h2o[c] + 1 o2[c] , 1 dad-2[c] + 1 h2o[c] --> 1 din[c] + 1 C00014[c]	1	suboptimal	5	0		fixes growth on b1415, adds unrealistic O2 generating rxn
III	R01469 (R), R04189 (F)	1 gcald[c] + 1 C00014[c] + 1 h2o2[c] --> 1 etha[c] + 1 h2o[c] + 1 o2[c] , 1 sucarg[c] + 2 h2o[c] --> 1 sucorn[c] + 1 co2[c] + 2 C00014[c]	5	suboptimal	5	0		fixes growth on b1415, adds unrealistic O2 generating rxn
III	R01469 (R), R05861 (F)	1 gcald[c] + 1 C00014[c] + 1 h2o2[c] --> 1 etha[c] + 1 h2o[c] + 1 o2[c] , 1 ala-D[c] + 1 h2o[c] + 1 o2[c] --> 1 pyr[c] + 1 C00014[c] + 1 h2o2[c]	2	suboptimal	5	0		fixes growth on b1415, adds unrealistic O2 generating rxn
III	R01469 (R), R07164 (F)	1 gcald[c] + 1 C00014[c] + 1 h2o2[c] --> 1 etha[c] + 1 h2o[c] + 1 o2[c] , 1 asp-L[c] + 1 h2o[c] + 1 nad[c] --> 1 oaa[c] + 1 C00014[c] + 1 nadh[c] + 1 h[c]	1	suboptimal	5	0		fixes growth on b1415, adds unrealistic O2 generating rxn
III	R01469 (R), R07226 (R)	1 gcald[c] + 1 C00014[c] + 1 h2o2[c] --> 1 etha[c] + 1 h2o[c] + 1 o2[c] , 1 gly[c] + 1 pi[c] + 1 trdrd[c] --> 1 actp[c] + 1 C00014[c] + 1 trdox[c] + 1 h2o[c]	1	suboptimal	5	0		fixes growth on b1415, adds unrealistic O2 generating rxn
III	R01469 (R), R07307 (F)	1 gcald[c] + 1 C00014[c] + 1 h2o2[c] --> 1 etha[c] + 1 h2o[c] + 1 o2[c] , 1 dctp[c] + 2 h2o[c] --> 1 dump[c] + 1 ppi[c] + 1 C00014[c]	1	suboptimal	5	0		fixes growth on b1415, adds unrealistic O2 generating rxn
III	R01469 (R), R07415 (F)	1 gcald[c] + 1 C00014[c] + 1 h2o2[c] --> 1 etha[c] + 1 h2o[c] + 1 o2[c] , 1 ggptrc[c] + 1 h2o[c] + 1 o2[c] --> 1 ggbutal[c] + 1 C00014[c] + 1 h2o2[c]	3	suboptimal	5	0		fixes growth on b1415, adds unrealistic O2 generating rxn
III	R01469 (R), R07641 (R)	1 gcald[c] + 1 C00014[c] + 1 h2o2[c] --> 1 etha[c] + 1 h2o[c] + 1 o2[c] , 2 adp[c] + 1 pi[c] + 1 cbp[c] --> 2 atp[c] + 1 hco3[c] + 1 C00014[c]	5	suboptimal	5	0		fixes growth on b1415, adds unrealistic O2 generating rxn
III	R01469 (F), R07164 (R)	1 etha[c] + 1 h2o[c] + 1 o2[c] --> 1 gcald[c] + 1 C00014[c] + 1 h2o2[c], 1 oaa[c] + 1 C00014[c] + 1 nadh[c] + 1 h[c] --> 1 asp-L[c] + 1 h2o[c] + 1 nad[c]	1	suboptimal	5	0		fixes growth on b0928, adds different rxn for producing L-Asp
III	R01663 (F), R07164 (R)	1 dcmp[c] + 1 h2o[c] --> 1 dump[c] + 1 C00014[c], 1 oaa[c] + 1 C00014[c] + 1 nadh[c] + 1 h[c] --> 1 asp-L[c] + 1 h2o[c] + 1 nad[c]	1	suboptimal	5	0		fixes growth on b0928, adds different rxn for producing L-Asp
III	R01785 (R), R01902 (R)	1 dhap[c] + 1 gcald[c] --> 1 C06441[c] , 1 adp[c] + 1 C06441[c] --> 1 atp[c] + 1 xylu-L[c]	5	suboptimal	5	0		fixes growth on b1415, adds new rxns to consume gcald
III	R02325 (F), R07164 (R)	1 dctp[c] + 1 h2o[c] --> 1 dutp[c] + 1 C00014[c], 1 oaa[c] + 1 C00014[c] + 1 nadh[c] + 1 h[c] --> 1 asp-L[c] + 1 h2o[c] + 1 nad[c]	1	suboptimal	5	0		fixes growth on b0928, adds different rxn for producing L-Asp
III	R02485 (F), R07164 (R)	1 dcyt[c] + 1 h2o[c] --> 1 duri[c] + 1 C00014[c], 1 oaa[c] + 1 C00014[c] + 1 nadh[c] + 1 h[c] --> 1 asp-L[c] + 1 h2o[c] + 1 nad[c]	1	suboptimal	5	0		fixes growth on b0928, adds different rxn for producing L-Asp
III	R07164 (R), R07641 (R)	1 oaa[c] + 1 C00014[c] + 1 nadh[c] + 1 h[c] --> 1 asp-L[c] + 1 h2o[c] + 1 nad[c] , 2 adp[c] + 1 pi[c] + 1 cbp[c] --> 2 atp[c] + 1 hco3[c] + 1 C00014[c]	2	suboptimal	5	0		fixes growth on b0928, adds different rxn for producing L-Asp
III	R00490 (R), R00697 (F)	1 fum[c] + 1 C00014[c] --> 1 asp-L[c] , 1 phe-L[c] --> 1 cinnm[c] + 1 C00014[c]	1	suboptimal	4	0		fixes growth on b0928, adds existing model rxn (ASPT) in reverse
III	R00697 (F), R01469 (R)	1 phe-L[c] --> 1 cinnm[c] + 1 C00014[c], 1 gcald[c] + 1 C00014[c] + 1 h2o2[c] --> 1 etha[c] + 1 h2o[c] + 1 o2[c]	1	suboptimal	4	0		fixes growth on b1415, adds unrealistic O2 generating rxn
III	R00980 (F), R01469 (R)	1 anth[c] + 1 o2[c] + 1 nadph[c] + 1 h[c] --> 1 23dhb[c] + 1 C00014[c] + 1 nadp[c], 1 gcald[c] + 1 C00014[c] + 1 h2o2[c] --> 1 etha[c] + 1 h2o[c] + 1 o2[c]	2	suboptimal	4	0		fixes growth on b1415, adds unrealistic O2 generating rxn
III	R01469 (R), R07316 (F)	1 gcald[c] + 1 C00014[c] + 1 h2o2[c] --> 1 etha[c] + 1 h2o[c] + 1 o2[c] , 1 cbm[c] --> 1 C00014[c] + 1 co2[c]	1	suboptimal	4	0		fixes growth on b1415, adds unrealistic O2 generating rxn
III	Ex_pppg9[e] (R), pppg9tpr (F), pppg9tr (F)	--> pppg9[e], pppg9[e] --> pppg9[p], pppg9[p] --> pppg9[c]	2	suboptimal	3	0		fixes growth on b3867, b3997
III	Ex_cpppg3[e] (R), cpppg3tpr (F), cpppg3tr (F)	--> cpppg3[e], cpppg3[e] --> cpppg3[p], cpppg3[p] --> cpppg3[c]	2	suboptimal	2	0		fixes growth on b3997
III	R00281 (F), R04178 (R), Ex_C05770[e] (R), C05770tpr (F), C05770tr (F)	1 C00028[c] + 1 nadh[c] + 1 h[c] --> 1 C00030[c] + 1 nad[c], 1 C05770[c] + 3 C00030[c] --> 1 cpppg3[c] + 3 C00028[c] , --> C05770[e], C05770[e] --> C05770[p], C05770[p] --> C05770[c]	2	suboptimal	2	0		uses uptake of coproporphyrin III to make cpppg3
III	R00282 (F), R04178 (R), Ex_C05770[e] (R), C05770tpr (F), C05770tr (F)	1 C00028[c] + 1 nadph[c] + 1 h[c] --> 1 C00030[c] + 1 nadp[c], 1 C05770[c] + 3 C00030[c] --> 1 cpppg3[c] + 3 C00028[c] , --> C05770[e], C05770[e] --> C05770[p], C05770[p] --> C05770[c]	1	suboptimal	2	0		uses uptake of coproporphyrin III to make cpppg3
III	R00294 (R), R04178 (R), Ex_C05770[e] (R), C05770tpr (F), C05770tr (F)	1 n2o[c] + 1 C00028[c] + 1 h2o[c] --> 1 C00030[c] + 2 no[c] , 1 C05770[c] + 3 C00030[c] --> 1 cpppg3[c] + 3 C00028[c] , --> C05770[e], C05770[e] --> C05770[p], C05770[p] --> C05770[c]	2	suboptimal	2	0		uses uptake of coproporphyrin III to make cpppg3
III	R00297 (F), R04178 (R), Ex_C05770[e] (R), C05770tpr (F), C05770tr (F)	1 lac-D[c] + 1 C00028[c] --> 1 pyr[c] + 1 C00030[c], 1 C05770[c] + 3 C00030[c] --> 1 cpppg3[c] + 3 C00028[c] , --> C05770[e], C05770[e] --> C05770[p], C05770[p] --> C05770[c]	2	suboptimal	2	0		uses uptake of coproporphyrin III to make cpppg3
III	R00326 (F), R04178 (R), Ex_C05770[e] (R), C05770tpr (F), C05770tr (F)	1 acald[c] + 1 C00028[c] + 1 h2o[c] --> 1 ac[c] + 1 C00030[c], 1 C05770[c] + 3 C00030[c] --> 1 cpppg3[c] + 3 C00028[c] , --> C05770[e], C05770[e] --> C05770[p], C05770[p] --> C05770[c]	1	suboptimal	2	0		uses uptake of coproporphyrin III to make cpppg3
III	R00476 (F), R04178 (R), Ex_C05770[e] (R), C05770tpr (F), C05770tr (F)	1 glyclt[c] + 1 C00028[c] --> 1 glx[c] + 1 C00030[c], 1 C05770[c] + 3 C00030[c] --> 1 cpppg3[c] + 3 C00028[c] , --> C05770[e], C05770[e] --> C05770[p], C05770[p] --> C05770[c]	2	suboptimal	2	0		uses uptake of coproporphyrin III to make cpppg3
III	R00798 (F), R04178 (R), Ex_C05770[e] (R), C05770tpr (F), C05770tr (F)	1 no2[c] + 1 C00028[c] + 1 h2o[c] --> 1 no3[c] + 1 C00030[c], 1 C05770[c] + 3 C00030[c] --> 1 cpppg3[c] + 3 C00028[c] , --> C05770[e], C05770[e] --> C05770[p], C05770[p] --> C05770[c]	2	suboptimal	2	0		uses uptake of coproporphyrin III to make cpppg3
III	R00860 (F), R04178 (R), Ex_C05770[e] (R), C05770tpr (F), C05770tr (F)	1 so3[c] + 1 C00028[c] + 1 amp[c] --> 1 aps[c] + 1 C00030[c], 1 C05770[c] + 3 C00030[c] --> 1 cpppg3[c] + 3 C00028[c] , --> C05770[e], C05770[e] --> C05770[p], C05770[p] --> C05770[c]	1	suboptimal	2	0		uses uptake of coproporphyrin III to make cpppg3
III	R00861 (F), R04178 (R), Ex_C05770[e] (R), C05770tpr (F), C05770tr (F)	1 h2s[c] + 1 C00028[c] + 3 h2o[c] --> 1 so3[c] + 1 C00030[c], 1 C05770[c] + 3 C00030[c] --> 1 cpppg3[c] + 3 C00028[c] , --> C05770[e], C05770[e] --> C05770[p], C05770[p] --> C05770[c]	1	suboptimal	2	0		uses uptake of coproporphyrin III to make cpppg3
III	R01045 (F), R04178 (R), Ex_C05770[e] (R), C05770tpr (F), C05770tr (F)	1 glyc[c] + 1 C00028[c] --> 1 dha[c] + 1 C00030[c], 1 C05770[c] + 3 C00030[c] --> 1 cpppg3[c] + 3 C00028[c] , --> C05770[e], C05770[e] --> C05770[p], C05770[p] --> C05770[c]	1	suboptimal	2	0		uses uptake of coproporphyrin III to make cpppg3
III	R01178 (F), R04178 (R), Ex_C05770[e] (R), C05770tpr (F), C05770tr (F)	1 btcoa[c] + 1 C00028[c] --> 1 b2coa[c] + 1 C00030[c], 1 C05770[c] + 3 C00030[c] --> 1 cpppg3[c] + 3 C00028[c] , --> C05770[e], C05770[e] --> C05770[p], C05770[p] --> C05770[c]	1	suboptimal	2	0		uses uptake of coproporphyrin III to make cpppg3
III	R01253 (F), R04178 (R), Ex_C05770[e] (R), C05770tpr (F), C05770tr (F)	1 pro-L[c] + 1 C00028[c] --> 1 1pyr5c[c] + 1 C00030[c], 1 C05770[c] + 3 C00030[c] --> 1 cpppg3[c] + 3 C00028[c] , --> C05770[e], C05770[e] --> C05770[p], C05770[p] --> C05770[c]	1	suboptimal	2	0		uses uptake of coproporphyrin III to make cpppg3
III	R02166 (F), R04178 (R), Ex_C05770[e] (R), C05770tpr (F), C05770tr (F)	1 q8h2[c] + 1 C00028[c] --> 1 q8[c] + 1 C00030[c], 1 C05770[c] + 3 C00030[c] --> 1 cpppg3[c] + 3 C00028[c] , --> C05770[e], C05770[e] --> C05770[p], C05770[p] --> C05770[c]	2	suboptimal	2	0		uses uptake of coproporphyrin III to make cpppg3
III	R03597 (F), R04178 (R), Ex_C05770[e] (R), C05770tpr (F), C05770tr (F)	1 seln[c] + 3 C00028[c] + 3 h2o[c] --> 1 slnt[c] + 3 C00030[c] + 2 h[c], 1 C05770[c] + 3 C00030[c] --> 1 cpppg3[c] + 3 C00028[c] , --> C05770[e], C05770[e] --> C05770[p], C05770[p] --> C05770[c]	2	suboptimal	2	0		uses uptake of coproporphyrin III to make cpppg3
III	R04178 (R), R07229 (F), Ex_C05770[e] (R), C05770tpr (F), C05770tr (F)	1 C05770[c] + 3 C00030[c] --> 1 cpppg3[c] + 3 C00028[c] , 1 slnt[c] + 1 h2o[c] + 1 C00028[c] --> 1 sel[c] + 1 C00030[c], --> C05770[e], C05770[e] --> C05770[p], C05770[p] --> C05770[c]	1	suboptimal	2	0		uses uptake of coproporphyrin III to make cpppg3
III	R00276 (F), R05155 (R), Ex_C06331[e] (F), C06331tpr (R), C06331tr (R)	1 co2[c] + 1 h2o2[c] --> 1 C00237[c] + 1 h2o[c] + 1 o2[c], 1 acanth[c] + 1 C00237[c] --> 1 C06331[c] + 1 o2[c] , C06331[e] --> , C06331[p] --> C06331[e], C06331[c] --> C06331[p]	1	suboptimal	1	0		fixes growth on b3867
III	R00276 (F), R05720 (R), Ex_C11504[e] (F), C11504tpr (R), C11504tr (R)	1 co2[c] + 1 h2o2[c] --> 1 C00237[c] + 1 h2o[c] + 1 o2[c], 1 acanth[c] + 1 C00237[c] --> 1 C11504[c] + 1 o2[c] , C11504[e] --> , C11504[p] --> C11504[e], C11504[c] --> C11504[p]	1	suboptimal	1	0		fixes growth on b3867
III	R00281 (F), R00296 (R), R05155 (R), Ex_C06331[e] (F), C06331tpr (R), C06331tr (R)	1 C00028[c] + 1 nadh[c] + 1 h[c] --> 1 C00030[c] + 1 nad[c], 1 co2[c] + 1 C00030[c] --> 1 C00237[c] + 1 h2o[c] + 1 C00028[c] , 1 acanth[c] + 1 C00237[c] --> 1 C06331[c] + 1 o2[c] , C06331[e] --> , C06331[p] --> C06331[e], C06331[c] --> C06331[p]	1	suboptimal	1	0		fixes growth on b3867
III	R00281 (F), R00296 (R), R05720 (R), Ex_C11504[e] (F), C11504tpr (R), C11504tr (R)	1 C00028[c] + 1 nadh[c] + 1 h[c] --> 1 C00030[c] + 1 nad[c], 1 co2[c] + 1 C00030[c] --> 1 C00237[c] + 1 h2o[c] + 1 C00028[c] , 1 acanth[c] + 1 C00237[c] --> 1 C11504[c] + 1 o2[c] , C11504[e] --> , C11504[p] --> C11504[e], C11504[c] --> C11504[p]	1	suboptimal	1	0		fixes growth on b3867
III	R00282 (F), R00296 (R), R05155 (R), Ex_C06331[e] (F), C06331tpr (R), C06331tr (R)	1 C00028[c] + 1 nadph[c] + 1 h[c] --> 1 C00030[c] + 1 nadp[c], 1 co2[c] + 1 C00030[c] --> 1 C00237[c] + 1 h2o[c] + 1 C00028[c] , 1 acanth[c] + 1 C00237[c] --> 1 C06331[c] + 1 o2[c] , C06331[e] --> , C06331[p] --> C06331[e], C06331[c] --> C06331[p]	1	suboptimal	1	0		fixes growth on b3867
III	R00294 (R), R00296 (R), R05155 (R), Ex_C06331[e] (F), C06331tpr (R), C06331tr (R)	1 n2o[c] + 1 C00028[c] + 1 h2o[c] --> 1 C00030[c] + 2 no[c] , 1 co2[c] + 1 C00030[c] --> 1 C00237[c] + 1 h2o[c] + 1 C00028[c] , 1 acanth[c] + 1 C00237[c] --> 1 C06331[c] + 1 o2[c] , C06331[e] --> , C06331[p] --> C06331[e], C06331[c] --> C06331[p]	1	suboptimal	1	0		fixes growth on b3867
III	R00296 (R), R00297 (F), R05155 (R), Ex_C06331[e] (F), C06331tpr (R), C06331tr (R)	1 co2[c] + 1 C00030[c] --> 1 C00237[c] + 1 h2o[c] + 1 C00028[c] , 1 lac-D[c] + 1 C00028[c] --> 1 pyr[c] + 1 C00030[c], 1 acanth[c] + 1 C00237[c] --> 1 C06331[c] + 1 o2[c] , C06331[e] --> , C06331[p] --> C06331[e], C06331[c] --> C06331[p]	1	suboptimal	1	0		fixes growth on b3867
III	R00296 (R), R00326 (F), R05155 (R), Ex_C06331[e] (F), C06331tpr (R), C06331tr (R)	1 co2[c] + 1 C00030[c] --> 1 C00237[c] + 1 h2o[c] + 1 C00028[c] , 1 acald[c] + 1 C00028[c] + 1 h2o[c] --> 1 ac[c] + 1 C00030[c], 1 acanth[c] + 1 C00237[c] --> 1 C06331[c] + 1 o2[c] , C06331[e] --> , C06331[p] --> C06331[e], C06331[c] --> C06331[p]	1	suboptimal	1	0		fixes growth on b3867
III	R00296 (R), R00361 (F), R05155 (R), Ex_C06331[e] (F), C06331tpr (R), C06331tr (R)	1 co2[c] + 1 C00030[c] --> 1 C00237[c] + 1 h2o[c] + 1 C00028[c] , 1 mal-L[c] + 1 C00028[c] --> 1 oaa[c] + 1 C00030[c], 1 acanth[c] + 1 C00237[c] --> 1 C06331[c] + 1 o2[c] , C06331[e] --> , C06331[p] --> C06331[e], C06331[c] --> C06331[p]	1	suboptimal	1	0		fixes growth on b3867
III	R00296 (R), R00412 (F), R05155 (R), Ex_C06331[e] (F), C06331tpr (R), C06331tr (R)	1 co2[c] + 1 C00030[c] --> 1 C00237[c] + 1 h2o[c] + 1 C00028[c] , 1 succ[c] + 1 C00028[c] --> 1 fum[c] + 1 C00030[c], 1 acanth[c] + 1 C00237[c] --> 1 C06331[c] + 1 o2[c] , C06331[e] --> , C06331[p] --> C06331[e], C06331[c] --> C06331[p]	1	suboptimal	1	0		fixes growth on b3867
III	R00296 (R), R00476 (F), R05155 (R), Ex_C06331[e] (F), C06331tpr (R), C06331tr (R)	1 co2[c] + 1 C00030[c] --> 1 C00237[c] + 1 h2o[c] + 1 C00028[c] , 1 glyclt[c] + 1 C00028[c] --> 1 glx[c] + 1 C00030[c], 1 acanth[c] + 1 C00237[c] --> 1 C06331[c] + 1 o2[c] , C06331[e] --> , C06331[p] --> C06331[e], C06331[c] --> C06331[p]	1	suboptimal	1	0		fixes growth on b3867
III	R00296 (R), R00798 (F), R05155 (R), Ex_C06331[e] (F), C06331tpr (R), C06331tr (R)	1 co2[c] + 1 C00030[c] --> 1 C00237[c] + 1 h2o[c] + 1 C00028[c] , 1 no2[c] + 1 C00028[c] + 1 h2o[c] --> 1 no3[c] + 1 C00030[c], 1 acanth[c] + 1 C00237[c] --> 1 C06331[c] + 1 o2[c] , C06331[e] --> , C06331[p] --> C06331[e], C06331[c] --> C06331[p]	1	suboptimal	1	0		fixes growth on b3867
III	R00296 (R), R00860 (F), R05155 (R), Ex_C06331[e] (F), C06331tpr (R), C06331tr (R)	1 co2[c] + 1 C00030[c] --> 1 C00237[c] + 1 h2o[c] + 1 C00028[c] , 1 so3[c] + 1 C00028[c] + 1 amp[c] --> 1 aps[c] + 1 C00030[c], 1 acanth[c] + 1 C00237[c] --> 1 C06331[c] + 1 o2[c] , C06331[e] --> , C06331[p] --> C06331[e], C06331[c] --> C06331[p]	1	suboptimal	1	0		fixes growth on b3867
III	R00296 (R), R00861 (F), R05155 (R), Ex_C06331[e] (F), C06331tpr (R), C06331tr (R)	1 co2[c] + 1 C00030[c] --> 1 C00237[c] + 1 h2o[c] + 1 C00028[c] , 1 h2s[c] + 1 C00028[c] + 3 h2o[c] --> 1 so3[c] + 1 C00030[c], 1 acanth[c] + 1 C00237[c] --> 1 C06331[c] + 1 o2[c] , C06331[e] --> , C06331[p] --> C06331[e], C06331[c] --> C06331[p]	1	suboptimal	1	0		fixes growth on b3867
III	R00296 (R), R01045 (F), R05155 (R), Ex_C06331[e] (F), C06331tpr (R), C06331tr (R)	1 co2[c] + 1 C00030[c] --> 1 C00237[c] + 1 h2o[c] + 1 C00028[c] , 1 glyc[c] + 1 C00028[c] --> 1 dha[c] + 1 C00030[c], 1 acanth[c] + 1 C00237[c] --> 1 C06331[c] + 1 o2[c] , C06331[e] --> , C06331[p] --> C06331[e], C06331[c] --> C06331[p]	1	suboptimal	1	0		fixes growth on b3867
III	R00296 (R), R01253 (F), R05155 (R), Ex_C06331[e] (F), C06331tpr (R), C06331tr (R)	1 co2[c] + 1 C00030[c] --> 1 C00237[c] + 1 h2o[c] + 1 C00028[c] , 1 pro-L[c] + 1 C00028[c] --> 1 1pyr5c[c] + 1 C00030[c], 1 acanth[c] + 1 C00237[c] --> 1 C06331[c] + 1 o2[c] , C06331[e] --> , C06331[p] --> C06331[e], C06331[c] --> C06331[p]	1	suboptimal	1	0		fixes growth on b3867
III	R00296 (R), R01742 (F), R05155 (R), Ex_C06331[e] (F), C06331tpr (R), C06331tr (R)	1 co2[c] + 1 C00030[c] --> 1 C00237[c] + 1 h2o[c] + 1 C00028[c] , 1 glcn[c] + 1 C00028[c] --> 1 2dhguln[c] + 1 C00030[c], 1 acanth[c] + 1 C00237[c] --> 1 C06331[c] + 1 o2[c] , C06331[e] --> , C06331[p] --> C06331[e], C06331[c] --> C06331[p]	1	suboptimal	1	0		fixes growth on b3867
III	R00296 (R), R02166 (F), R05155 (R), Ex_C06331[e] (F), C06331tpr (R), C06331tr (R)	1 co2[c] + 1 C00030[c] --> 1 C00237[c] + 1 h2o[c] + 1 C00028[c] , 1 q8h2[c] + 1 C00028[c] --> 1 q8[c] + 1 C00030[c], 1 acanth[c] + 1 C00237[c] --> 1 C06331[c] + 1 o2[c] , C06331[e] --> , C06331[p] --> C06331[e], C06331[c] --> C06331[p]	1	suboptimal	1	0		fixes growth on b3867
III	R00296 (R), R03532 (R), R05155 (R), Ex_C06331[e] (F), C06331tpr (R), C06331tr (R)	1 co2[c] + 1 C00030[c] --> 1 C00237[c] + 1 h2o[c] + 1 C00028[c] , 1 C00028[c] + 2 h2o[c] --> 1 C00030[c] + 1 h2o2[c] , 1 acanth[c] + 1 C00237[c] --> 1 C06331[c] + 1 o2[c] , C06331[e] --> , C06331[p] --> C06331[e], C06331[c] --> C06331[p]	1	suboptimal	1	0		fixes growth on b3867
III	R00296 (R), R03597 (F), R05155 (R), Ex_C06331[e] (F), C06331tpr (R), C06331tr (R)	1 co2[c] + 1 C00030[c] --> 1 C00237[c] + 1 h2o[c] + 1 C00028[c] , 1 seln[c] + 3 C00028[c] + 3 h2o[c] --> 1 slnt[c] + 3 C00030[c] + 2 h[c], 1 acanth[c] + 1 C00237[c] --> 1 C06331[c] + 1 o2[c] , C06331[e] --> , C06331[p] --> C06331[e], C06331[c] --> C06331[p]	1	suboptimal	1	0		fixes growth on b3867
III	R00296 (R), R05155 (R), R07153 (F), Ex_C06331[e] (F), C06331tpr (R), C06331tr (R)	1 co2[c] + 1 C00030[c] --> 1 C00237[c] + 1 h2o[c] + 1 C00028[c] , 1 acanth[c] + 1 C00237[c] --> 1 C06331[c] + 1 o2[c] , 1 2dhguln[c] + 1 C00028[c] --> 1 25dkglcn[c] + 1 C00030[c], C06331[e] --> , C06331[p] --> C06331[e], C06331[c] --> C06331[p]	1	suboptimal	1	0		fixes growth on b3867
III	R00296 (R), R05155 (R), R07229 (F), Ex_C06331[e] (F), C06331tpr (R), C06331tr (R)	1 co2[c] + 1 C00030[c] --> 1 C00237[c] + 1 h2o[c] + 1 C00028[c] , 1 acanth[c] + 1 C00237[c] --> 1 C06331[c] + 1 o2[c] , 1 slnt[c] + 1 h2o[c] + 1 C00028[c] --> 1 sel[c] + 1 C00030[c], C06331[e] --> , C06331[p] --> C06331[e], C06331[c] --> C06331[p]	1	suboptimal	1	0		fixes growth on b3867
IV	R03223 (F)	1 2mahmp[c] + 1 4mpetz[c] --> 1 ppi[c] + 1 thmmp[c]	2	optimal	2	3		fixes growth on b3993, adds deleted rxn (TMPPP) back in
IV	R03472 (R)	1 air[c] --> 1 4ahmmp[c]	1	optimal	2	3	4ahmmp[c]	see gap-filling rxns
IV	R07463 (F)	1 gly[c] --> 1 dhgly[c]	2	optimal	2	3		fixes growth on b3991, adds new rxn for dhgly production
IV	R01954 (F)	1 atp[c] + 1 citr-L[c] + 1 asp-L[c] --> 1 amp[c] + 1 ppi[c] + 1 argsuc[c]	1	optimal	1	4		fixes growth on b3172, adds deleted rxn (ARGSS) back in
IV	R02199 (R)	1 3mop[c] + 1 glu-L[c] --> 1 ile-L[c] + 1 akg[c]	1	optimal	1	4		fixes growth on b3770, adds deleted rxn (ILETA) back in
IV	R02200 (F)	1 val-L[c] + 1 3mop[c] --> 1 3mob[c] + 1 ile-L[c]	1	optimal	1	4		fixes growth on b3770, adds new rxn for L-Ile production
IV	R07404 (F)	1 atp[c] + 1 air[c] + 1 hco3[c] --> 1 adp[c] + 1 pi[c] + 1 5caiz[c]	1	optimal	1	4		fixes growth on b0522, adds deleted rxn (AIRC2) back in
IV	Ex_26dap-M[e] (R)	--> 26dap-M[e]	9	optimal	9	9		fixes growth with new uptake reactions
IV	R00529 (F)	1 atp[c] + 1 so4[c] --> 1 ppi[c] + 1 aps[c]	1	optimal	1	9		fixes growth on b2752, adds new rxn for aps production
IV	R00530 (F)	1 adp[c] + 1 so4[c] --> 1 pi[c] + 1 aps[c]	1	optimal	1	9		fixes growth on b2752, adds new rxn for aps production
IV	R00531 (R)	1 amp[c] + 1 so4[c] --> 1 aps[c] + 1 h2o[c]	1	optimal	1	9		fixes growth on b2752, adds new rxn for aps production
IV	R01618 (R)	1 so4[c] + 1 ap4a[c] --> 1 aps[c] + 1 atp[c]	1	optimal	1	9		fixes growth on b2752, adds new rxn for aps production
IV	R04209 (R)	1 air[c] + 1 co2[c] --> 1 5aizc[c]	1	optimal	1	9		fixes growth on b0522, adds new rxn for 5caiz production
IV	R05717 (R)	1 aps[c] + 2 gthrd[c] --> 1 amp[c] + 1 so3[c] + 1 gthox[c]	1	optimal	1	11		fixes growth on b4214, adds new rxn for aps-->so3 conversion
IV	R07176 (R)	1 aps[c] + 1 trdrd[c] --> 1 amp[c] + 1 so3[c] + 1 trdox[c]	1	optimal	1	11		fixes growth on b4214, adds new rxn for aps-->so3 conversion
IV	R08553 (R)	1 aps[c] + 1 fadh2[c] --> 1 amp[c] + 1 so3[c] + 1 fad[c]	1	optimal	1	11		fixes growth on b4214, adds new rxn for aps-->so3 conversion
IV	R00507 (R)	1 so4[c] + 1 pap[c] --> 1 paps[c] + 1 h2o[c]	2	optimal	2	15		fixes growth on b2752 and b4214, adds new rxn
IV	Ex_isetac[e] (R)	--> isetac[e]	1	optimal	2	16		fixes growth with new uptake reactions
IV	Ex_dimp[e] (R)	--> dimp[e]	1	optimal	5	19		fixes growth with new uptake reactions
IV	Ex_din[e] (R)	--> din[e]	1	optimal	5	19		fixes growth with new uptake reactions
IV	Ex_ethso3[e] (R)	--> ethso3[e]	1	optimal	5	19		fixes growth with new uptake reactions
IV	Ex_imp[e] (R)	--> imp[e]	1	optimal	19	20		fixes growth with new uptake reactions
IV	Ex_xmp[e] (R)	--> xmp[e]	1	optimal	19	20		fixes growth with new uptake reactions
IV	Ex_xtsn[e] (R)	--> xtsn[e]	1	optimal	19	20		fixes growth with new uptake reactions
IV	Ex_ins[e] (R)	--> ins[e]	1	optimal	17	20		fixes growth with new uptake reactions
IV	R00267 (F)	1 icit[c] + 1 nadp[c] --> 1 akg[c] + 1 co2[c] + 1 nadph[c] + 1 h[c]	13	optimal	13	20		fixes growth on b1136, adds deleted rxn (ICDHyr) back in
IV	R00709 (F)	1 icit[c] + 1 nad[c] --> 1 akg[c] + 1 co2[c] + 1 nadh[c] + 1 h[c]	13	optimal	13	20		fixes growth on b1136, adds deleted rxn (ICDHyr) but with NADP instead of NAD
IV	Ex_hxan[e] (R)	--> hxan[e]	1	optimal	5	20		fixes growth with new uptake reactions
IV	Ex_xan[e] (R)	--> xan[e]	1	optimal	5	20		fixes growth with new uptake reactions
IV	R00533 (R)	1 so4[c] + 1 h2o2[c] --> 1 so3[c] + 1 o2[c] + 1 h2o[c]	2	optimal	2	20		fixes growth on b2752 and b4214, adds new rxn
IV	Ex_thm[e] (R)	--> thm[e]	14	optimal	16	21		fixes growth with new uptake reactions
IV	Ex_damp[e] (R)	--> damp[e]	1	optimal	9	22		fixes growth with new uptake reactions
IV	Ex_dad-2[e] (R)	--> dad-2[e]	1	optimal	7	22		fixes growth with new uptake reactions
IV	Ex (R)utso3[e] (R)	--> butso3[e]	1	optimal	6	22		fixes growth with new uptake reactions
IV	Ex_23camp[e] (R)	--> 23camp[e]	1	optimal	23	23		fixes growth with new uptake reactions
IV	Ex_3amp[e] (R)	--> 3amp[e]	1	optimal	23	23		fixes growth with new uptake reactions
IV	Ex_amp[e] (R)	--> amp[e]	1	optimal	23	23		fixes growth with new uptake reactions
IV	Ex_ap5a[e] (R), ap5atpr (F), ap5atr (F)	--> ap5a[e], ap5a[e] --> ap5a[p], ap5a[p] --> ap5a[c]	1	optimal	23	23		fixes growth with new uptake reactions
IV	Ex_adn[e] (R)	--> adn[e]	1	optimal	21	23		fixes growth with new uptake reactions
IV	Ex_ade[e] (R)	--> ade[e]	1	optimal	9	23		fixes growth with new uptake reactions
IV	Ex_dgmp[e] (R)	--> dgmp[e]	1	optimal	5	24		fixes growth with new uptake reactions
IV	Ex_dgsn[e] (R)	--> dgsn[e]	1	optimal	5	24		fixes growth with new uptake reactions
IV	Ex_23cgmp[e] (R)	--> 23cgmp[e]	1	optimal	19	25		fixes growth with new uptake reactions
IV	Ex_3gmp[e] (R)	--> 3gmp[e]	1	optimal	19	25		fixes growth with new uptake reactions
IV	Ex_gmp[e] (R)	--> gmp[e]	1	optimal	19	25		fixes growth with new uptake reactions
IV	Ex_gsn[e] (R)	--> gsn[e]	1	optimal	19	25		fixes growth with new uptake reactions
IV	Ex_gua[e] (R)	--> gua[e]	1	optimal	3	25		fixes growth with new uptake reactions
IV	R00351 (R)	1 accoa[c] + 1 h2o[c] + 1 oaa[c] --> 1 cit[c] + 1 coa[c]	4	optimal	4	29		fixes growth on b0720, adds deleted rxn (CS) back in
IV	R00352 (R)	1 adp[c] + 1 pi[c] + 1 accoa[c] + 1 oaa[c] --> 1 atp[c] + 1 cit[c] + 1 coa[c]	4	optimal	4	29		fixes growth on b0720, adds new rxn for cit production
IV	R00362 (R)	1 ac[c] + 1 oaa[c] --> 1 cit[c]	4	optimal	4	29		fixes growth on b0720, adds existing model rxn (CITL) in reverse
IV	R00479 (R)	1 succ[c] + 1 glx[c] --> 1 icit[c]	4	optimal	4	29		fixes growth on b0720, adds existing model rxn (ICL) in reverse
IV	Ex_his-L[e] (R)	--> his-L[e]	1	optimal	33	36		fixes growth with new uptake reactions
IV	Ex_cys-D[e] (R)	--> cys-D[e]	1	optimal	6	36		fixes growth with new uptake reactions
IV	Ex_cys-L[e] (R)	--> cys-L[e]	1	optimal	6	41		fixes growth with new uptake reactions
IV	R00265 (R)	1 succoa[c] + 1 co2[c] + 1 nadph[c] + 1 h[c] --> 1 akg[c] + 1 coa[c] + 1 nadp[c]	17	optimal	18	52		fixes growth on b0720, b0724, b1136, adds an existing model rxn (AKGDH) in reverse (with NADP instead of NAD)
IV	R08549 (R)	1 succoa[c] + 1 co2[c] + 1 nadh[c] + 1 h[c] --> 1 akg[c] + 1 coa[c] + 1 nad[c]	17	optimal	18	52		fixes growth on b0720, b0724, b1136, adds an existing model rxn (AKGDH) in reverse
IV	R01879 (R)	1 uri[c] + 1 succ[c] + 1 co2[c] --> 1 duri[c] + 1 akg[c] + 1 o2[c]	17	optimal	22	54		fixes growth on b0411, b0720, b0724, b1136, b3867, b4036, adds unrealistic O2 producing reaction
IV	Ex_LalaDgluMdapDala[e] (R)	--> LalaDgluMdapDala[e]	9	optimal	30	72		fixes growth with new uptake reactions
IV	Ex_LalaDgluMdap[e] (R)	--> LalaDgluMdap[e]	9	optimal	30	72		fixes growth with new uptake reactions
IV	Ex_orn[e] (R)	--> orn[e]	3	optimal	41	84		fixes growth with new uptake reactions
IV	Ex_gthrd[e] (R)	--> gthrd[e]	1	optimal	23	90		fixes growth with new uptake reactions
IV	Ex_arg-L[e] (R)	--> arg-L[e]	3	optimal	42	93		fixes growth with new uptake reactions
