# Supplementary material for: Gap-filling analysis of the iJO1366 Escherichia coli metabolic network reconstruction for discovery of metabolic functions
Source: BMC Syst Biol. 2012 May 1;6:30. doi: 10.1186/1752-0509-6-30 (PMC3423039; doi:10.1186/1752-0509-6-30)
Supplement: Additional file 5 — All gap-filling SMILEY solutions. [file 1752-0509-6-30-S5.xlsx]

## Sheet: Sheet1
Solution (KEGG)	Solution (Cobra)	Number of occurrences	Optimal or suboptimal	Gaps filled	Notes
R02637 (F)	1 3dhguln[c] + 1 nad[c] --> 1 23doguln[c] + 1 nadh[c] + 1 h[c]	1	optimal	23doguln[c],3dhguln[c]	Existing model rxn (DOGULNR) in reverse, EcoCyc says it is not reversible
R02639 (F)	1 3dhguln[c] + 1 nadp[c] --> 1 23doguln[c] + 1 nadph[c] + 1 h[c]	1	optimal	23doguln[c],3dhguln[c]	Existing model rxn (DOGULNR) in reverse with NADPH instead of NADH, EcoCyc says it is not reversible
R00280 (R), R01742 (F), R05823 (F)	1 C00030[c] + 2 no2[c] --> 1 C00028[c] + 2 no[c] + 2 h2o[c] , 1 glcn[c] + 1 C00028[c] --> 1 2dhguln[c] + 1 C00030[c], 1 2dhguln[c] + 1 nadp[c] --> 1 25dkglcn[c] + 1 nadph[c] + 1 h[c]	1	suboptimal	25dkglcn[c],2dhguln[c]	Creates 2dhguln from glcn; Existing model rxn in reverse (DKGLCNR1), 25dkglcn --> 2dhguln direction supported by Habrych 02 (PMID: 11934293), EcoCyc says it is reversible.
R00294 (F), R01742 (F), R05823 (F)	1 C00030[c] + 2 no[c] --> 1 n2o[c] + 1 C00028[c] + 1 h2o[c], 1 glcn[c] + 1 C00028[c] --> 1 2dhguln[c] + 1 C00030[c], 1 2dhguln[c] + 1 nadp[c] --> 1 25dkglcn[c] + 1 nadph[c] + 1 h[c]	1	suboptimal	25dkglcn[c],2dhguln[c]	Creates 2dhguln from glcn; Existing model rxn in reverse (DKGLCNR1), 25dkglcn --> 2dhguln direction supported by Habrych 02 (PMID: 11934293), EcoCyc says it is reversible.
R00326 (R), R01742 (F), R05823 (F)	1 ac[c] + 1 C00030[c] --> 1 acald[c] + 1 C00028[c] + 1 h2o[c] , 1 glcn[c] + 1 C00028[c] --> 1 2dhguln[c] + 1 C00030[c], 1 2dhguln[c] + 1 nadp[c] --> 1 25dkglcn[c] + 1 nadph[c] + 1 h[c]	2	suboptimal	25dkglcn[c],2dhguln[c]	Creates 2dhguln from glcn; Existing model rxn in reverse (DKGLCNR1), 25dkglcn --> 2dhguln direction supported by Habrych 02 (PMID: 11934293), EcoCyc says it is reversible.
R00361 (R), R01742 (F), R05823 (F)	1 oaa[c] + 1 C00030[c] --> 1 mal-L[c] + 1 C00028[c] , 1 glcn[c] + 1 C00028[c] --> 1 2dhguln[c] + 1 C00030[c], 1 2dhguln[c] + 1 nadp[c] --> 1 25dkglcn[c] + 1 nadph[c] + 1 h[c]	1	suboptimal	25dkglcn[c],2dhguln[c]	Creates 2dhguln from glcn; Existing model rxn in reverse (DKGLCNR1), 25dkglcn --> 2dhguln direction supported by Habrych 02 (PMID: 11934293), EcoCyc says it is reversible.
R00476 (R), R01742 (F), R05823 (F)	1 glx[c] + 1 C00030[c] --> 1 glyclt[c] + 1 C00028[c] , 1 glcn[c] + 1 C00028[c] --> 1 2dhguln[c] + 1 C00030[c], 1 2dhguln[c] + 1 nadp[c] --> 1 25dkglcn[c] + 1 nadph[c] + 1 h[c]	1	suboptimal	25dkglcn[c],2dhguln[c]	Creates 2dhguln from glcn; Existing model rxn in reverse (DKGLCNR1), 25dkglcn --> 2dhguln direction supported by Habrych 02 (PMID: 11934293), EcoCyc says it is reversible.
R00798 (R), R01742 (F), R05823 (F)	1 no3[c] + 1 C00030[c] --> 1 no2[c] + 1 C00028[c] + 1 h2o[c] , 1 glcn[c] + 1 C00028[c] --> 1 2dhguln[c] + 1 C00030[c], 1 2dhguln[c] + 1 nadp[c] --> 1 25dkglcn[c] + 1 nadph[c] + 1 h[c]	2	suboptimal	25dkglcn[c],2dhguln[c]	Creates 2dhguln from glcn; Existing model rxn in reverse (DKGLCNR1), 25dkglcn --> 2dhguln direction supported by Habrych 02 (PMID: 11934293), EcoCyc says it is reversible.
R00860 (R), R01742 (F), R05823 (F)	1 aps[c] + 1 C00030[c] --> 1 so3[c] + 1 C00028[c] + 1 amp[c] , 1 glcn[c] + 1 C00028[c] --> 1 2dhguln[c] + 1 C00030[c], 1 2dhguln[c] + 1 nadp[c] --> 1 25dkglcn[c] + 1 nadph[c] + 1 h[c]	1	suboptimal	25dkglcn[c],2dhguln[c]	Creates 2dhguln from glcn; Existing model rxn in reverse (DKGLCNR1), 25dkglcn --> 2dhguln direction supported by Habrych 02 (PMID: 11934293), EcoCyc says it is reversible.
R00861 (R), R01742 (F), R05823 (F)	1 so3[c] + 1 C00030[c] --> 1 h2s[c] + 1 C00028[c] + 3 h2o[c] , 1 glcn[c] + 1 C00028[c] --> 1 2dhguln[c] + 1 C00030[c], 1 2dhguln[c] + 1 nadp[c] --> 1 25dkglcn[c] + 1 nadph[c] + 1 h[c]	1	suboptimal	25dkglcn[c],2dhguln[c]	Creates 2dhguln from glcn; Existing model rxn in reverse (DKGLCNR1), 25dkglcn --> 2dhguln direction supported by Habrych 02 (PMID: 11934293), EcoCyc says it is reversible.
R01025 (R), R01742 (F), R05823 (F)	1 betald[c] + 1 C00030[c] --> 1 chol[c] + 1 C00028[c] , 1 glcn[c] + 1 C00028[c] --> 1 2dhguln[c] + 1 C00030[c], 1 2dhguln[c] + 1 nadp[c] --> 1 25dkglcn[c] + 1 nadph[c] + 1 h[c]	1	suboptimal	25dkglcn[c],2dhguln[c]	Creates 2dhguln from glcn; Existing model rxn in reverse (DKGLCNR1), 25dkglcn --> 2dhguln direction supported by Habrych 02 (PMID: 11934293), EcoCyc says it is reversible.
R01045 (R), R01742 (F), R05823 (F)	1 dha[c] + 1 C00030[c] --> 1 glyc[c] + 1 C00028[c] , 1 glcn[c] + 1 C00028[c] --> 1 2dhguln[c] + 1 C00030[c], 1 2dhguln[c] + 1 nadp[c] --> 1 25dkglcn[c] + 1 nadph[c] + 1 h[c]	2	suboptimal	25dkglcn[c],2dhguln[c]	Creates 2dhguln from glcn; Existing model rxn in reverse (DKGLCNR1), 25dkglcn --> 2dhguln direction supported by Habrych 02 (PMID: 11934293), EcoCyc says it is reversible.
R01253 (R), R01742 (F), R05823 (F)	1 1pyr5c[c] + 1 C00030[c] --> 1 pro-L[c] + 1 C00028[c] , 1 glcn[c] + 1 C00028[c] --> 1 2dhguln[c] + 1 C00030[c], 1 2dhguln[c] + 1 nadp[c] --> 1 25dkglcn[c] + 1 nadph[c] + 1 h[c]	1	suboptimal	25dkglcn[c],2dhguln[c]	Creates 2dhguln from glcn; Existing model rxn in reverse (DKGLCNR1), 25dkglcn --> 2dhguln direction supported by Habrych 02 (PMID: 11934293), EcoCyc says it is reversible.
R01739 (F), R05823 (F)	1 glcn[c] + 1 nadp[c] --> 1 2dhguln[c] + 1 nadph[c] + 1 h[c], 1 2dhguln[c] + 1 nadp[c] --> 1 25dkglcn[c] + 1 nadph[c] + 1 h[c]	2	suboptimal	25dkglcn[c],2dhguln[c]	Creates 2dhguln from glcn; Existing model rxn in reverse (DKGLCNR1), 25dkglcn --> 2dhguln direction supported by Habrych 02 (PMID: 11934293), EcoCyc says it is reversible.
R01741 (F), R05823 (F)	1 glcn[c] + 1 fad[c] --> 1 2dhguln[c] + 1 fadh2[c], 1 2dhguln[c] + 1 nadp[c] --> 1 25dkglcn[c] + 1 nadph[c] + 1 h[c]	2	suboptimal	25dkglcn[c],2dhguln[c]	Creates 2dhguln from glcn; Existing model rxn in reverse (DKGLCNR1), 25dkglcn --> 2dhguln direction supported by Habrych 02 (PMID: 11934293), EcoCyc says it is reversible.
R01742 (F), R02166 (R), R05823 (F)	1 glcn[c] + 1 C00028[c] --> 1 2dhguln[c] + 1 C00030[c], 1 q8[c] + 1 C00030[c] --> 1 q8h2[c] + 1 C00028[c] , 1 2dhguln[c] + 1 nadp[c] --> 1 25dkglcn[c] + 1 nadph[c] + 1 h[c]	1	suboptimal	25dkglcn[c],2dhguln[c]	Creates 2dhguln from glcn; Existing model rxn in reverse (DKGLCNR1), 25dkglcn --> 2dhguln direction supported by Habrych 02 (PMID: 11934293), EcoCyc says it is reversible.
R02032 (F), R02658 (R), R05823 (F)	1 6pgc[c] + 1 nad[c] --> 1 C01218[c] + 1 nadh[c] + 1 h[c], 1 adp[c] + 1 C01218[c] --> 1 atp[c] + 1 2dhguln[c] , 1 2dhguln[c] + 1 nadp[c] --> 1 25dkglcn[c] + 1 nadph[c] + 1 h[c]	2	suboptimal	25dkglcn[c],2dhguln[c]	Creates 2dhguln from glcn; Existing model rxn in reverse (DKGLCNR1), 25dkglcn --> 2dhguln direction supported by Habrych 02 (PMID: 11934293), EcoCyc says it is reversible.
R02034 (F), R02658 (R), R05823 (F)	1 6pgc[c] + 1 nadp[c] --> 1 C01218[c] + 1 nadph[c] + 1 h[c], 1 adp[c] + 1 C01218[c] --> 1 atp[c] + 1 2dhguln[c] , 1 2dhguln[c] + 1 nadp[c] --> 1 25dkglcn[c] + 1 nadph[c] + 1 h[c]	1	suboptimal	25dkglcn[c],2dhguln[c]	Creates 2dhguln from glcn; Existing model rxn in reverse (DKGLCNR1), 25dkglcn --> 2dhguln direction supported by Habrych 02 (PMID: 11934293), EcoCyc says it is reversible.
R05823 (F)	1 2dhguln[c] + 1 nadp[c] --> 1 25dkglcn[c] + 1 nadph[c] + 1 h[c]	1	optimal	25dkglcn[c],2dhguln[c]	Existing model rxn in reverse (DKGLCNR1), 25dkglcn --> 2dhguln direction supported by Habrych 02 (PMID: 11934293), EcoCyc says it is reversible
R08879 (F)	1 5dglcn[c] + 1 nadp[c] --> 1 25dkglcn[c] + 1 nadph[c] + 1 h[c]	3	optimal	25dkglcn[c],2dhguln[c]	Existing model rxn in reverse (DKGLCNR2y), 5dglcn --> 25dkglcn direction supported by Yum 99 (PMID: 10427017), EcoCyc says it is reversible
R01334 (R)	1 glyclt[c] + 1 pi[c] --> 1 2pglyc[c] + 1 h2o[c]	1	optimal	2pglyc[c]	Existing model rxn in reverse (PGLYCP), EcoCyc says it is not reversible
R00893 (F)	1 cys-L[c] + 1 o2[c] --> 1 3sala[c]	1	optimal	3sala[c],so2[c],so2[e],so2[p]	Converts L-Cys to 3sala.
R00863 (R)	1 ala-L[c] + 1 so2[c] --> 1 3sala[c]	1	optimal	3sala[c],so2[c]	Existing model rxn in reverse (CYSSADS), actual reversibility unknown
R02133 (F)	1 thm[c] + 1 h2o[c] --> 1 4ahmmp[c] + 1 4mhetz[c] + 1 h[c]	2	optimal	4ahmmp[c],4mhetz[c]	Converts thmp to 4ahmmp and 4mhetz, filling 2 gaps at once.
R00845 (F), R02133 (R), R02721 (F), R03471 (R)	1 glyc3p[c] + 1 nadp[c] --> 1 C00118[c] + 1 nadph[c] + 1 h[c], 1 4ahmmp[c] + 1 4mhetz[c] + 1 h[c] --> 1 thm[c] + 1 h2o[c] , 1 C00118[c] + 1 pyr[c] --> 1 4mhetz[c], 1 adp[c] + 1 4ampm[c] --> 1 atp[c] + 1 4ahmmp[c]	4	suboptimal	4ahmmp[c]	Converts g3p + pyr to 4mhetz (no genes in KEGG); Existing model rxn in reverse (HMPK1), EcoCyc says it is not reversible.
R00845 (F), R02133 (R), R02721 (F), R03472 (R)	1 glyc3p[c] + 1 nadp[c] --> 1 C00118[c] + 1 nadph[c] + 1 h[c], 1 4ahmmp[c] + 1 4mhetz[c] + 1 h[c] --> 1 thm[c] + 1 h2o[c] , 1 C00118[c] + 1 pyr[c] --> 1 4mhetz[c], 1 air[c] --> 1 4ahmmp[c]	4	suboptimal	4ahmmp[c]	Converts g3p + pyr to 4mhetz (no genes in KEGG); Converts air to 4ahmmp (no genes in KEGG)
R01015 (R), R02133 (R), R02721 (F), R03471 (R)	1 dhap[c] --> 1 C00118[c] , 1 4ahmmp[c] + 1 4mhetz[c] + 1 h[c] --> 1 thm[c] + 1 h2o[c] , 1 C00118[c] + 1 pyr[c] --> 1 4mhetz[c], 1 adp[c] + 1 4ampm[c] --> 1 atp[c] + 1 4ahmmp[c]	4	suboptimal	4ahmmp[c]	Converts g3p + pyr to 4mhetz (no genes in KEGG); Converts air to 4ahmmp (no genes in KEGG)
R01058 (R), R02133 (R), R02721 (F), R03471 (R)	1 3pg[c] + 1 nadph[c] + 1 h[c] --> 1 C00118[c] + 1 nadp[c] + 1 h2o[c] , 1 4ahmmp[c] + 1 4mhetz[c] + 1 h[c] --> 1 thm[c] + 1 h2o[c] , 1 C00118[c] + 1 pyr[c] --> 1 4mhetz[c], 1 adp[c] + 1 4ampm[c] --> 1 atp[c] + 1 4ahmmp[c]	4	suboptimal	4ahmmp[c]	Converts g3p + pyr to 4mhetz (no genes in KEGG); Converts air to 4ahmmp (no genes in KEGG)
R01059 (F), R02133 (R), R02721 (F), R03471 (R)	1 atp[c] + 1 glyald[c] --> 1 adp[c] + 1 C00118[c], 1 4ahmmp[c] + 1 4mhetz[c] + 1 h[c] --> 1 thm[c] + 1 h2o[c] , 1 C00118[c] + 1 pyr[c] --> 1 4mhetz[c], 1 adp[c] + 1 4ampm[c] --> 1 atp[c] + 1 4ahmmp[c]	4	suboptimal	4ahmmp[c]	Converts g3p + pyr to 4mhetz (no genes in KEGG); Converts air to 4ahmmp (no genes in KEGG)
R01061 (R), R02133 (R), R02721 (F), R03471 (R)	1 13dpg[c] + 1 nadh[c] + 1 h[c] --> 1 C00118[c] + 1 pi[c] + 1 nad[c] , 1 4ahmmp[c] + 1 4mhetz[c] + 1 h[c] --> 1 thm[c] + 1 h2o[c] , 1 C00118[c] + 1 pyr[c] --> 1 4mhetz[c], 1 adp[c] + 1 4ampm[c] --> 1 atp[c] + 1 4ahmmp[c]	4	suboptimal	4ahmmp[c]	Converts g3p + pyr to 4mhetz (no genes in KEGG); Converts air to 4ahmmp (no genes in KEGG)
R01061 (R), R02133 (R), R02721 (F), R03472 (R)	1 13dpg[c] + 1 nadh[c] + 1 h[c] --> 1 C00118[c] + 1 pi[c] + 1 nad[c] , 1 4ahmmp[c] + 1 4mhetz[c] + 1 h[c] --> 1 thm[c] + 1 h2o[c] , 1 C00118[c] + 1 pyr[c] --> 1 4mhetz[c], 1 air[c] --> 1 4ahmmp[c]	1	suboptimal	4ahmmp[c]	Converts g3p + pyr to 4mhetz (no genes in KEGG); Converts air to 4ahmmp (no genes in KEGG)
R01063 (R), R02133 (R), R02721 (F), R03471 (R)	1 13dpg[c] + 1 nadph[c] + 1 h[c] --> 1 C00118[c] + 1 pi[c] + 1 nadp[c] , 1 4ahmmp[c] + 1 4mhetz[c] + 1 h[c] --> 1 thm[c] + 1 h2o[c] , 1 C00118[c] + 1 pyr[c] --> 1 4mhetz[c], 1 adp[c] + 1 4ampm[c] --> 1 atp[c] + 1 4ahmmp[c]	4	suboptimal	4ahmmp[c]	Converts g3p + pyr to 4mhetz (no genes in KEGG); Converts air to 4ahmmp (no genes in KEGG)
R01064 (F), R02133 (R), R02721 (F), R03471 (R)	1 2dh3dgal6p[c] --> 1 pyr[c] + 1 C00118[c], 1 4ahmmp[c] + 1 4mhetz[c] + 1 h[c] --> 1 thm[c] + 1 h2o[c] , 1 C00118[c] + 1 pyr[c] --> 1 4mhetz[c], 1 adp[c] + 1 4ampm[c] --> 1 atp[c] + 1 4ahmmp[c]	4	suboptimal	4ahmmp[c]	Converts g3p + pyr to 4mhetz (no genes in KEGG); Converts air to 4ahmmp (no genes in KEGG)
R01064 (F), R02133 (R), R02721 (F), R03472 (R)	1 2dh3dgal6p[c] --> 1 pyr[c] + 1 C00118[c], 1 4ahmmp[c] + 1 4mhetz[c] + 1 h[c] --> 1 thm[c] + 1 h2o[c] , 1 C00118[c] + 1 pyr[c] --> 1 4mhetz[c], 1 air[c] --> 1 4ahmmp[c]	1	suboptimal	4ahmmp[c]	Converts g3p + pyr to 4mhetz (no genes in KEGG); Converts air to 4ahmmp (no genes in KEGG)
R01066 (F), R02133 (R), R02721 (F), R03471 (R)	1 2dr5p[c] --> 1 C00118[c] + 1 acald[c], 1 4ahmmp[c] + 1 4mhetz[c] + 1 h[c] --> 1 thm[c] + 1 h2o[c] , 1 C00118[c] + 1 pyr[c] --> 1 4mhetz[c], 1 adp[c] + 1 4ampm[c] --> 1 atp[c] + 1 4ahmmp[c]	4	suboptimal	4ahmmp[c]	Converts g3p + pyr to 4mhetz (no genes in KEGG); Converts air to 4ahmmp (no genes in KEGG)
R01067 (R), R02133 (R), R02721 (F), R03471 (R)	1 e4p[c] + 1 xu5p-D[c] --> 1 f6p[c] + 1 C00118[c] , 1 4ahmmp[c] + 1 4mhetz[c] + 1 h[c] --> 1 thm[c] + 1 h2o[c] , 1 C00118[c] + 1 pyr[c] --> 1 4mhetz[c], 1 adp[c] + 1 4ampm[c] --> 1 atp[c] + 1 4ahmmp[c]	4	suboptimal	4ahmmp[c]	Converts g3p + pyr to 4mhetz (no genes in KEGG); Converts air to 4ahmmp (no genes in KEGG)
R01068 (F), R02133 (R), R02721 (F), R03471 (R)	1 fdp[c] --> 1 dhap[c] + 1 C00118[c], 1 4ahmmp[c] + 1 4mhetz[c] + 1 h[c] --> 1 thm[c] + 1 h2o[c] , 1 C00118[c] + 1 pyr[c] --> 1 4mhetz[c], 1 adp[c] + 1 4ampm[c] --> 1 atp[c] + 1 4ahmmp[c]	4	suboptimal	4ahmmp[c]	Converts g3p + pyr to 4mhetz (no genes in KEGG); Converts air to 4ahmmp (no genes in KEGG)
R01068 (F), R02133 (R), R02721 (F), R03472 (R)	1 fdp[c] --> 1 dhap[c] + 1 C00118[c], 1 4ahmmp[c] + 1 4mhetz[c] + 1 h[c] --> 1 thm[c] + 1 h2o[c] , 1 C00118[c] + 1 pyr[c] --> 1 4mhetz[c], 1 air[c] --> 1 4ahmmp[c]	1	suboptimal	4ahmmp[c]	Converts g3p + pyr to 4mhetz (no genes in KEGG); Converts air to 4ahmmp (no genes in KEGG)
R01069 (F), R02133 (R), R02721 (F), R03471 (R)	1 tagdp-D[c] --> 1 dhap[c] + 1 C00118[c], 1 4ahmmp[c] + 1 4mhetz[c] + 1 h[c] --> 1 thm[c] + 1 h2o[c] , 1 C00118[c] + 1 pyr[c] --> 1 4mhetz[c], 1 adp[c] + 1 4ampm[c] --> 1 atp[c] + 1 4ahmmp[c]	4	suboptimal	4ahmmp[c]	Converts g3p + pyr to 4mhetz (no genes in KEGG); Converts air to 4ahmmp (no genes in KEGG)
R01621 (F), R02133 (R), R02721 (F), R03471 (R)	1 xu5p-D[c] + 1 pi[c] --> 1 actp[c] + 1 C00118[c] + 1 h2o[c], 1 4ahmmp[c] + 1 4mhetz[c] + 1 h[c] --> 1 thm[c] + 1 h2o[c] , 1 C00118[c] + 1 pyr[c] --> 1 4mhetz[c], 1 adp[c] + 1 4ampm[c] --> 1 atp[c] + 1 4ahmmp[c]	4	suboptimal	4ahmmp[c]	Converts g3p + pyr to 4mhetz (no genes in KEGG); Converts air to 4ahmmp (no genes in KEGG)
R01641 (R), R02133 (R), R02721 (F), R03471 (R)	1 r5p[c] + 1 xu5p-D[c] --> 1 s7p[c] + 1 C00118[c] , 1 4ahmmp[c] + 1 4mhetz[c] + 1 h[c] --> 1 thm[c] + 1 h2o[c] , 1 C00118[c] + 1 pyr[c] --> 1 4mhetz[c], 1 adp[c] + 1 4ampm[c] --> 1 atp[c] + 1 4ahmmp[c]	4	suboptimal	4ahmmp[c]	Converts g3p + pyr to 4mhetz (no genes in KEGG); Converts air to 4ahmmp (no genes in KEGG)
R02133 (R), R02340 (F), R02721 (F), R03471 (R)	1 4ahmmp[c] + 1 4mhetz[c] + 1 h[c] --> 1 thm[c] + 1 h2o[c] , 1 3ig3p[c] --> 1 indole[c] + 1 C00118[c], 1 C00118[c] + 1 pyr[c] --> 1 4mhetz[c], 1 adp[c] + 1 4ampm[c] --> 1 atp[c] + 1 4ahmmp[c]	3	suboptimal	4ahmmp[c]	Converts g3p + pyr to 4mhetz (no genes in KEGG); Converts air to 4ahmmp (no genes in KEGG)
R02133 (R), R02721 (F), R02722 (F), R03471 (R)	1 4ahmmp[c] + 1 4mhetz[c] + 1 h[c] --> 1 thm[c] + 1 h2o[c] , 1 C00118[c] + 1 pyr[c] --> 1 4mhetz[c], 1 ser-L[c] + 1 3ig3p[c] --> 1 trp-L[c] + 1 C00118[c] + 1 h2o[c], 1 adp[c] + 1 4ampm[c] --> 1 atp[c] + 1 4ahmmp[c]	3	suboptimal	4ahmmp[c]	Converts g3p + pyr to 4mhetz (no genes in KEGG); Converts air to 4ahmmp (no genes in KEGG)
R03471 (R)	1 adp[c] + 1 4ampm[c] --> 1 atp[c] + 1 4ahmmp[c]	1	optimal	4ahmmp[c]	Existing model rxn in reverse (HMPK1), EcoCyc says it is not reversible.
R03472 (R)	1 air[c] --> 1 4ahmmp[c]	1	optimal	4ahmmp[c]	Converts air to 4ahmmp (no genes in KEGG)
R05086 (R)	1 4hthr[c] + 1 pi[c] --> 1 phthr[c] + 1 h2o[c]	1	optimal	4hthr[c]	Existing model rxn in reverse (4HTHRS), actual reversibility unknown
R02133 (R), R03471 (R), R04448 (R)	1 4ahmmp[c] + 1 4mhetz[c] + 1 h[c] --> 1 thm[c] + 1 h2o[c] , 1 adp[c] + 1 4ampm[c] --> 1 atp[c] + 1 4ahmmp[c] , 1 adp[c] + 1 4mpetz[c] --> 1 atp[c] + 1 4mhetz[c]	4	suboptimal	4mhetz[c]	Existing model rxn in reverse (HETZK), EcoCyc says it is not reversible
R02133 (R), R03472 (R), R04448 (R)	1 4ahmmp[c] + 1 4mhetz[c] + 1 h[c] --> 1 thm[c] + 1 h2o[c] , 1 air[c] --> 1 4ahmmp[c] , 1 adp[c] + 1 4mpetz[c] --> 1 atp[c] + 1 4mhetz[c]	4	suboptimal	4mhetz[c]	Existing model rxn in reverse (HETZK), EcoCyc says it is not reversible
R04448 (R)	1 adp[c] + 1 4mpetz[c] --> 1 atp[c] + 1 4mhetz[c]	1	optimal	4mhetz[c]	Existing model rxn in reverse (HETZK), EcoCyc says it is not reversible
R04148 (R)	1 nac[c] + 1 5prdmbz[c] + 1 h[c] --> 1 nicrnt[c] + 1 dmbzid[c]	1	optimal	5prdmbz[c],dmbzid[c]	Existing model rxn in reverse (NNDMBRT), EcoCyc says it is not reversible.
R05763 (R)	1 ahcys[c] + 1 aconm[c] --> 1 amet[c] + 1 acon-T[c]	1	optimal	acon-T[c],aconm[c]	Existing model rxn in reverse (ACONMT), EcoCyc says it is not reversible.
R01297 (R)	1 hqn[c] + 1 co2[c] + 1 nad[c] + 1 h2o[c] --> 1 4hbz[c] + 1 o2[c] + 1 nadh[c] + 1 h[c]	1	optimal	arbt6p[c],arbt[e],arbt[p],hqn[c]	Converts hqn to 4hbz
R01299 (R)	1 hqn[c] + 1 co2[c] + 1 nadp[c] + 1 h2o[c] --> 1 4hbz[c] + 1 o2[c] + 1 nadph[c] + 1 h[c]	1	optimal	arbt6p[c],arbt[e],arbt[p],hqn[c]	Converts hqn to 4hbz with NADPH as cofactor
R02252 (F)	1 pppn[c] + 1 nad[c] --> 1 cinnm[c] + 1 nadh[c] + 1 h[c]	1	optimal	cenchddd[c],cinnm[c]	Converts pppn to cinnm
R06783 (R)	1 cenchddd[c] + 1 nad[c] --> 1 cinnm[c] + 1 o2[c] + 1 nadh[c] + 1 h[c]	1	optimal	cenchddd[c],cinnm[c]	Existing model rxn in reverse (CINNDO), EcoCyc says it is not reversible
R00895 (R), R03106 (R)	1 mercppyr[c] + 1 glu-L[c] --> 1 cys-L[c] + 1 akg[c] , 1 tcynt[c] + 1 pyr[c] --> 1 cyan[c] + 1 mercppyr[c]	1	optimal	cyan[c],mercppyr[c],tcynt[c]	Converts mercppyr to L-cys; Existing model rxn in reverse (MCPST), actual reversibility unknown
R03105 (F), R03106 (R)	1 mercppyr[c] + 1 so3[c] --> 1 tsul[c] + 1 pyr[c], 1 tcynt[c] + 1 pyr[c] --> 1 cyan[c] + 1 mercppyr[c]	1	optimal	cyan[c],mercppyr[c],tcynt[c]	Converts mercppyr to pyr; Existing model rxn in reverse (MCPST), actual reversibility unknown
R03106 (R)	1 tcynt[c] + 1 pyr[c] --> 1 cyan[c] + 1 mercppyr[c]	1	optimal	cyan[c],mercppyr[c],tcynt[c]	Existing model rxn in reverse (MCPST), actual reversibility unknown
R03530 (F)	1 atp[c] + 1 didp[c] --> 1 adp[c] + 1 ditp[c]	1	optimal	didp[c]	Converts dIDP back to dITP
R01184 (F)	1 inost[c] + 1 o2[c] --> 1 glcur[c] + 1 h2o[c]	1	optimal	g3pi[c],inost[c]	Converts inost to glcur, see experiments
R01193 (R)	1 inost[c] + 1 glyc3p[c] --> 1 g3pi[c] + 1 h2o[c]	1	optimal	g3pi[c],inost[c]	Existing model rxn in reverse (GPDDA5), EcoCyc says it is not reversible
R00012 (F)	2 gtp[c] --> 1 ppi[c] + 1 gp4g[c]	1	optimal	gp4g[c]	Converts 2 GTP to gp4g
R01232 (R)	1 gtp[c] + 1 gmp[c] --> 1 gp4g[c] + 1 h2o[c]	1	optimal	gp4g[c]	Converts GTP + GMP to gp4g
R00838 (F)	1 h2o[c] + 1 malt6p[c] --> 1 glc-D[c] + 1 g6p[c]	1	optimal	malt6p[c]	Converts malt6p to glc + g6p
R00655 (R)	1 met-D[c] --> 1 met-L[c]	1	optimal	met-D[c],met-D[e],met-D[p]	Converts D-Met to L-Met, isomerase
met-Dtpr (R)	met-D[p] --> met-D[e]	1	optimal	met-D[e],met-D[p]	Fills gap with uptake of metabolite
R07300 (F)	1 n8aspmd[c] + 1 h2o[c] --> 1 ac[c] + 1 spmd[c]	1	optimal	n8aspmd[c]	Converts N8acspmd to ac + spmd
R08359 (R)	1 5mta[c] + 1 na15dap[c] --> 1 ametam[c] + 1 15dap[c]	1	optimal	na15dap[c]	Existing model rxn in reverse (APCS), EcoCyc says it is not reversible.
R00683 (F)	1 amet[c] + 1 trp-L[c] --> 1 ahcys[c] + 1 Nmtrp[c]	1	optimal	Nmtrp[c]	Converts L-Trp to Nmtrp with an amet cofactor
R00367 (F)	1 amet[c] + 1 gly[c] --> 1 ahcys[c] + 1 sarcs[c]	1	optimal	sarcs[c]	Converts Gly to sarcs with an amet cofactor
R00610 (R)	1 gly[c] + 1 fald[c] + 1 h2o2[c] --> 1 sarcs[c] + 1 h2o[c] + 1 o2[c]	1	optimal	sarcs[c]	Existing model rxn in reverse (SARCOX), actual reversibility is unknown
R02559 (F)	1 tma[c] + 1 nad[c] + 1 h2o[c] --> 1 tmao[c] + 1 nadh[c] + 1 h[c]	1	optimal	tma[c],tmao[c]	Oxidizes TMA using NAD+
R02560 (F)	1 tma[c] + 1 fad[c] + 1 h2o[c] --> 1 fadh2[c] + 1 tmao[c]	1	optimal	tma[c],tmao[c]	Oxidizes TMA using FAD+
R05623 (F)	1 tma[c] + 1 nadh[c] + 1 h[c] + 1 o2[c] --> 1 tmao[c] + 1 nad[c] + 1 h2o[c]	1	optimal	tma[c],tmao[c]	Oxidizes TMA and NAD+ using O2
