# Supplementary material for: Gap-filling analysis of the iJO1366 Escherichia coli metabolic network reconstruction for discovery of metabolic functions
Source: BMC Syst Biol. 2012 May 1;6:30. doi: 10.1186/1752-0509-6-30 (PMC3423039; doi:10.1186/1752-0509-6-30)
Supplement: Additional file 6 — Media conditions that can indicate the presence of predicted reactions. [file 1752-0509-6-30-S6.xlsx]

## Sheet: Sheet1
Solution (KEGG)	R01184 (F)	R08549 (R)	R02559 (F)	R00863 (R)	R00397 (R)	R00265 (R)	R02639 (F)	R08879 (F)	R00479 (R)	R02560 (F)	R00272 (R),R00713 (R)	R00373 (F)	R00507 (R)
Solution (COBRA)	1 inost[c] + 1 o2[c] --> 1 glcur[c] + 1 h2o[c]	1 succoa[c] + 1 co2[c] + 1 nadh[c] + 1 h[c] --> 1 akg[c] + 1 coa[c] + 1 nad[c]	1 tma[c] + 1 nad[c] + 1 h2o[c] --> 1 tmao[c] + 1 nadh[c] + 1 h[c]	1 ala-L[c] + 1 so2[c] --> 1 3sala[c]	1 ala-L[c] + 1 co2[c] --> 1 asp-L[c]	1 succoa[c] + 1 co2[c] + 1 nadph[c] + 1 h[c] --> 1 akg[c] + 1 coa[c] + 1 nadp[c]	1 3dhguln[c] + 1 nadp[c] --> 1 23doguln[c] + 1 nadph[c] + 1 h[c]	1 5dglcn[c] + 1 nadp[c] --> 1 25dkglcn[c] + 1 nadph[c] + 1 h[c]	1 succ[c] + 1 glx[c] --> 1 icit[c]	1 tma[c] + 1 fad[c] + 1 h2o[c] --> 1 fadh2[c] + 1 tmao[c]	1 sucsal[c] + 1 co2[c] --> 1 akg[c] , 1 succ[c] + 1 nadh[c] + 1 h[c] --> 1 sucsal[c] + 1 nad[c] + 1 h2o[c]	1 gly[c] + 1 oaa[c] --> 1 glx[c] + 1 asp-L[c]	1 so4[c] + 1 pap[c] --> 1 paps[c] + 1 h2o[c]
Substrates for Growth (C source, N source)	Myo-inositol, Cytosine	(R)-Propane-1,2-diol, 4-Aminobutanoate	(R)-Propane-1,2-diol, 4-Aminobutanoate	(R)-Propane-1,2-diol, 4-Aminobutanoate	(R)-Propane-1,2-diol, 4-Aminobutanoate	(R)-Propane-1,2-diol, 4-Aminobutanoate	(R)-Propane-1,2-diol, Adenine	(R)-Propane-1,2-diol, Adenine	(R)-Propane-1,2-diol, Adenine	Acetate, Adenine	Adenine, L-Arginine	Adenine, Glycine	Adenine, L-Arginine
* note that the substrates for R01184 are for aerobic conditions, all others are for anaerobic conditions	Myo-inositol, Ammonium	(R)-Propane-1,2-diol, Adenine	(R)-Propane-1,2-diol, Adenine	(R)-Propane-1,2-diol, Adenine	(R)-Propane-1,2-diol, Adenine	(R)-Propane-1,2-diol, Adenine	(R)-Propane-1,2-diol, Hypoxanthine	(R)-Propane-1,2-diol, Hypoxanthine	(R)-Propane-1,2-diol, Hypoxanthine	Acetate, Hypoxanthine	Adenine, Cytosine	Ethanol, Glycine	L-Arginine, Adenine
	Myo-inositol, Nitrite	(R)-Propane-1,2-diol, L-Arginine	(R)-Propane-1,2-diol, L-Arginine	(R)-Propane-1,2-diol, L-Arginine	(R)-Propane-1,2-diol, L-Arginine	(R)-Propane-1,2-diol, L-Arginine	(S)-Propane-1,2-diol, Adenine	(S)-Propane-1,2-diol, Adenine	(S)-Propane-1,2-diol, Adenine	Adenine, L-Arginine	Adenine, Glycine	Glycine, Adenine	L-Arginine, Hypoxanthine
	Myo-inositol, Nitrate	(R)-Propane-1,2-diol, L-Cysteine	(R)-Propane-1,2-diol, L-Cysteine	(R)-Propane-1,2-diol, L-Cysteine	(R)-Propane-1,2-diol, L-Cysteine	(R)-Propane-1,2-diol, Hypoxanthine	(S)-Propane-1,2-diol, Hypoxanthine	(S)-Propane-1,2-diol, Hypoxanthine	(S)-Propane-1,2-diol, Hypoxanthine	Adenine, L-Cysteine	Adenine, Ornithine	Glycine, Hypoxanthine	Hypoxanthine, L-Arginine
	Myo-inositol, Uracil	(R)-Propane-1,2-diol, Glycine	(R)-Propane-1,2-diol, Glycine	(R)-Propane-1,2-diol, Glycine	(R)-Propane-1,2-diol, Glycine	(R)-Propane-1,2-diol, Ornithine	1,5-Diaminopentane, Adenine	1,5-Diaminopentane, Adenine	1,5-Diaminopentane, Adenine	Adenine, Glycine	L-Arginine, Adenine	Hypoxanthine, Glycine
		(R)-Propane-1,2-diol, Hypoxanthine	(R)-Propane-1,2-diol, Hypoxanthine	(R)-Propane-1,2-diol, Hypoxanthine	(R)-Propane-1,2-diol, Hypoxanthine	(S)-Propane-1,2-diol, 4-Aminobutanoate	1,5-Diaminopentane, Hypoxanthine	1,5-Diaminopentane, Hypoxanthine	1,5-Diaminopentane, Hypoxanthine	L-Arginine, Adenine	L-Arginine, Hypoxanthine
		(R)-Propane-1,2-diol, Ornithine	(R)-Propane-1,2-diol, Ornithine	(R)-Propane-1,2-diol, Ornithine	(R)-Propane-1,2-diol, Ornithine	(S)-Propane-1,2-diol, Adenine	4-Aminobutanoate, Adenine	4-Aminobutanoate, Adenine	4-Aminobutanoate, Adenine	L-Arginine, Hypoxanthine	Cytosine, Adenine
		(R)-Propane-1,2-diol, L-Proline	(R)-Propane-1,2-diol, L-Proline	(R)-Propane-1,2-diol, L-Proline	(R)-Propane-1,2-diol, L-Proline	(S)-Propane-1,2-diol, L-Arginine	4-Aminobutanoate, Hypoxanthine	4-Aminobutanoate, Hypoxanthine	4-Aminobutanoate, Hypoxanthine	L-Cysteine, Adenine	Cytosine, Hypoxanthine
		(R)-Propane-1,2-diol, Putrescine	(R)-Propane-1,2-diol, Putrescine	(R)-Propane-1,2-diol, Putrescine	(R)-Propane-1,2-diol, Putrescine	(S)-Propane-1,2-diol, Hypoxanthine	Acetate, Adenine	Acetate, Adenine	Acetate, Adenine	L-Cysteine, Hypoxanthine	Glycine, Adenine
		(S)-Propane-1,2-diol, 4-Aminobutanoate	(S)-Propane-1,2-diol, 4-Aminobutanoate	(S)-Propane-1,2-diol, 4-Aminobutanoate	(S)-Propane-1,2-diol, 4-Aminobutanoate	(S)-Propane-1,2-diol, Ornithine	Acetate, Hypoxanthine	Acetate, Hypoxanthine	Acetate, Hypoxanthine	Ethanol, L-Arginine	Glycine, Hypoxanthine
		(S)-Propane-1,2-diol, Adenine	(S)-Propane-1,2-diol, Adenine	(S)-Propane-1,2-diol, Adenine	(S)-Propane-1,2-diol, Adenine	1,5-Diaminopentane, 4-Aminobutanoate	Adenine, 1,5-Diaminopentane	Adenine, 1,5-Diaminopentane	Adenine, 1,5-Diaminopentane	Ethanol, Cytosine	Hypoxanthine, L-Arginine
		(S)-Propane-1,2-diol, L-Arginine	(S)-Propane-1,2-diol, L-Arginine	(S)-Propane-1,2-diol, L-Arginine	(S)-Propane-1,2-diol, L-Arginine	1,5-Diaminopentane, Adenine	Adenine, 4-Aminobutanoate	Adenine, 4-Aminobutanoate	Adenine, 4-Aminobutanoate	Ethanol, L-Cysteine	Hypoxanthine, Cytosine
		(S)-Propane-1,2-diol, Cytosine	(S)-Propane-1,2-diol, Cytosine	(S)-Propane-1,2-diol, Cytosine	(S)-Propane-1,2-diol, Cytosine	1,5-Diaminopentane, L-Arginine	Adenine, Adenine	Adenine, Adenine	Adenine, Adenine	Ethanol, Glycine	Hypoxanthine, Glycine
		(S)-Propane-1,2-diol, L-Cysteine	(S)-Propane-1,2-diol, L-Cysteine	(S)-Propane-1,2-diol, L-Cysteine	(S)-Propane-1,2-diol, L-Cysteine	1,5-Diaminopentane, Hypoxanthine	Adenine, L-Arginine	Adenine, L-Arginine	Adenine, L-Arginine	Ethanol, Ornithine	Hypoxanthine, Ornithine
		(S)-Propane-1,2-diol, Glycine	(S)-Propane-1,2-diol, Glycine	(S)-Propane-1,2-diol, Glycine	(S)-Propane-1,2-diol, Glycine	1,5-Diaminopentane, Ornithine	Adenine, Biotin	Adenine, Biotin	Adenine, Biotin	Glycine, Adenine	Ornithine, Adenine
		(S)-Propane-1,2-diol, Hypoxanthine	(S)-Propane-1,2-diol, Hypoxanthine	(S)-Propane-1,2-diol, Hypoxanthine	(S)-Propane-1,2-diol, Hypoxanthine	4-Aminobutanoate, 1,5-Diaminopentane	Adenine, L-Carnitine	Adenine, L-Carnitine	Adenine, L-Carnitine	Glycine, Hypoxanthine	Ornithine, Hypoxanthine
		(S)-Propane-1,2-diol, Ammonium	(S)-Propane-1,2-diol, Ammonium	(S)-Propane-1,2-diol, Ammonium	(S)-Propane-1,2-diol, Ammonium	4-Aminobutanoate, 4-Aminobutanoate	Adenine, Cytosine	Adenine, Cytosine	Adenine, Cytosine	Hypoxanthine, L-Arginine
		(S)-Propane-1,2-diol, Ornithine	(S)-Propane-1,2-diol, Ornithine	(S)-Propane-1,2-diol, Ornithine	(S)-Propane-1,2-diol, Ornithine	4-Aminobutanoate, Adenine	Adenine, L-Cysteine	Adenine, L-Cysteine	Adenine, L-Cysteine	Hypoxanthine, L-Cysteine
		(S)-Propane-1,2-diol, L-Proline	(S)-Propane-1,2-diol, L-Proline	(S)-Propane-1,2-diol, L-Proline	(S)-Propane-1,2-diol, L-Proline	4-Aminobutanoate, L-Arginine	Adenine, Glycine	Adenine, Glycine	Adenine, Glycine	Hypoxanthine, Glycine
		(S)-Propane-1,2-diol, Putrescine	(S)-Propane-1,2-diol, Putrescine	(S)-Propane-1,2-diol, Putrescine	(S)-Propane-1,2-diol, Putrescine	4-Aminobutanoate, Biotin	Adenine, Glycine betaine	Adenine, Glycine betaine	Adenine, Glycine betaine	D-Lactate, 4-Aminobutanoate
		1,5-Diaminopentane, 4-Aminobutanoate	1,5-Diaminopentane, 4-Aminobutanoate	1,5-Diaminopentane, 4-Aminobutanoate	1,5-Diaminopentane, 4-Aminobutanoate	4-Aminobutanoate, L-Carnitine	Adenine, L-Histidine	Adenine, L-Histidine	Adenine, L-Histidine	D-Lactate, L-Cysteine
		1,5-Diaminopentane, Adenine	1,5-Diaminopentane, Adenine	1,5-Diaminopentane, Adenine	1,5-Diaminopentane, Adenine	4-Aminobutanoate, Cytosine	Adenine, Hypoxanthine	Adenine, Hypoxanthine	Adenine, Hypoxanthine	D-Lactate, Ammonium
		1,5-Diaminopentane, L-Arginine	1,5-Diaminopentane, L-Arginine	1,5-Diaminopentane, L-Arginine	1,5-Diaminopentane, L-Arginine	4-Aminobutanoate, L-Cysteine	Adenine, L-Isoleucine	Adenine, L-Isoleucine	Adenine, L-Isoleucine	D-Lactate, L-Proline
		1,5-Diaminopentane, L-Cysteine	1,5-Diaminopentane, L-Cysteine	1,5-Diaminopentane, L-Cysteine	1,5-Diaminopentane, L-Cysteine	4-Aminobutanoate, Glycine	Adenine, L-Leucine	Adenine, L-Leucine	Adenine, L-Leucine	D-Lactate, Putrescine
		1,5-Diaminopentane, Glycine	1,5-Diaminopentane, Glycine	1,5-Diaminopentane, Glycine	1,5-Diaminopentane, Glycine	4-Aminobutanoate, Glycine betaine	Adenine, L-Lysine	Adenine, L-Lysine	Adenine, L-Lysine	D-Malate, 4-Aminobutanoate
		1,5-Diaminopentane, Hypoxanthine	1,5-Diaminopentane, Hypoxanthine	1,5-Diaminopentane, Hypoxanthine	1,5-Diaminopentane, Hypoxanthine	4-Aminobutanoate, L-Histidine	Adenine, L-Methionine	Adenine, L-Methionine	Adenine, L-Methionine	D-Malate, L-Cysteine
		1,5-Diaminopentane, Ornithine	1,5-Diaminopentane, Ornithine	1,5-Diaminopentane, Ornithine	1,5-Diaminopentane, Ornithine	4-Aminobutanoate, Hypoxanthine	Adenine, Nicotinate	Adenine, Nicotinate	Adenine, Nicotinate	D-Malate, Ammonium
		1,5-Diaminopentane, L-Proline	1,5-Diaminopentane, L-Proline	1,5-Diaminopentane, L-Proline	1,5-Diaminopentane, L-Proline	4-Aminobutanoate, L-Isoleucine	Adenine, Ammonium	Adenine, Ammonium	Adenine, Ammonium	D-Malate, L-Proline
		1,5-Diaminopentane, Putrescine	1,5-Diaminopentane, Putrescine	1,5-Diaminopentane, Putrescine	1,5-Diaminopentane, Putrescine	4-Aminobutanoate, L-Leucine	Adenine, Ornithine	Adenine, Ornithine	Adenine, Ornithine	D-Malate, Putrescine
		4-Aminobutanoate, 1,5-Diaminopentane	4-Aminobutanoate, 1,5-Diaminopentane	4-Aminobutanoate, 1,5-Diaminopentane	4-Aminobutanoate, 1,5-Diaminopentane	4-Aminobutanoate, L-Lysine	Adenine, L-Phenylalanine	Adenine, L-Phenylalanine	Adenine, L-Phenylalanine
		4-Aminobutanoate, 4-Aminobutanoate	4-Aminobutanoate, 4-Aminobutanoate	4-Aminobutanoate, 4-Aminobutanoate	4-Aminobutanoate, 4-Aminobutanoate	4-Aminobutanoate, L-Methionine	Adenine, L-Proline	Adenine, L-Proline	Adenine, L-Proline
		4-Aminobutanoate, Adenine	4-Aminobutanoate, Adenine	4-Aminobutanoate, Adenine	4-Aminobutanoate, Adenine	4-Aminobutanoate, Nicotinate	Adenine, Putrescine	Adenine, Putrescine	Adenine, Putrescine
		4-Aminobutanoate, L-Arginine	4-Aminobutanoate, L-Arginine	4-Aminobutanoate, L-Arginine	4-Aminobutanoate, L-Arginine	4-Aminobutanoate, Ammonium	Adenine, Pyridoxine	Adenine, Pyridoxine	Adenine, Pyridoxine
		4-Aminobutanoate, Biotin	4-Aminobutanoate, Biotin	4-Aminobutanoate, Biotin	4-Aminobutanoate, Biotin	4-Aminobutanoate, Ornithine	Adenine, Thiamin	Adenine, Thiamin	Adenine, Thiamin
		4-Aminobutanoate, L-Carnitine	4-Aminobutanoate, L-Carnitine	4-Aminobutanoate, L-Carnitine	4-Aminobutanoate, L-Carnitine	4-Aminobutanoate, L-Phenylalanine	Adenine, L-Tyrosine	Adenine, L-Tyrosine	Adenine, L-Tyrosine
		4-Aminobutanoate, Cytosine	4-Aminobutanoate, Cytosine	4-Aminobutanoate, Cytosine	4-Aminobutanoate, Cytosine	4-Aminobutanoate, L-Proline	Adenine, Uracil	Adenine, Uracil	Adenine, Uracil
		4-Aminobutanoate, L-Cysteine	4-Aminobutanoate, L-Cysteine	4-Aminobutanoate, L-Cysteine	4-Aminobutanoate, L-Cysteine	4-Aminobutanoate, Putrescine	Adenine, Urea	Adenine, Urea	Adenine, Urea
		4-Aminobutanoate, Glycine	4-Aminobutanoate, Glycine	4-Aminobutanoate, Glycine	4-Aminobutanoate, Glycine	4-Aminobutanoate, Pyridoxine	Adenine, L-Valine	Adenine, L-Valine	Adenine, L-Valine
		4-Aminobutanoate, Glycine betaine	4-Aminobutanoate, Glycine betaine	4-Aminobutanoate, Glycine betaine	4-Aminobutanoate, Glycine betaine	4-Aminobutanoate, Thiamin	Adenine, none	Adenine, none	Adenine, none
		4-Aminobutanoate, L-Histidine	4-Aminobutanoate, L-Histidine	4-Aminobutanoate, L-Histidine	4-Aminobutanoate, L-Histidine	4-Aminobutanoate, L-Tyrosine	L-Arabinose, Adenine	L-Arabinose, Adenine	L-Arabinose, Adenine
		4-Aminobutanoate, Hypoxanthine	4-Aminobutanoate, Hypoxanthine	4-Aminobutanoate, Hypoxanthine	4-Aminobutanoate, Hypoxanthine	4-Aminobutanoate, Uracil	L-Arabinose, Hypoxanthine	L-Arabinose, Hypoxanthine	L-Arabinose, Hypoxanthine
		4-Aminobutanoate, L-Isoleucine	4-Aminobutanoate, L-Isoleucine	4-Aminobutanoate, L-Isoleucine	4-Aminobutanoate, L-Isoleucine	4-Aminobutanoate, Urea	L-Arginine, Adenine	L-Arginine, Adenine	L-Arginine, Adenine
		4-Aminobutanoate, L-Leucine	4-Aminobutanoate, L-Leucine	4-Aminobutanoate, L-Leucine	4-Aminobutanoate, L-Leucine	4-Aminobutanoate, L-Valine	L-Arginine, Hypoxanthine	L-Arginine, Hypoxanthine	L-Arginine, Hypoxanthine
		4-Aminobutanoate, L-Lysine	4-Aminobutanoate, L-Lysine	4-Aminobutanoate, L-Lysine	4-Aminobutanoate, L-Lysine	4-Aminobutanoate, none	Biotin, Adenine	Biotin, Adenine	Biotin, Adenine
		4-Aminobutanoate, L-Methionine	4-Aminobutanoate, L-Methionine	4-Aminobutanoate, L-Methionine	4-Aminobutanoate, L-Methionine	Acetate, 4-Aminobutanoate	Biotin, Hypoxanthine	Biotin, Hypoxanthine	Biotin, Hypoxanthine
		4-Aminobutanoate, Nicotinate	4-Aminobutanoate, Nicotinate	4-Aminobutanoate, Nicotinate	4-Aminobutanoate, Nicotinate	Acetate, Adenine	Butyrate (n-C4:0), Adenine	Butyrate (n-C4:0), Adenine	Butyrate (n-C4:0), Adenine
		4-Aminobutanoate, Ammonium	4-Aminobutanoate, Ammonium	4-Aminobutanoate, Ammonium	4-Aminobutanoate, Ammonium	Acetate, L-Arginine	Butyrate (n-C4:0), Hypoxanthine	Butyrate (n-C4:0), Hypoxanthine	Butyrate (n-C4:0), Hypoxanthine
		4-Aminobutanoate, Ornithine	4-Aminobutanoate, Ornithine	4-Aminobutanoate, Ornithine	4-Aminobutanoate, Ornithine	Acetate, Hypoxanthine	L-Carnitine, Adenine	L-Carnitine, Adenine	L-Carnitine, Adenine
		4-Aminobutanoate, L-Phenylalanine	4-Aminobutanoate, L-Phenylalanine	4-Aminobutanoate, L-Phenylalanine	4-Aminobutanoate, L-Phenylalanine	Acetate, Ornithine	L-Carnitine, Hypoxanthine	L-Carnitine, Hypoxanthine	L-Carnitine, Hypoxanthine
		4-Aminobutanoate, L-Proline	4-Aminobutanoate, L-Proline	4-Aminobutanoate, L-Proline	4-Aminobutanoate, L-Proline	Adenine, 1,5-Diaminopentane	Cytosine, Adenine	Cytosine, Adenine	Cytosine, Adenine
		4-Aminobutanoate, Putrescine	4-Aminobutanoate, Putrescine	4-Aminobutanoate, Putrescine	4-Aminobutanoate, Putrescine	Adenine, 4-Aminobutanoate	Cytosine, Hypoxanthine	Cytosine, Hypoxanthine	Cytosine, Hypoxanthine
		4-Aminobutanoate, Pyridoxine	4-Aminobutanoate, Pyridoxine	4-Aminobutanoate, Pyridoxine	4-Aminobutanoate, Pyridoxine	Adenine, Adenine	L-Cysteine, Adenine	L-Cysteine, Adenine	L-Cysteine, Adenine
		4-Aminobutanoate, Thiamin	4-Aminobutanoate, Thiamin	4-Aminobutanoate, Thiamin	4-Aminobutanoate, Thiamin	Adenine, L-Arginine	L-Cysteine, Hypoxanthine	L-Cysteine, Hypoxanthine	L-Cysteine, Hypoxanthine
		4-Aminobutanoate, L-Tyrosine	4-Aminobutanoate, L-Tyrosine	4-Aminobutanoate, L-Tyrosine	4-Aminobutanoate, L-Tyrosine	Adenine, Biotin	Decanoate (n-C10:0), Adenine	Decanoate (n-C10:0), Adenine	Decanoate (n-C10:0), Adenine
		4-Aminobutanoate, Uracil	4-Aminobutanoate, Uracil	4-Aminobutanoate, Uracil	4-Aminobutanoate, Uracil	Adenine, L-Carnitine	Decanoate (n-C10:0), Hypoxanthine	Decanoate (n-C10:0), Hypoxanthine	Decanoate (n-C10:0), Hypoxanthine
		4-Aminobutanoate, Urea	4-Aminobutanoate, Urea	4-Aminobutanoate, Urea	4-Aminobutanoate, Urea	Adenine, Cytosine	Ethanol, 4-Aminobutanoate	Ethanol, 4-Aminobutanoate	Ethanol, Adenine
		4-Aminobutanoate, L-Valine	4-Aminobutanoate, L-Valine	4-Aminobutanoate, L-Valine	4-Aminobutanoate, L-Valine	Adenine, L-Cysteine	Ethanol, Adenine	Ethanol, Adenine	Ethanol, Hypoxanthine
		4-Aminobutanoate, none	4-Aminobutanoate, none	4-Aminobutanoate, none	4-Aminobutanoate, none	Adenine, Glycine	Ethanol, L-Arginine	Ethanol, L-Arginine	Formate, Adenine
		Acetate, 4-Aminobutanoate	Acetate, 4-Aminobutanoate	Acetate, 4-Aminobutanoate	Acetate, 4-Aminobutanoate	Adenine, Glycine betaine	Ethanol, Cytosine	Ethanol, Cytosine	Formate, Hypoxanthine
		Acetate, Adenine	Acetate, Adenine	Acetate, Adenine	Acetate, Adenine	Adenine, L-Histidine	Ethanol, L-Cysteine	Ethanol, L-Cysteine	Glycine, Adenine
		Acetate, L-Arginine	Acetate, L-Arginine	Acetate, L-Arginine	Acetate, L-Arginine	Adenine, Hypoxanthine	Ethanol, Glycine	Ethanol, Glycine	Glycine, Hypoxanthine
		Acetate, Cytosine	Acetate, Cytosine	Acetate, Cytosine	Acetate, Cytosine	Adenine, L-Isoleucine	Ethanol, Hypoxanthine	Ethanol, Hypoxanthine	Glycine betaine, Adenine
		Acetate, L-Cysteine	Acetate, L-Cysteine	Acetate, L-Cysteine	Acetate, L-Cysteine	Adenine, L-Leucine	Ethanol, Ammonium	Ethanol, Ammonium	Glycine betaine, Hypoxanthine
		Acetate, Glycine	Acetate, Glycine	Acetate, Glycine	Acetate, Glycine	Adenine, L-Lysine	Ethanol, Ornithine	Ethanol, Ornithine	Glycolate, Adenine
		Acetate, Hypoxanthine	Acetate, Hypoxanthine	Acetate, Hypoxanthine	Acetate, Hypoxanthine	Adenine, L-Methionine	Ethanol, L-Proline	Ethanol, L-Proline	Glycolate, L-Arginine
		Acetate, Ammonium	Acetate, Ammonium	Acetate, Ammonium	Acetate, Ammonium	Adenine, Nicotinate	Ethanol, Putrescine	Ethanol, Putrescine	Glycolate, Glycine
		Acetate, Ornithine	Acetate, Ornithine	Acetate, Ornithine	Acetate, Ornithine	Adenine, Ammonium	Formate, Adenine	Formate, Adenine	Glycolate, Hypoxanthine
		Acetate, L-Proline	Acetate, L-Proline	Acetate, L-Proline	Acetate, L-Proline	Adenine, Ornithine	Formate, Hypoxanthine	Formate, Hypoxanthine	Hexadecanoate (n-C16:0), Adenine
		Acetate, Putrescine	Acetate, Putrescine	Acetate, Putrescine	Acetate, Putrescine	Adenine, L-Phenylalanine	Glycine, Adenine	Glycine, Adenine	Hexadecanoate (n-C16:0), Hypoxanthine
		Adenine, 1,5-Diaminopentane	Adenine, 1,5-Diaminopentane	Adenine, 1,5-Diaminopentane	Adenine, 1,5-Diaminopentane	Adenine, L-Proline	Glycine, Hypoxanthine	Glycine, Hypoxanthine	L-Histidine, Adenine
		Adenine, 4-Aminobutanoate	Adenine, 4-Aminobutanoate	Adenine, 4-Aminobutanoate	Adenine, 4-Aminobutanoate	Adenine, Putrescine	Glycine betaine, Adenine	Glycine betaine, Adenine	L-Histidine, Hypoxanthine
		Adenine, Adenine	Adenine, Adenine	Adenine, Adenine	Adenine, Adenine	Adenine, Pyridoxine	Glycine betaine, Hypoxanthine	Glycine betaine, Hypoxanthine	Hexanoate (n-C6:0), Adenine
		Adenine, L-Arginine	Adenine, L-Arginine	Adenine, L-Arginine	Adenine, L-Arginine	Adenine, Thiamin	Glycolate, Adenine	Glycolate, Adenine	Hexanoate (n-C6:0), Hypoxanthine
		Adenine, Biotin	Adenine, Biotin	Adenine, Biotin	Adenine, Biotin	Adenine, L-Tyrosine	Glycolate, Hypoxanthine	Glycolate, Hypoxanthine	Hypoxanthine, 1,5-Diaminopentane
		Adenine, L-Carnitine	Adenine, L-Carnitine	Adenine, L-Carnitine	Adenine, L-Carnitine	Adenine, Uracil	Hexadecanoate (n-C16:0), Adenine	Hexadecanoate (n-C16:0), Adenine	Hypoxanthine, 4-Aminobutanoate
		Adenine, Cytosine	Adenine, Cytosine	Adenine, Cytosine	Adenine, Cytosine	Adenine, Urea	Hexadecanoate (n-C16:0), Hypoxanthine	Hexadecanoate (n-C16:0), Hypoxanthine	Hypoxanthine, Adenine
		Adenine, L-Cysteine	Adenine, L-Cysteine	Adenine, L-Cysteine	Adenine, L-Cysteine	Adenine, L-Valine	L-Histidine, Adenine	L-Histidine, Adenine	Hypoxanthine, L-Arginine
		Adenine, Glycine	Adenine, Glycine	Adenine, Glycine	Adenine, Glycine	Adenine, none	L-Histidine, Hypoxanthine	L-Histidine, Hypoxanthine	Hypoxanthine, Biotin
		Adenine, Glycine betaine	Adenine, Glycine betaine	Adenine, Glycine betaine	Adenine, Glycine betaine	L-Arabinose, 4-Aminobutanoate	Hexanoate (n-C6:0), Adenine	Hexanoate (n-C6:0), Adenine	Hypoxanthine, L-Carnitine
		Adenine, L-Histidine	Adenine, L-Histidine	Adenine, L-Histidine	Adenine, L-Histidine	L-Arabinose, Adenine	Hexanoate (n-C6:0), Hypoxanthine	Hexanoate (n-C6:0), Hypoxanthine	Hypoxanthine, Cytosine
		Adenine, Hypoxanthine	Adenine, Hypoxanthine	Adenine, Hypoxanthine	Adenine, Hypoxanthine	L-Arabinose, L-Arginine	Hypoxanthine, 1,5-Diaminopentane	Hypoxanthine, 1,5-Diaminopentane	Hypoxanthine, L-Cysteine
		Adenine, L-Isoleucine	Adenine, L-Isoleucine	Adenine, L-Isoleucine	Adenine, L-Isoleucine	L-Arabinose, Hypoxanthine	Hypoxanthine, 4-Aminobutanoate	Hypoxanthine, 4-Aminobutanoate	Hypoxanthine, Glycine
		Adenine, L-Leucine	Adenine, L-Leucine	Adenine, L-Leucine	Adenine, L-Leucine	L-Arabinose, Ornithine	Hypoxanthine, Adenine	Hypoxanthine, Adenine	Hypoxanthine, Glycine betaine
		Adenine, L-Lysine	Adenine, L-Lysine	Adenine, L-Lysine	Adenine, L-Lysine	L-Arginine, 1,5-Diaminopentane	Hypoxanthine, L-Arginine	Hypoxanthine, L-Arginine	Hypoxanthine, L-Histidine
		Adenine, L-Methionine	Adenine, L-Methionine	Adenine, L-Methionine	Adenine, L-Methionine	L-Arginine, 4-Aminobutanoate	Hypoxanthine, Biotin	Hypoxanthine, Biotin	Hypoxanthine, Hypoxanthine
		Adenine, Nicotinate	Adenine, Nicotinate	Adenine, Nicotinate	Adenine, Nicotinate	L-Arginine, Adenine	Hypoxanthine, L-Carnitine	Hypoxanthine, L-Carnitine	Hypoxanthine, L-Isoleucine
		Adenine, Ammonium	Adenine, Ammonium	Adenine, Ammonium	Adenine, Ammonium	L-Arginine, L-Arginine	Hypoxanthine, Cytosine	Hypoxanthine, Cytosine	Hypoxanthine, L-Leucine
		Adenine, Ornithine	Adenine, Ornithine	Adenine, Ornithine	Adenine, Ornithine	L-Arginine, Biotin	Hypoxanthine, L-Cysteine	Hypoxanthine, L-Cysteine	Hypoxanthine, L-Lysine
		Adenine, L-Phenylalanine	Adenine, L-Phenylalanine	Adenine, L-Phenylalanine	Adenine, L-Phenylalanine	L-Arginine, L-Carnitine	Hypoxanthine, Glycine	Hypoxanthine, Glycine	Hypoxanthine, L-Methionine
		Adenine, L-Proline	Adenine, L-Proline	Adenine, L-Proline	Adenine, L-Proline	L-Arginine, L-Cysteine	Hypoxanthine, Glycine betaine	Hypoxanthine, Glycine betaine	Hypoxanthine, Nicotinate
		Adenine, Putrescine	Adenine, Putrescine	Adenine, Putrescine	Adenine, Putrescine	L-Arginine, Glycine betaine	Hypoxanthine, L-Histidine	Hypoxanthine, L-Histidine	Hypoxanthine, Ammonium
		Adenine, Pyridoxine	Adenine, Pyridoxine	Adenine, Pyridoxine	Adenine, Pyridoxine	L-Arginine, L-Histidine	Hypoxanthine, Hypoxanthine	Hypoxanthine, Hypoxanthine	Hypoxanthine, Ornithine
		Adenine, Thiamin	Adenine, Thiamin	Adenine, Thiamin	Adenine, Thiamin	L-Arginine, Hypoxanthine	Hypoxanthine, L-Isoleucine	Hypoxanthine, L-Isoleucine	Hypoxanthine, L-Phenylalanine
		Adenine, L-Tyrosine	Adenine, L-Tyrosine	Adenine, L-Tyrosine	Adenine, L-Tyrosine	L-Arginine, L-Isoleucine	Hypoxanthine, L-Leucine	Hypoxanthine, L-Leucine	Hypoxanthine, L-Proline
		Adenine, Uracil	Adenine, Uracil	Adenine, Uracil	Adenine, Uracil	L-Arginine, L-Leucine	Hypoxanthine, L-Lysine	Hypoxanthine, L-Lysine	Hypoxanthine, Putrescine
		Adenine, Urea	Adenine, Urea	Adenine, Urea	Adenine, Urea	L-Arginine, L-Lysine	Hypoxanthine, L-Methionine	Hypoxanthine, L-Methionine	Hypoxanthine, Pyridoxine
		Adenine, L-Valine	Adenine, L-Valine	Adenine, L-Valine	Adenine, L-Valine	L-Arginine, L-Methionine	Hypoxanthine, Nicotinate	Hypoxanthine, Nicotinate	Hypoxanthine, Thiamin
		Adenine, none	Adenine, none	Adenine, none	Adenine, none	L-Arginine, Nicotinate	Hypoxanthine, Ammonium	Hypoxanthine, Ammonium	Hypoxanthine, L-Tyrosine
		L-Arabinose, 4-Aminobutanoate	L-Arabinose, 4-Aminobutanoate	L-Arabinose, 4-Aminobutanoate	L-Arabinose, 4-Aminobutanoate	L-Arginine, Ammonium	Hypoxanthine, Ornithine	Hypoxanthine, Ornithine	Hypoxanthine, Uracil
		L-Arabinose, Adenine	L-Arabinose, Adenine	L-Arabinose, Adenine	L-Arabinose, Adenine	L-Arginine, L-Phenylalanine	Hypoxanthine, L-Phenylalanine	Hypoxanthine, L-Phenylalanine	Hypoxanthine, Urea
		L-Arabinose, L-Arginine	L-Arabinose, L-Arginine	L-Arabinose, L-Arginine	L-Arabinose, L-Arginine	L-Arginine, L-Proline	Hypoxanthine, L-Proline	Hypoxanthine, L-Proline	Hypoxanthine, L-Valine
		L-Arabinose, L-Cysteine	L-Arabinose, L-Cysteine	L-Arabinose, L-Cysteine	L-Arabinose, L-Cysteine	L-Arginine, Putrescine	Hypoxanthine, Putrescine	Hypoxanthine, Putrescine	Hypoxanthine, none
		L-Arabinose, Glycine	L-Arabinose, Glycine	L-Arabinose, Glycine	L-Arabinose, Glycine	L-Arginine, Pyridoxine	Hypoxanthine, Pyridoxine	Hypoxanthine, Pyridoxine	L-Isoleucine, Adenine
		L-Arabinose, Hypoxanthine	L-Arabinose, Hypoxanthine	L-Arabinose, Hypoxanthine	L-Arabinose, Hypoxanthine	L-Arginine, Thiamin	Hypoxanthine, Thiamin	Hypoxanthine, Thiamin	L-Isoleucine, Hypoxanthine
		L-Arabinose, Ornithine	L-Arabinose, Ornithine	L-Arabinose, Ornithine	L-Arabinose, Ornithine	L-Arginine, L-Tyrosine	Hypoxanthine, L-Tyrosine	Hypoxanthine, L-Tyrosine	Myo-inositol, Adenine
		L-Arabinose, L-Proline	L-Arabinose, L-Proline	L-Arabinose, L-Proline	L-Arabinose, L-Proline	L-Arginine, Uracil	Hypoxanthine, Uracil	Hypoxanthine, Uracil	Myo-inositol, Hypoxanthine
		L-Arabinose, Putrescine	L-Arabinose, Putrescine	L-Arabinose, Putrescine	L-Arabinose, Putrescine	L-Arginine, Urea	Hypoxanthine, Urea	Hypoxanthine, Urea	L-Lactate, Adenine
		L-Arginine, 1,5-Diaminopentane	L-Arginine, 1,5-Diaminopentane	L-Arginine, 1,5-Diaminopentane	L-Arginine, 1,5-Diaminopentane	L-Arginine, L-Valine	Hypoxanthine, L-Valine	Hypoxanthine, L-Valine	L-Lactate, Hypoxanthine
		L-Arginine, 4-Aminobutanoate	L-Arginine, 4-Aminobutanoate	L-Arginine, 4-Aminobutanoate	L-Arginine, 4-Aminobutanoate	L-Arginine, none	Hypoxanthine, none	Hypoxanthine, none	L-Leucine, Adenine
		L-Arginine, Adenine	L-Arginine, Adenine	L-Arginine, Adenine	L-Arginine, Adenine	Biotin, 4-Aminobutanoate	L-Isoleucine, Adenine	L-Isoleucine, Adenine	L-Leucine, Hypoxanthine
		L-Arginine, L-Arginine	L-Arginine, L-Arginine	L-Arginine, L-Arginine	L-Arginine, L-Arginine	Biotin, Adenine	L-Isoleucine, Hypoxanthine	L-Isoleucine, Hypoxanthine	Lipoate, Adenine
		L-Arginine, Biotin	L-Arginine, Biotin	L-Arginine, Biotin	L-Arginine, Biotin	Biotin, L-Arginine	Myo-inositol, Adenine	Myo-inositol, Adenine	Lipoate, Hypoxanthine
		L-Arginine, L-Carnitine	L-Arginine, L-Carnitine	L-Arginine, L-Carnitine	L-Arginine, L-Carnitine	Biotin, Hypoxanthine	Myo-inositol, Hypoxanthine	Myo-inositol, Hypoxanthine	L-Lysine, Adenine
		L-Arginine, L-Cysteine	L-Arginine, L-Cysteine	L-Arginine, L-Cysteine	L-Arginine, L-Cysteine	Biotin, Ornithine	D-Lactate, 4-Aminobutanoate	D-Lactate, 4-Aminobutanoate	L-Lysine, Hypoxanthine
		L-Arginine, Glycine betaine	L-Arginine, Glycine betaine	L-Arginine, Glycine betaine	L-Arginine, Glycine betaine	Butyrate (n-C4:0), 4-Aminobutanoate	D-Lactate, L-Cysteine	D-Lactate, L-Cysteine	L-Methionine, Adenine
		L-Arginine, L-Histidine	L-Arginine, L-Histidine	L-Arginine, L-Histidine	L-Arginine, L-Histidine	Butyrate (n-C4:0), Adenine	D-Lactate, Ammonium	D-Lactate, Ammonium	L-Methionine, Hypoxanthine
		L-Arginine, Hypoxanthine	L-Arginine, Hypoxanthine	L-Arginine, Hypoxanthine	L-Arginine, Hypoxanthine	Butyrate (n-C4:0), L-Arginine	D-Lactate, L-Proline	D-Lactate, L-Proline	Nicotinate, Adenine
		L-Arginine, L-Isoleucine	L-Arginine, L-Isoleucine	L-Arginine, L-Isoleucine	L-Arginine, L-Isoleucine	Butyrate (n-C4:0), Hypoxanthine	D-Lactate, Putrescine	D-Lactate, Putrescine	Nicotinate, Hypoxanthine
		L-Arginine, L-Leucine	L-Arginine, L-Leucine	L-Arginine, L-Leucine	L-Arginine, L-Leucine	Butyrate (n-C4:0), Ornithine	L-Lactate, Adenine	L-Lactate, Adenine	Ornithine, Adenine
		L-Arginine, L-Lysine	L-Arginine, L-Lysine	L-Arginine, L-Lysine	L-Arginine, L-Lysine	L-Carnitine, 4-Aminobutanoate	L-Lactate, Hypoxanthine	L-Lactate, Hypoxanthine	Ornithine, Hypoxanthine
		L-Arginine, L-Methionine	L-Arginine, L-Methionine	L-Arginine, L-Methionine	L-Arginine, L-Methionine	L-Carnitine, Adenine	L-Leucine, Adenine	L-Leucine, Adenine	Phenylacetaldehyde, Adenine
		L-Arginine, Nicotinate	L-Arginine, Nicotinate	L-Arginine, Nicotinate	L-Arginine, Nicotinate	L-Carnitine, L-Arginine	L-Leucine, Hypoxanthine	L-Leucine, Hypoxanthine	Phenylacetaldehyde, Hypoxanthine
		L-Arginine, Ammonium	L-Arginine, Ammonium	L-Arginine, Ammonium	L-Arginine, Ammonium	L-Carnitine, Hypoxanthine	Lipoate, Adenine	Lipoate, Adenine	L-Phenylalanine, Adenine
		L-Arginine, L-Phenylalanine	L-Arginine, L-Phenylalanine	L-Arginine, L-Phenylalanine	L-Arginine, L-Phenylalanine	L-Carnitine, Ornithine	Lipoate, Hypoxanthine	Lipoate, Hypoxanthine	L-Phenylalanine, Hypoxanthine
		L-Arginine, L-Proline	L-Arginine, L-Proline	L-Arginine, L-Proline	L-Arginine, L-Proline	Cytosine, 4-Aminobutanoate	L-Lysine, Adenine	L-Lysine, Adenine	Propionate (n-C3:0), Adenine
		L-Arginine, Putrescine	L-Arginine, Putrescine	L-Arginine, Putrescine	L-Arginine, Putrescine	Cytosine, Adenine	L-Lysine, Hypoxanthine	L-Lysine, Hypoxanthine	Propionate (n-C3:0), Hypoxanthine
		L-Arginine, Pyridoxine	L-Arginine, Pyridoxine	L-Arginine, Pyridoxine	L-Arginine, Pyridoxine	Cytosine, Hypoxanthine	D-Malate, 4-Aminobutanoate	D-Malate, 4-Aminobutanoate	L-Proline, Adenine
		L-Arginine, Thiamin	L-Arginine, Thiamin	L-Arginine, Thiamin	L-Arginine, Thiamin	Cytosine, Putrescine	D-Malate, L-Cysteine	D-Malate, L-Cysteine	L-Proline, Hypoxanthine
		L-Arginine, L-Tyrosine	L-Arginine, L-Tyrosine	L-Arginine, L-Tyrosine	L-Arginine, L-Tyrosine	L-Cysteine, 4-Aminobutanoate	D-Malate, Ammonium	D-Malate, Ammonium	Putrescine, Adenine
		L-Arginine, Uracil	L-Arginine, Uracil	L-Arginine, Uracil	L-Arginine, Uracil	L-Cysteine, Adenine	D-Malate, L-Proline	D-Malate, L-Proline	Putrescine, Hypoxanthine
		L-Arginine, Urea	L-Arginine, Urea	L-Arginine, Urea	L-Arginine, Urea	L-Cysteine, L-Arginine	D-Malate, Putrescine	D-Malate, Putrescine	Pyridoxine, Adenine
		L-Arginine, L-Valine	L-Arginine, L-Valine	L-Arginine, L-Valine	L-Arginine, L-Valine	L-Cysteine, Hypoxanthine	L-Methionine, Adenine	L-Methionine, Adenine	Pyridoxine, Hypoxanthine
		L-Arginine, none	L-Arginine, none	L-Arginine, none	L-Arginine, none	L-Cysteine, Ornithine	L-Methionine, Hypoxanthine	L-Methionine, Hypoxanthine	L-Rhamnose, Adenine
		Biotin, 4-Aminobutanoate	Biotin, 4-Aminobutanoate	Biotin, 4-Aminobutanoate	Biotin, 4-Aminobutanoate	Decanoate (n-C10:0), 4-Aminobutanoate	Nicotinate, Adenine	Nicotinate, Adenine	L-Rhamnose, Hypoxanthine
		Biotin, Adenine	Biotin, Adenine	Biotin, Adenine	Biotin, Adenine	Decanoate (n-C10:0), Adenine	Nicotinate, Hypoxanthine	Nicotinate, Hypoxanthine	Succinate, Adenine
		Biotin, L-Arginine	Biotin, L-Arginine	Biotin, L-Arginine	Biotin, L-Arginine	Decanoate (n-C10:0), L-Arginine	Ornithine, Adenine	Ornithine, Adenine	Succinate, Hypoxanthine
		Biotin, L-Cysteine	Biotin, L-Cysteine	Biotin, L-Cysteine	Biotin, L-Cysteine	Decanoate (n-C10:0), Hypoxanthine	Ornithine, Hypoxanthine	Ornithine, Hypoxanthine	Thiamin, Adenine
		Biotin, Glycine	Biotin, Glycine	Biotin, Glycine	Biotin, Glycine	Decanoate (n-C10:0), Ornithine	Phenylacetaldehyde, Adenine	Phenylacetaldehyde, Adenine	Thiamin, Hypoxanthine
		Biotin, Hypoxanthine	Biotin, Hypoxanthine	Biotin, Hypoxanthine	Biotin, Hypoxanthine	Ethanol, 4-Aminobutanoate	Phenylacetaldehyde, Hypoxanthine	Phenylacetaldehyde, Hypoxanthine	L-Tyrosine, Adenine
		Biotin, Ornithine	Biotin, Ornithine	Biotin, Ornithine	Biotin, Ornithine	Ethanol, Adenine	L-Phenylalanine, Adenine	L-Phenylalanine, Adenine	L-Tyrosine, Hypoxanthine
		Biotin, L-Proline	Biotin, L-Proline	Biotin, L-Proline	Biotin, L-Proline	Ethanol, L-Arginine	L-Phenylalanine, Hypoxanthine	L-Phenylalanine, Hypoxanthine	Uracil, Adenine
		Biotin, Putrescine	Biotin, Putrescine	Biotin, Putrescine	Biotin, Putrescine	Ethanol, Cytosine	Propionate (n-C3:0), Adenine	Propionate (n-C3:0), Adenine	Uracil, Hypoxanthine
		Butyrate (n-C4:0), 4-Aminobutanoate	Butyrate (n-C4:0), 4-Aminobutanoate	Butyrate (n-C4:0), 4-Aminobutanoate	Butyrate (n-C4:0), 4-Aminobutanoate	Ethanol, L-Cysteine	Propionate (n-C3:0), Hypoxanthine	Propionate (n-C3:0), Hypoxanthine	Urea, Adenine
		Butyrate (n-C4:0), Adenine	Butyrate (n-C4:0), Adenine	Butyrate (n-C4:0), Adenine	Butyrate (n-C4:0), Adenine	Ethanol, Glycine	L-Proline, Adenine	L-Proline, Adenine	Urea, Hypoxanthine
		Butyrate (n-C4:0), L-Arginine	Butyrate (n-C4:0), L-Arginine	Butyrate (n-C4:0), L-Arginine	Butyrate (n-C4:0), L-Arginine	Ethanol, Hypoxanthine	L-Proline, Hypoxanthine	L-Proline, Hypoxanthine	L-Valine, Adenine
		Butyrate (n-C4:0), Cytosine	Butyrate (n-C4:0), Cytosine	Butyrate (n-C4:0), Cytosine	Butyrate (n-C4:0), Cytosine	Ethanol, Ammonium	Putrescine, Adenine	Putrescine, Adenine	L-Valine, Hypoxanthine
		Butyrate (n-C4:0), L-Cysteine	Butyrate (n-C4:0), L-Cysteine	Butyrate (n-C4:0), L-Cysteine	Butyrate (n-C4:0), L-Cysteine	Ethanol, Ornithine	Putrescine, Hypoxanthine	Putrescine, Hypoxanthine	none, Adenine
		Butyrate (n-C4:0), Glycine	Butyrate (n-C4:0), Glycine	Butyrate (n-C4:0), Glycine	Butyrate (n-C4:0), Glycine	Ethanol, L-Proline	Pyridoxine, Adenine	Pyridoxine, Adenine	none, Hypoxanthine
		Butyrate (n-C4:0), Hypoxanthine	Butyrate (n-C4:0), Hypoxanthine	Butyrate (n-C4:0), Hypoxanthine	Butyrate (n-C4:0), Hypoxanthine	Ethanol, Putrescine	Pyridoxine, Hypoxanthine	Pyridoxine, Hypoxanthine
		Butyrate (n-C4:0), Ammonium	Butyrate (n-C4:0), Ammonium	Butyrate (n-C4:0), Ammonium	Butyrate (n-C4:0), Ammonium	Formate, 4-Aminobutanoate	L-Rhamnose, Adenine	L-Rhamnose, Adenine
		Butyrate (n-C4:0), Ornithine	Butyrate (n-C4:0), Ornithine	Butyrate (n-C4:0), Ornithine	Butyrate (n-C4:0), Ornithine	Formate, Adenine	L-Rhamnose, Hypoxanthine	L-Rhamnose, Hypoxanthine
		Butyrate (n-C4:0), L-Proline	Butyrate (n-C4:0), L-Proline	Butyrate (n-C4:0), L-Proline	Butyrate (n-C4:0), L-Proline	Formate, L-Arginine	Succinate, Adenine	Succinate, Adenine
		Butyrate (n-C4:0), Putrescine	Butyrate (n-C4:0), Putrescine	Butyrate (n-C4:0), Putrescine	Butyrate (n-C4:0), Putrescine	Formate, Hypoxanthine	Succinate, Hypoxanthine	Succinate, Hypoxanthine
		L-Carnitine, 4-Aminobutanoate	L-Carnitine, 4-Aminobutanoate	L-Carnitine, 4-Aminobutanoate	L-Carnitine, 4-Aminobutanoate	Formate, Ornithine	Thiamin, Adenine	Thiamin, Adenine
		L-Carnitine, Adenine	L-Carnitine, Adenine	L-Carnitine, Adenine	L-Carnitine, Adenine	Glycine, 4-Aminobutanoate	Thiamin, Hypoxanthine	Thiamin, Hypoxanthine
		L-Carnitine, L-Arginine	L-Carnitine, L-Arginine	L-Carnitine, L-Arginine	L-Carnitine, L-Arginine	Glycine, Adenine	L-Tyrosine, Adenine	L-Tyrosine, Adenine
		L-Carnitine, L-Cysteine	L-Carnitine, L-Cysteine	L-Carnitine, L-Cysteine	L-Carnitine, L-Cysteine	Glycine, Hypoxanthine	L-Tyrosine, Hypoxanthine	L-Tyrosine, Hypoxanthine
		L-Carnitine, Glycine	L-Carnitine, Glycine	L-Carnitine, Glycine	L-Carnitine, Glycine	Glycine, Putrescine	Uracil, Adenine	Uracil, Adenine
		L-Carnitine, Hypoxanthine	L-Carnitine, Hypoxanthine	L-Carnitine, Hypoxanthine	L-Carnitine, Hypoxanthine	Glycine betaine, 4-Aminobutanoate	Uracil, Hypoxanthine	Uracil, Hypoxanthine
		L-Carnitine, Ornithine	L-Carnitine, Ornithine	L-Carnitine, Ornithine	L-Carnitine, Ornithine	Glycine betaine, Adenine	Urea, Adenine	Urea, Adenine
		L-Carnitine, L-Proline	L-Carnitine, L-Proline	L-Carnitine, L-Proline	L-Carnitine, L-Proline	Glycine betaine, L-Arginine	Urea, Hypoxanthine	Urea, Hypoxanthine
		L-Carnitine, Putrescine	L-Carnitine, Putrescine	L-Carnitine, Putrescine	L-Carnitine, Putrescine	Glycine betaine, Hypoxanthine	L-Valine, Adenine	L-Valine, Adenine
		Cytosine, 4-Aminobutanoate	Cytosine, 4-Aminobutanoate	Cytosine, 4-Aminobutanoate	Cytosine, 4-Aminobutanoate	Glycine betaine, Ornithine	L-Valine, Hypoxanthine	L-Valine, Hypoxanthine
		Cytosine, Adenine	Cytosine, Adenine	Cytosine, Adenine	Cytosine, Adenine	Glycolate, 4-Aminobutanoate	none, Adenine	none, Adenine
		Cytosine, L-Cysteine	Cytosine, L-Cysteine	Cytosine, L-Cysteine	Cytosine, L-Cysteine	Glycolate, Adenine	none, Hypoxanthine	none, Hypoxanthine
		Cytosine, Hypoxanthine	Cytosine, Hypoxanthine	Cytosine, Hypoxanthine	Cytosine, Hypoxanthine	Glycolate, L-Arginine
		Cytosine, L-Proline	Cytosine, L-Proline	Cytosine, L-Proline	Cytosine, L-Proline	Glycolate, Hypoxanthine
		Cytosine, Putrescine	Cytosine, Putrescine	Cytosine, Putrescine	Cytosine, Putrescine	Glycolate, Ornithine
		L-Cysteine, 1,5-Diaminopentane	L-Cysteine, 1,5-Diaminopentane	L-Cysteine, 1,5-Diaminopentane	L-Cysteine, 1,5-Diaminopentane	Hexadecanoate (n-C16:0), 4-Aminobutanoate
		L-Cysteine, 4-Aminobutanoate	L-Cysteine, 4-Aminobutanoate	L-Cysteine, 4-Aminobutanoate	L-Cysteine, 4-Aminobutanoate	Hexadecanoate (n-C16:0), Adenine
		L-Cysteine, Adenine	L-Cysteine, Adenine	L-Cysteine, Adenine	L-Cysteine, Adenine	Hexadecanoate (n-C16:0), L-Arginine
		L-Cysteine, L-Arginine	L-Cysteine, L-Arginine	L-Cysteine, L-Arginine	L-Cysteine, L-Arginine	Hexadecanoate (n-C16:0), Hypoxanthine
		L-Cysteine, Biotin	L-Cysteine, Biotin	L-Cysteine, Biotin	L-Cysteine, Biotin	Hexadecanoate (n-C16:0), Ornithine
		L-Cysteine, L-Carnitine	L-Cysteine, L-Carnitine	L-Cysteine, L-Carnitine	L-Cysteine, L-Carnitine	L-Histidine, 4-Aminobutanoate
		L-Cysteine, Cytosine	L-Cysteine, Cytosine	L-Cysteine, Cytosine	L-Cysteine, Cytosine	L-Histidine, Adenine
		L-Cysteine, L-Cysteine	L-Cysteine, L-Cysteine	L-Cysteine, L-Cysteine	L-Cysteine, L-Cysteine	L-Histidine, L-Arginine
		L-Cysteine, Glycine	L-Cysteine, Glycine	L-Cysteine, Glycine	L-Cysteine, Glycine	L-Histidine, Hypoxanthine
		L-Cysteine, Glycine betaine	L-Cysteine, Glycine betaine	L-Cysteine, Glycine betaine	L-Cysteine, Glycine betaine	L-Histidine, Ornithine
		L-Cysteine, L-Histidine	L-Cysteine, L-Histidine	L-Cysteine, L-Histidine	L-Cysteine, L-Histidine	Hexanoate (n-C6:0), 4-Aminobutanoate
		L-Cysteine, Hypoxanthine	L-Cysteine, Hypoxanthine	L-Cysteine, Hypoxanthine	L-Cysteine, Hypoxanthine	Hexanoate (n-C6:0), Adenine
		L-Cysteine, L-Isoleucine	L-Cysteine, L-Isoleucine	L-Cysteine, L-Isoleucine	L-Cysteine, L-Isoleucine	Hexanoate (n-C6:0), L-Arginine
		L-Cysteine, L-Leucine	L-Cysteine, L-Leucine	L-Cysteine, L-Leucine	L-Cysteine, L-Leucine	Hexanoate (n-C6:0), Hypoxanthine
		L-Cysteine, L-Lysine	L-Cysteine, L-Lysine	L-Cysteine, L-Lysine	L-Cysteine, L-Lysine	Hexanoate (n-C6:0), Ornithine
		L-Cysteine, L-Methionine	L-Cysteine, L-Methionine	L-Cysteine, L-Methionine	L-Cysteine, L-Methionine	Hypoxanthine, 1,5-Diaminopentane
		L-Cysteine, Nicotinate	L-Cysteine, Nicotinate	L-Cysteine, Nicotinate	L-Cysteine, Nicotinate	Hypoxanthine, 4-Aminobutanoate
		L-Cysteine, Ammonium	L-Cysteine, Ammonium	L-Cysteine, Ammonium	L-Cysteine, Ammonium	Hypoxanthine, Adenine
		L-Cysteine, Ornithine	L-Cysteine, Ornithine	L-Cysteine, Ornithine	L-Cysteine, Ornithine	Hypoxanthine, L-Arginine
		L-Cysteine, L-Phenylalanine	L-Cysteine, L-Phenylalanine	L-Cysteine, L-Phenylalanine	L-Cysteine, L-Phenylalanine	Hypoxanthine, Biotin
		L-Cysteine, L-Proline	L-Cysteine, L-Proline	L-Cysteine, L-Proline	L-Cysteine, L-Proline	Hypoxanthine, L-Carnitine
		L-Cysteine, Putrescine	L-Cysteine, Putrescine	L-Cysteine, Putrescine	L-Cysteine, Putrescine	Hypoxanthine, Cytosine
		L-Cysteine, Pyridoxine	L-Cysteine, Pyridoxine	L-Cysteine, Pyridoxine	L-Cysteine, Pyridoxine	Hypoxanthine, L-Cysteine
		L-Cysteine, Thiamin	L-Cysteine, Thiamin	L-Cysteine, Thiamin	L-Cysteine, Thiamin	Hypoxanthine, Glycine
		L-Cysteine, L-Tyrosine	L-Cysteine, L-Tyrosine	L-Cysteine, L-Tyrosine	L-Cysteine, L-Tyrosine	Hypoxanthine, Glycine betaine
		L-Cysteine, Uracil	L-Cysteine, Uracil	L-Cysteine, Uracil	L-Cysteine, Uracil	Hypoxanthine, L-Histidine
		L-Cysteine, Urea	L-Cysteine, Urea	L-Cysteine, Urea	L-Cysteine, Urea	Hypoxanthine, Hypoxanthine
		L-Cysteine, L-Valine	L-Cysteine, L-Valine	L-Cysteine, L-Valine	L-Cysteine, L-Valine	Hypoxanthine, L-Isoleucine
		L-Cysteine, none	L-Cysteine, none	L-Cysteine, none	L-Cysteine, none	Hypoxanthine, L-Leucine
		Decanoate (n-C10:0), 4-Aminobutanoate	Decanoate (n-C10:0), 4-Aminobutanoate	Decanoate (n-C10:0), 4-Aminobutanoate	Decanoate (n-C10:0), 4-Aminobutanoate	Hypoxanthine, L-Lysine
		Decanoate (n-C10:0), Adenine	Decanoate (n-C10:0), Adenine	Decanoate (n-C10:0), Adenine	Decanoate (n-C10:0), Adenine	Hypoxanthine, L-Methionine
		Decanoate (n-C10:0), L-Arginine	Decanoate (n-C10:0), L-Arginine	Decanoate (n-C10:0), L-Arginine	Decanoate (n-C10:0), L-Arginine	Hypoxanthine, Nicotinate
		Decanoate (n-C10:0), Cytosine	Decanoate (n-C10:0), Cytosine	Decanoate (n-C10:0), Cytosine	Decanoate (n-C10:0), Cytosine	Hypoxanthine, Ammonium
		Decanoate (n-C10:0), L-Cysteine	Decanoate (n-C10:0), L-Cysteine	Decanoate (n-C10:0), L-Cysteine	Decanoate (n-C10:0), L-Cysteine	Hypoxanthine, Ornithine
		Decanoate (n-C10:0), Glycine	Decanoate (n-C10:0), Glycine	Decanoate (n-C10:0), Glycine	Decanoate (n-C10:0), Glycine	Hypoxanthine, L-Phenylalanine
		Decanoate (n-C10:0), Hypoxanthine	Decanoate (n-C10:0), Hypoxanthine	Decanoate (n-C10:0), Hypoxanthine	Decanoate (n-C10:0), Hypoxanthine	Hypoxanthine, L-Proline
		Decanoate (n-C10:0), Ammonium	Decanoate (n-C10:0), Ammonium	Decanoate (n-C10:0), Ammonium	Decanoate (n-C10:0), Ammonium	Hypoxanthine, Putrescine
		Decanoate (n-C10:0), Ornithine	Decanoate (n-C10:0), Ornithine	Decanoate (n-C10:0), Ornithine	Decanoate (n-C10:0), Ornithine	Hypoxanthine, Pyridoxine
		Decanoate (n-C10:0), L-Proline	Decanoate (n-C10:0), L-Proline	Decanoate (n-C10:0), L-Proline	Decanoate (n-C10:0), L-Proline	Hypoxanthine, Thiamin
		Decanoate (n-C10:0), Putrescine	Decanoate (n-C10:0), Putrescine	Decanoate (n-C10:0), Putrescine	Decanoate (n-C10:0), Putrescine	Hypoxanthine, L-Tyrosine
		Ethanol, 4-Aminobutanoate	Ethanol, 4-Aminobutanoate	Ethanol, 4-Aminobutanoate	Ethanol, 4-Aminobutanoate	Hypoxanthine, Uracil
		Ethanol, Adenine	Ethanol, Adenine	Ethanol, Adenine	Ethanol, Adenine	Hypoxanthine, Urea
		Ethanol, L-Arginine	Ethanol, L-Arginine	Ethanol, L-Arginine	Ethanol, L-Arginine	Hypoxanthine, L-Valine
		Ethanol, Cytosine	Ethanol, Cytosine	Ethanol, Cytosine	Ethanol, Cytosine	Hypoxanthine, none
		Ethanol, L-Cysteine	Ethanol, L-Cysteine	Ethanol, L-Cysteine	Ethanol, L-Cysteine	L-Isoleucine, 4-Aminobutanoate
		Ethanol, Glycine	Ethanol, Glycine	Ethanol, Glycine	Ethanol, Glycine	L-Isoleucine, Adenine
		Ethanol, Hypoxanthine	Ethanol, Hypoxanthine	Ethanol, Hypoxanthine	Ethanol, Hypoxanthine	L-Isoleucine, L-Arginine
		Ethanol, Ammonium	Ethanol, Ammonium	Ethanol, Ammonium	Ethanol, Ammonium	L-Isoleucine, Hypoxanthine
		Ethanol, Ornithine	Ethanol, Ornithine	Ethanol, Ornithine	Ethanol, Ornithine	L-Isoleucine, Ornithine
		Ethanol, L-Proline	Ethanol, L-Proline	Ethanol, L-Proline	Ethanol, L-Proline	Myo-inositol, 4-Aminobutanoate
		Ethanol, Putrescine	Ethanol, Putrescine	Ethanol, Putrescine	Ethanol, Putrescine	Myo-inositol, Adenine
		Formate, 4-Aminobutanoate	Formate, 4-Aminobutanoate	Formate, 4-Aminobutanoate	Formate, 4-Aminobutanoate	Myo-inositol, L-Arginine
		Formate, Adenine	Formate, Adenine	Formate, Adenine	Formate, Adenine	Myo-inositol, Hypoxanthine
		Formate, L-Arginine	Formate, L-Arginine	Formate, L-Arginine	Formate, L-Arginine	Myo-inositol, Ornithine
		Formate, Cytosine	Formate, Cytosine	Formate, Cytosine	Formate, Cytosine	D-Lactate, 4-Aminobutanoate
		Formate, L-Cysteine	Formate, L-Cysteine	Formate, L-Cysteine	Formate, L-Cysteine	D-Lactate, L-Cysteine
		Formate, Glycine	Formate, Glycine	Formate, Glycine	Formate, Glycine	D-Lactate, Ammonium
		Formate, Hypoxanthine	Formate, Hypoxanthine	Formate, Hypoxanthine	Formate, Hypoxanthine	D-Lactate, L-Proline
		Formate, Ammonium	Formate, Ammonium	Formate, Ammonium	Formate, Ammonium	D-Lactate, Putrescine
		Formate, Ornithine	Formate, Ornithine	Formate, Ornithine	Formate, Ornithine	L-Lactate, 4-Aminobutanoate
		Formate, L-Proline	Formate, L-Proline	Formate, L-Proline	Formate, L-Proline	L-Lactate, Adenine
		Formate, Putrescine	Formate, Putrescine	Formate, Putrescine	Formate, Putrescine	L-Lactate, L-Arginine
		Glycine, 1,5-Diaminopentane	Glycine, 1,5-Diaminopentane	Glycine, 1,5-Diaminopentane	Glycine, 1,5-Diaminopentane	L-Lactate, Hypoxanthine
		Glycine, 4-Aminobutanoate	Glycine, 4-Aminobutanoate	Glycine, 4-Aminobutanoate	Glycine, 4-Aminobutanoate	L-Lactate, Ornithine
		Glycine, Adenine	Glycine, Adenine	Glycine, Adenine	Glycine, Adenine	L-Leucine, 4-Aminobutanoate
		Glycine, Biotin	Glycine, Biotin	Glycine, Biotin	Glycine, Biotin	L-Leucine, Adenine
		Glycine, L-Carnitine	Glycine, L-Carnitine	Glycine, L-Carnitine	Glycine, L-Carnitine	L-Leucine, L-Arginine
		Glycine, L-Cysteine	Glycine, L-Cysteine	Glycine, L-Cysteine	Glycine, L-Cysteine	L-Leucine, Hypoxanthine
		Glycine, Glycine	Glycine, Glycine	Glycine, Glycine	Glycine, Glycine	L-Leucine, Ornithine
		Glycine, Glycine betaine	Glycine, Glycine betaine	Glycine, Glycine betaine	Glycine, Glycine betaine	Lipoate, 4-Aminobutanoate
		Glycine, L-Histidine	Glycine, L-Histidine	Glycine, L-Histidine	Glycine, L-Histidine	Lipoate, Adenine
		Glycine, Hypoxanthine	Glycine, Hypoxanthine	Glycine, Hypoxanthine	Glycine, Hypoxanthine	Lipoate, L-Arginine
		Glycine, L-Isoleucine	Glycine, L-Isoleucine	Glycine, L-Isoleucine	Glycine, L-Isoleucine	Lipoate, Hypoxanthine
		Glycine, L-Leucine	Glycine, L-Leucine	Glycine, L-Leucine	Glycine, L-Leucine	Lipoate, Ornithine
		Glycine, L-Lysine	Glycine, L-Lysine	Glycine, L-Lysine	Glycine, L-Lysine	L-Lysine, 4-Aminobutanoate
		Glycine, L-Methionine	Glycine, L-Methionine	Glycine, L-Methionine	Glycine, L-Methionine	L-Lysine, Adenine
		Glycine, Nicotinate	Glycine, Nicotinate	Glycine, Nicotinate	Glycine, Nicotinate	L-Lysine, L-Arginine
		Glycine, Ammonium	Glycine, Ammonium	Glycine, Ammonium	Glycine, Ammonium	L-Lysine, Hypoxanthine
		Glycine, L-Phenylalanine	Glycine, L-Phenylalanine	Glycine, L-Phenylalanine	Glycine, L-Phenylalanine	L-Lysine, Ornithine
		Glycine, L-Proline	Glycine, L-Proline	Glycine, L-Proline	Glycine, L-Proline	D-Malate, 4-Aminobutanoate
		Glycine, Putrescine	Glycine, Putrescine	Glycine, Putrescine	Glycine, Putrescine	D-Malate, L-Cysteine
		Glycine, Pyridoxine	Glycine, Pyridoxine	Glycine, Pyridoxine	Glycine, Pyridoxine	D-Malate, Ammonium
		Glycine, Thiamin	Glycine, Thiamin	Glycine, Thiamin	Glycine, Thiamin	D-Malate, L-Proline
		Glycine, L-Tyrosine	Glycine, L-Tyrosine	Glycine, L-Tyrosine	Glycine, L-Tyrosine	D-Malate, Putrescine
		Glycine, Uracil	Glycine, Uracil	Glycine, Uracil	Glycine, Uracil	L-Methionine, 4-Aminobutanoate
		Glycine, Urea	Glycine, Urea	Glycine, Urea	Glycine, Urea	L-Methionine, Adenine
		Glycine, L-Valine	Glycine, L-Valine	Glycine, L-Valine	Glycine, L-Valine	L-Methionine, L-Arginine
		Glycine, none	Glycine, none	Glycine, none	Glycine, none	L-Methionine, Hypoxanthine
		Glycine betaine, 4-Aminobutanoate	Glycine betaine, 4-Aminobutanoate	Glycine betaine, 4-Aminobutanoate	Glycine betaine, 4-Aminobutanoate	L-Methionine, Ornithine
		Glycine betaine, Adenine	Glycine betaine, Adenine	Glycine betaine, Adenine	Glycine betaine, Adenine	Nicotinate, 4-Aminobutanoate
		Glycine betaine, L-Arginine	Glycine betaine, L-Arginine	Glycine betaine, L-Arginine	Glycine betaine, L-Arginine	Nicotinate, Adenine
		Glycine betaine, L-Cysteine	Glycine betaine, L-Cysteine	Glycine betaine, L-Cysteine	Glycine betaine, L-Cysteine	Nicotinate, L-Arginine
		Glycine betaine, Glycine	Glycine betaine, Glycine	Glycine betaine, Glycine	Glycine betaine, Glycine	Nicotinate, Hypoxanthine
		Glycine betaine, Hypoxanthine	Glycine betaine, Hypoxanthine	Glycine betaine, Hypoxanthine	Glycine betaine, Hypoxanthine	Nicotinate, Ornithine
		Glycine betaine, Ornithine	Glycine betaine, Ornithine	Glycine betaine, Ornithine	Glycine betaine, Ornithine	Ornithine, 1,5-Diaminopentane
		Glycine betaine, L-Proline	Glycine betaine, L-Proline	Glycine betaine, L-Proline	Glycine betaine, L-Proline	Ornithine, 4-Aminobutanoate
		Glycine betaine, Putrescine	Glycine betaine, Putrescine	Glycine betaine, Putrescine	Glycine betaine, Putrescine	Ornithine, Adenine
		Glycolate, 4-Aminobutanoate	Glycolate, 4-Aminobutanoate	Glycolate, 4-Aminobutanoate	Glycolate, 4-Aminobutanoate	Ornithine, Biotin
		Glycolate, Adenine	Glycolate, Adenine	Glycolate, Adenine	Glycolate, Adenine	Ornithine, L-Carnitine
		Glycolate, L-Arginine	Glycolate, L-Arginine	Glycolate, L-Arginine	Glycolate, L-Arginine	Ornithine, L-Cysteine
		Glycolate, Cytosine	Glycolate, Cytosine	Glycolate, L-Cysteine	Glycolate, L-Cysteine	Ornithine, Glycine betaine
		Glycolate, L-Cysteine	Glycolate, L-Cysteine	Glycolate, Glycine	Glycolate, Glycine	Ornithine, L-Histidine
		Glycolate, Glycine	Glycolate, Glycine	Glycolate, Hypoxanthine	Glycolate, Hypoxanthine	Ornithine, Hypoxanthine
		Glycolate, Hypoxanthine	Glycolate, Hypoxanthine	Glycolate, Ornithine	Glycolate, Ornithine	Ornithine, L-Isoleucine
		Glycolate, Ammonium	Glycolate, Ammonium	Glycolate, L-Proline	Glycolate, L-Proline	Ornithine, L-Leucine
		Glycolate, Ornithine	Glycolate, Ornithine	Glycolate, Putrescine	Glycolate, Putrescine	Ornithine, L-Lysine
		Glycolate, L-Proline	Glycolate, L-Proline	Hexadecanoate (n-C16:0), 4-Aminobutanoate	Hexadecanoate (n-C16:0), 4-Aminobutanoate	Ornithine, L-Methionine
		Glycolate, Putrescine	Glycolate, Putrescine	Hexadecanoate (n-C16:0), Adenine	Hexadecanoate (n-C16:0), Adenine	Ornithine, Nicotinate
		Hexadecanoate (n-C16:0), 4-Aminobutanoate	Hexadecanoate (n-C16:0), 4-Aminobutanoate	Hexadecanoate (n-C16:0), L-Arginine	Hexadecanoate (n-C16:0), L-Arginine	Ornithine, Ammonium
		Hexadecanoate (n-C16:0), Adenine	Hexadecanoate (n-C16:0), Adenine	Hexadecanoate (n-C16:0), Cytosine	Hexadecanoate (n-C16:0), Cytosine	Ornithine, Ornithine
		Hexadecanoate (n-C16:0), L-Arginine	Hexadecanoate (n-C16:0), L-Arginine	Hexadecanoate (n-C16:0), L-Cysteine	Hexadecanoate (n-C16:0), L-Cysteine	Ornithine, L-Phenylalanine
		Hexadecanoate (n-C16:0), Cytosine	Hexadecanoate (n-C16:0), Cytosine	Hexadecanoate (n-C16:0), Glycine	Hexadecanoate (n-C16:0), Glycine	Ornithine, L-Proline
		Hexadecanoate (n-C16:0), L-Cysteine	Hexadecanoate (n-C16:0), L-Cysteine	Hexadecanoate (n-C16:0), Hypoxanthine	Hexadecanoate (n-C16:0), Hypoxanthine	Ornithine, Putrescine
		Hexadecanoate (n-C16:0), Glycine	Hexadecanoate (n-C16:0), Glycine	Hexadecanoate (n-C16:0), Ammonium	Hexadecanoate (n-C16:0), Ammonium	Ornithine, Pyridoxine
		Hexadecanoate (n-C16:0), Hypoxanthine	Hexadecanoate (n-C16:0), Hypoxanthine	Hexadecanoate (n-C16:0), Ornithine	Hexadecanoate (n-C16:0), Ornithine	Ornithine, Thiamin
		Hexadecanoate (n-C16:0), Ammonium	Hexadecanoate (n-C16:0), Ammonium	Hexadecanoate (n-C16:0), L-Proline	Hexadecanoate (n-C16:0), L-Proline	Ornithine, L-Tyrosine
		Hexadecanoate (n-C16:0), Ornithine	Hexadecanoate (n-C16:0), Ornithine	Hexadecanoate (n-C16:0), Putrescine	Hexadecanoate (n-C16:0), Putrescine	Ornithine, Uracil
		Hexadecanoate (n-C16:0), L-Proline	Hexadecanoate (n-C16:0), L-Proline	L-Histidine, 4-Aminobutanoate	L-Histidine, 4-Aminobutanoate	Ornithine, Urea
		Hexadecanoate (n-C16:0), Putrescine	Hexadecanoate (n-C16:0), Putrescine	L-Histidine, Adenine	L-Histidine, Adenine	Ornithine, L-Valine
		L-Histidine, 4-Aminobutanoate	L-Histidine, 4-Aminobutanoate	L-Histidine, L-Arginine	L-Histidine, L-Arginine	Ornithine, none
		L-Histidine, Adenine	L-Histidine, Adenine	L-Histidine, L-Cysteine	L-Histidine, L-Cysteine	Phenylacetaldehyde, 4-Aminobutanoate
		L-Histidine, L-Arginine	L-Histidine, L-Arginine	L-Histidine, Glycine	L-Histidine, Glycine	Phenylacetaldehyde, Adenine
		L-Histidine, L-Cysteine	L-Histidine, L-Cysteine	L-Histidine, Hypoxanthine	L-Histidine, Hypoxanthine	Phenylacetaldehyde, L-Arginine
		L-Histidine, Glycine	L-Histidine, Glycine	L-Histidine, Ornithine	L-Histidine, Ornithine	Phenylacetaldehyde, Hypoxanthine
		L-Histidine, Hypoxanthine	L-Histidine, Hypoxanthine	L-Histidine, L-Proline	L-Histidine, L-Proline	Phenylacetaldehyde, Ornithine
		L-Histidine, Ornithine	L-Histidine, Ornithine	L-Histidine, Putrescine	L-Histidine, Putrescine	L-Phenylalanine, 4-Aminobutanoate
		L-Histidine, L-Proline	L-Histidine, L-Proline	Hexanoate (n-C6:0), 4-Aminobutanoate	Hexanoate (n-C6:0), 4-Aminobutanoate	L-Phenylalanine, Adenine
		L-Histidine, Putrescine	L-Histidine, Putrescine	Hexanoate (n-C6:0), Adenine	Hexanoate (n-C6:0), Adenine	L-Phenylalanine, L-Arginine
		Hexanoate (n-C6:0), 4-Aminobutanoate	Hexanoate (n-C6:0), 4-Aminobutanoate	Hexanoate (n-C6:0), L-Arginine	Hexanoate (n-C6:0), L-Arginine	L-Phenylalanine, Hypoxanthine
		Hexanoate (n-C6:0), Adenine	Hexanoate (n-C6:0), Adenine	Hexanoate (n-C6:0), Cytosine	Hexanoate (n-C6:0), Cytosine	L-Phenylalanine, Ornithine
		Hexanoate (n-C6:0), L-Arginine	Hexanoate (n-C6:0), L-Arginine	Hexanoate (n-C6:0), L-Cysteine	Hexanoate (n-C6:0), L-Cysteine	Propionate (n-C3:0), 4-Aminobutanoate
		Hexanoate (n-C6:0), Cytosine	Hexanoate (n-C6:0), Cytosine	Hexanoate (n-C6:0), Glycine	Hexanoate (n-C6:0), Glycine	Propionate (n-C3:0), Adenine
		Hexanoate (n-C6:0), L-Cysteine	Hexanoate (n-C6:0), L-Cysteine	Hexanoate (n-C6:0), Hypoxanthine	Hexanoate (n-C6:0), Hypoxanthine	Propionate (n-C3:0), L-Arginine
		Hexanoate (n-C6:0), Glycine	Hexanoate (n-C6:0), Glycine	Hexanoate (n-C6:0), Ammonium	Hexanoate (n-C6:0), Ammonium	Propionate (n-C3:0), Hypoxanthine
		Hexanoate (n-C6:0), Hypoxanthine	Hexanoate (n-C6:0), Hypoxanthine	Hexanoate (n-C6:0), Ornithine	Hexanoate (n-C6:0), Ornithine	Propionate (n-C3:0), Ornithine
		Hexanoate (n-C6:0), Ammonium	Hexanoate (n-C6:0), Ammonium	Hexanoate (n-C6:0), L-Proline	Hexanoate (n-C6:0), L-Proline	L-Proline, 4-Aminobutanoate
		Hexanoate (n-C6:0), Ornithine	Hexanoate (n-C6:0), Ornithine	Hexanoate (n-C6:0), Putrescine	Hexanoate (n-C6:0), Putrescine	L-Proline, Adenine
		Hexanoate (n-C6:0), L-Proline	Hexanoate (n-C6:0), L-Proline	Hypoxanthine, 1,5-Diaminopentane	Hypoxanthine, 1,5-Diaminopentane	L-Proline, L-Arginine
		Hexanoate (n-C6:0), Putrescine	Hexanoate (n-C6:0), Putrescine	Hypoxanthine, 4-Aminobutanoate	Hypoxanthine, 4-Aminobutanoate	L-Proline, Hypoxanthine
		Hypoxanthine, 1,5-Diaminopentane	Hypoxanthine, 1,5-Diaminopentane	Hypoxanthine, Adenine	Hypoxanthine, Adenine	L-Proline, Ornithine
		Hypoxanthine, 4-Aminobutanoate	Hypoxanthine, 4-Aminobutanoate	Hypoxanthine, L-Arginine	Hypoxanthine, L-Arginine	Putrescine, 4-Aminobutanoate
		Hypoxanthine, Adenine	Hypoxanthine, Adenine	Hypoxanthine, Biotin	Hypoxanthine, Biotin	Putrescine, Adenine
		Hypoxanthine, L-Arginine	Hypoxanthine, L-Arginine	Hypoxanthine, L-Carnitine	Hypoxanthine, L-Carnitine	Putrescine, L-Arginine
		Hypoxanthine, Biotin	Hypoxanthine, Biotin	Hypoxanthine, Cytosine	Hypoxanthine, Cytosine	Putrescine, Cytosine
		Hypoxanthine, L-Carnitine	Hypoxanthine, L-Carnitine	Hypoxanthine, L-Cysteine	Hypoxanthine, L-Cysteine	Putrescine, Glycine
		Hypoxanthine, Cytosine	Hypoxanthine, Cytosine	Hypoxanthine, Glycine	Hypoxanthine, Glycine	Putrescine, Hypoxanthine
		Hypoxanthine, L-Cysteine	Hypoxanthine, L-Cysteine	Hypoxanthine, Glycine betaine	Hypoxanthine, Glycine betaine	Putrescine, Ornithine
		Hypoxanthine, Glycine	Hypoxanthine, Glycine	Hypoxanthine, L-Histidine	Hypoxanthine, L-Histidine	Pyridoxine, 4-Aminobutanoate
		Hypoxanthine, Glycine betaine	Hypoxanthine, Glycine betaine	Hypoxanthine, Hypoxanthine	Hypoxanthine, Hypoxanthine	Pyridoxine, Adenine
		Hypoxanthine, L-Histidine	Hypoxanthine, L-Histidine	Hypoxanthine, L-Isoleucine	Hypoxanthine, L-Isoleucine	Pyridoxine, L-Arginine
		Hypoxanthine, Hypoxanthine	Hypoxanthine, Hypoxanthine	Hypoxanthine, L-Leucine	Hypoxanthine, L-Leucine	Pyridoxine, Hypoxanthine
		Hypoxanthine, L-Isoleucine	Hypoxanthine, L-Isoleucine	Hypoxanthine, L-Lysine	Hypoxanthine, L-Lysine	Pyridoxine, Ornithine
		Hypoxanthine, L-Leucine	Hypoxanthine, L-Leucine	Hypoxanthine, L-Methionine	Hypoxanthine, L-Methionine	L-Rhamnose, 4-Aminobutanoate
		Hypoxanthine, L-Lysine	Hypoxanthine, L-Lysine	Hypoxanthine, Nicotinate	Hypoxanthine, Nicotinate	L-Rhamnose, Adenine
		Hypoxanthine, L-Methionine	Hypoxanthine, L-Methionine	Hypoxanthine, Ammonium	Hypoxanthine, Ammonium	L-Rhamnose, L-Arginine
		Hypoxanthine, Nicotinate	Hypoxanthine, Nicotinate	Hypoxanthine, Ornithine	Hypoxanthine, Ornithine	L-Rhamnose, Hypoxanthine
		Hypoxanthine, Ammonium	Hypoxanthine, Ammonium	Hypoxanthine, L-Phenylalanine	Hypoxanthine, L-Phenylalanine	L-Rhamnose, Ornithine
		Hypoxanthine, Ornithine	Hypoxanthine, Ornithine	Hypoxanthine, L-Proline	Hypoxanthine, L-Proline	Succinate, 4-Aminobutanoate
		Hypoxanthine, L-Phenylalanine	Hypoxanthine, L-Phenylalanine	Hypoxanthine, Putrescine	Hypoxanthine, Putrescine	Succinate, Adenine
		Hypoxanthine, L-Proline	Hypoxanthine, L-Proline	Hypoxanthine, Pyridoxine	Hypoxanthine, Pyridoxine	Succinate, L-Arginine
		Hypoxanthine, Putrescine	Hypoxanthine, Putrescine	Hypoxanthine, Thiamin	Hypoxanthine, Thiamin	Succinate, Hypoxanthine
		Hypoxanthine, Pyridoxine	Hypoxanthine, Pyridoxine	Hypoxanthine, L-Tyrosine	Hypoxanthine, L-Tyrosine	Succinate, Ornithine
		Hypoxanthine, Thiamin	Hypoxanthine, Thiamin	Hypoxanthine, Uracil	Hypoxanthine, Uracil	Thiamin, 4-Aminobutanoate
		Hypoxanthine, L-Tyrosine	Hypoxanthine, L-Tyrosine	Hypoxanthine, Urea	Hypoxanthine, Urea	Thiamin, Adenine
		Hypoxanthine, Uracil	Hypoxanthine, Uracil	Hypoxanthine, L-Valine	Hypoxanthine, L-Valine	Thiamin, L-Arginine
		Hypoxanthine, Urea	Hypoxanthine, Urea	Hypoxanthine, none	Hypoxanthine, none	Thiamin, Hypoxanthine
		Hypoxanthine, L-Valine	Hypoxanthine, L-Valine	L-Isoleucine, 4-Aminobutanoate	L-Isoleucine, 4-Aminobutanoate	Thiamin, Ornithine
		Hypoxanthine, none	Hypoxanthine, none	L-Isoleucine, Adenine	L-Isoleucine, Adenine	L-Tyrosine, 4-Aminobutanoate
		L-Isoleucine, 4-Aminobutanoate	L-Isoleucine, 4-Aminobutanoate	L-Isoleucine, L-Arginine	L-Isoleucine, L-Arginine	L-Tyrosine, Adenine
		L-Isoleucine, Adenine	L-Isoleucine, Adenine	L-Isoleucine, L-Cysteine	L-Isoleucine, L-Cysteine	L-Tyrosine, L-Arginine
		L-Isoleucine, L-Arginine	L-Isoleucine, L-Arginine	L-Isoleucine, Glycine	L-Isoleucine, Glycine	L-Tyrosine, Hypoxanthine
		L-Isoleucine, L-Cysteine	L-Isoleucine, L-Cysteine	L-Isoleucine, Hypoxanthine	L-Isoleucine, Hypoxanthine	L-Tyrosine, Ornithine
		L-Isoleucine, Glycine	L-Isoleucine, Glycine	L-Isoleucine, Ornithine	L-Isoleucine, Ornithine	Uracil, 4-Aminobutanoate
		L-Isoleucine, Hypoxanthine	L-Isoleucine, Hypoxanthine	L-Isoleucine, L-Proline	L-Isoleucine, L-Proline	Uracil, Adenine
		L-Isoleucine, Ornithine	L-Isoleucine, Ornithine	L-Isoleucine, Putrescine	L-Isoleucine, Putrescine	Uracil, L-Arginine
		L-Isoleucine, L-Proline	L-Isoleucine, L-Proline	Myo-inositol, 4-Aminobutanoate	Myo-inositol, 4-Aminobutanoate	Uracil, Hypoxanthine
		L-Isoleucine, Putrescine	L-Isoleucine, Putrescine	Myo-inositol, Adenine	Myo-inositol, Adenine	Uracil, Ornithine
		Myo-inositol, 4-Aminobutanoate	Myo-inositol, 4-Aminobutanoate	Myo-inositol, L-Arginine	Myo-inositol, L-Arginine	Urea, 4-Aminobutanoate
		Myo-inositol, Adenine	Myo-inositol, Adenine	Myo-inositol, L-Cysteine	Myo-inositol, L-Cysteine	Urea, Adenine
		Myo-inositol, L-Arginine	Myo-inositol, L-Arginine	Myo-inositol, Glycine	Myo-inositol, Glycine	Urea, L-Arginine
		Myo-inositol, L-Cysteine	Myo-inositol, L-Cysteine	Myo-inositol, Hypoxanthine	Myo-inositol, Hypoxanthine	Urea, Hypoxanthine
		Myo-inositol, Glycine	Myo-inositol, Glycine	Myo-inositol, Ornithine	Myo-inositol, Ornithine	Urea, Ornithine
		Myo-inositol, Hypoxanthine	Myo-inositol, Hypoxanthine	Myo-inositol, L-Proline	Myo-inositol, L-Proline	L-Valine, 4-Aminobutanoate
		Myo-inositol, Ornithine	Myo-inositol, Ornithine	Myo-inositol, Putrescine	Myo-inositol, Putrescine	L-Valine, Adenine
		Myo-inositol, L-Proline	Myo-inositol, L-Proline	D-Lactate, 4-Aminobutanoate	D-Lactate, 4-Aminobutanoate	L-Valine, L-Arginine
		Myo-inositol, Putrescine	Myo-inositol, Putrescine	D-Lactate, L-Cysteine	D-Lactate, L-Cysteine	L-Valine, Hypoxanthine
		D-Lactate, 4-Aminobutanoate	D-Lactate, 4-Aminobutanoate	D-Lactate, Ammonium	D-Lactate, Ammonium	L-Valine, Ornithine
		D-Lactate, L-Cysteine	D-Lactate, L-Cysteine	D-Lactate, L-Proline	D-Lactate, L-Proline	none, 4-Aminobutanoate
		D-Lactate, Ammonium	D-Lactate, Ammonium	D-Lactate, Putrescine	D-Lactate, Putrescine	none, Adenine
		D-Lactate, L-Proline	D-Lactate, L-Proline	L-Lactate, 4-Aminobutanoate	L-Lactate, 4-Aminobutanoate	none, L-Arginine
		D-Lactate, Putrescine	D-Lactate, Putrescine	L-Lactate, Adenine	L-Lactate, Adenine	none, Hypoxanthine
		L-Lactate, 4-Aminobutanoate	L-Lactate, 4-Aminobutanoate	L-Lactate, L-Arginine	L-Lactate, L-Arginine	none, Ornithine
		L-Lactate, Adenine	L-Lactate, Adenine	L-Lactate, L-Cysteine	L-Lactate, L-Cysteine
		L-Lactate, L-Arginine	L-Lactate, L-Arginine	L-Lactate, Glycine	L-Lactate, Glycine
		L-Lactate, Cytosine	L-Lactate, Cytosine	L-Lactate, Hypoxanthine	L-Lactate, Hypoxanthine
		L-Lactate, L-Cysteine	L-Lactate, L-Cysteine	L-Lactate, Ornithine	L-Lactate, Ornithine
		L-Lactate, Glycine	L-Lactate, Glycine	L-Lactate, L-Proline	L-Lactate, L-Proline
		L-Lactate, Hypoxanthine	L-Lactate, Hypoxanthine	L-Lactate, Putrescine	L-Lactate, Putrescine
		L-Lactate, Ammonium	L-Lactate, Ammonium	L-Leucine, 4-Aminobutanoate	L-Leucine, 4-Aminobutanoate
		L-Lactate, Ornithine	L-Lactate, Ornithine	L-Leucine, Adenine	L-Leucine, Adenine
		L-Lactate, L-Proline	L-Lactate, L-Proline	L-Leucine, L-Arginine	L-Leucine, L-Arginine
		L-Lactate, Putrescine	L-Lactate, Putrescine	L-Leucine, L-Cysteine	L-Leucine, L-Cysteine
		L-Leucine, 4-Aminobutanoate	L-Leucine, 4-Aminobutanoate	L-Leucine, Glycine	L-Leucine, Glycine
		L-Leucine, Adenine	L-Leucine, Adenine	L-Leucine, Hypoxanthine	L-Leucine, Hypoxanthine
		L-Leucine, L-Arginine	L-Leucine, L-Arginine	L-Leucine, Ornithine	L-Leucine, Ornithine
		L-Leucine, L-Cysteine	L-Leucine, L-Cysteine	L-Leucine, L-Proline	L-Leucine, L-Proline
		L-Leucine, Glycine	L-Leucine, Glycine	L-Leucine, Putrescine	L-Leucine, Putrescine
		L-Leucine, Hypoxanthine	L-Leucine, Hypoxanthine	Lipoate, 4-Aminobutanoate	Lipoate, 4-Aminobutanoate
		L-Leucine, Ornithine	L-Leucine, Ornithine	Lipoate, Adenine	Lipoate, Adenine
		L-Leucine, L-Proline	L-Leucine, L-Proline	Lipoate, L-Arginine	Lipoate, L-Arginine
		L-Leucine, Putrescine	L-Leucine, Putrescine	Lipoate, L-Cysteine	Lipoate, L-Cysteine
		Lipoate, 4-Aminobutanoate	Lipoate, 4-Aminobutanoate	Lipoate, Glycine	Lipoate, Glycine
		Lipoate, Adenine	Lipoate, Adenine	Lipoate, Hypoxanthine	Lipoate, Hypoxanthine
		Lipoate, L-Arginine	Lipoate, L-Arginine	Lipoate, Ornithine	Lipoate, Ornithine
		Lipoate, L-Cysteine	Lipoate, L-Cysteine	Lipoate, L-Proline	Lipoate, L-Proline
		Lipoate, Glycine	Lipoate, Glycine	Lipoate, Putrescine	Lipoate, Putrescine
		Lipoate, Hypoxanthine	Lipoate, Hypoxanthine	L-Lysine, 4-Aminobutanoate	L-Lysine, 4-Aminobutanoate
		Lipoate, Ornithine	Lipoate, Ornithine	L-Lysine, Adenine	L-Lysine, Adenine
		Lipoate, L-Proline	Lipoate, L-Proline	L-Lysine, L-Arginine	L-Lysine, L-Arginine
		Lipoate, Putrescine	Lipoate, Putrescine	L-Lysine, L-Cysteine	L-Lysine, L-Cysteine
		L-Lysine, 4-Aminobutanoate	L-Lysine, 4-Aminobutanoate	L-Lysine, Glycine	L-Lysine, Glycine
		L-Lysine, Adenine	L-Lysine, Adenine	L-Lysine, Hypoxanthine	L-Lysine, Hypoxanthine
		L-Lysine, L-Arginine	L-Lysine, L-Arginine	L-Lysine, Ornithine	L-Lysine, Ornithine
		L-Lysine, L-Cysteine	L-Lysine, L-Cysteine	L-Lysine, L-Proline	L-Lysine, L-Proline
		L-Lysine, Glycine	L-Lysine, Glycine	L-Lysine, Putrescine	L-Lysine, Putrescine
		L-Lysine, Hypoxanthine	L-Lysine, Hypoxanthine	D-Malate, 4-Aminobutanoate	D-Malate, 4-Aminobutanoate
		L-Lysine, Ornithine	L-Lysine, Ornithine	D-Malate, L-Cysteine	D-Malate, L-Cysteine
		L-Lysine, L-Proline	L-Lysine, L-Proline	D-Malate, Ammonium	D-Malate, Ammonium
		L-Lysine, Putrescine	L-Lysine, Putrescine	D-Malate, L-Proline	D-Malate, L-Proline
		D-Malate, 4-Aminobutanoate	D-Malate, 4-Aminobutanoate	D-Malate, Putrescine	D-Malate, Putrescine
		D-Malate, L-Cysteine	D-Malate, L-Cysteine	L-Methionine, 4-Aminobutanoate	L-Methionine, 4-Aminobutanoate
		D-Malate, Ammonium	D-Malate, Ammonium	L-Methionine, Adenine	L-Methionine, Adenine
		D-Malate, L-Proline	D-Malate, L-Proline	L-Methionine, L-Arginine	L-Methionine, L-Arginine
		D-Malate, Putrescine	D-Malate, Putrescine	L-Methionine, L-Cysteine	L-Methionine, L-Cysteine
		L-Methionine, 4-Aminobutanoate	L-Methionine, 4-Aminobutanoate	L-Methionine, Glycine	L-Methionine, Glycine
		L-Methionine, Adenine	L-Methionine, Adenine	L-Methionine, Hypoxanthine	L-Methionine, Hypoxanthine
		L-Methionine, L-Arginine	L-Methionine, L-Arginine	L-Methionine, Ornithine	L-Methionine, Ornithine
		L-Methionine, L-Cysteine	L-Methionine, L-Cysteine	L-Methionine, L-Proline	L-Methionine, L-Proline
		L-Methionine, Glycine	L-Methionine, Glycine	L-Methionine, Putrescine	L-Methionine, Putrescine
		L-Methionine, Hypoxanthine	L-Methionine, Hypoxanthine	Nicotinate, 4-Aminobutanoate	Nicotinate, 4-Aminobutanoate
		L-Methionine, Ornithine	L-Methionine, Ornithine	Nicotinate, Adenine	Nicotinate, Adenine
		L-Methionine, L-Proline	L-Methionine, L-Proline	Nicotinate, L-Arginine	Nicotinate, L-Arginine
		L-Methionine, Putrescine	L-Methionine, Putrescine	Nicotinate, L-Cysteine	Nicotinate, L-Cysteine
		Nicotinate, 4-Aminobutanoate	Nicotinate, 4-Aminobutanoate	Nicotinate, Glycine	Nicotinate, Glycine
		Nicotinate, Adenine	Nicotinate, Adenine	Nicotinate, Hypoxanthine	Nicotinate, Hypoxanthine
		Nicotinate, L-Arginine	Nicotinate, L-Arginine	Nicotinate, Ornithine	Nicotinate, Ornithine
		Nicotinate, L-Cysteine	Nicotinate, L-Cysteine	Nicotinate, L-Proline	Nicotinate, L-Proline
		Nicotinate, Glycine	Nicotinate, Glycine	Nicotinate, Putrescine	Nicotinate, Putrescine
		Nicotinate, Hypoxanthine	Nicotinate, Hypoxanthine	Ornithine, 1,5-Diaminopentane	Ornithine, 1,5-Diaminopentane
		Nicotinate, Ornithine	Nicotinate, Ornithine	Ornithine, 4-Aminobutanoate	Ornithine, 4-Aminobutanoate
		Nicotinate, L-Proline	Nicotinate, L-Proline	Ornithine, Adenine	Ornithine, Adenine
		Nicotinate, Putrescine	Nicotinate, Putrescine	Ornithine, Biotin	Ornithine, Biotin
		Ornithine, 1,5-Diaminopentane	Ornithine, 1,5-Diaminopentane	Ornithine, L-Carnitine	Ornithine, L-Carnitine
		Ornithine, 4-Aminobutanoate	Ornithine, 4-Aminobutanoate	Ornithine, L-Cysteine	Ornithine, L-Cysteine
		Ornithine, Adenine	Ornithine, Adenine	Ornithine, Glycine betaine	Ornithine, Glycine betaine
		Ornithine, Biotin	Ornithine, Biotin	Ornithine, L-Histidine	Ornithine, L-Histidine
		Ornithine, L-Carnitine	Ornithine, L-Carnitine	Ornithine, Hypoxanthine	Ornithine, Hypoxanthine
		Ornithine, L-Cysteine	Ornithine, L-Cysteine	Ornithine, L-Isoleucine	Ornithine, L-Isoleucine
		Ornithine, Glycine betaine	Ornithine, Glycine betaine	Ornithine, L-Leucine	Ornithine, L-Leucine
		Ornithine, L-Histidine	Ornithine, L-Histidine	Ornithine, L-Lysine	Ornithine, L-Lysine
		Ornithine, Hypoxanthine	Ornithine, Hypoxanthine	Ornithine, L-Methionine	Ornithine, L-Methionine
		Ornithine, L-Isoleucine	Ornithine, L-Isoleucine	Ornithine, Nicotinate	Ornithine, Nicotinate
		Ornithine, L-Leucine	Ornithine, L-Leucine	Ornithine, Ammonium	Ornithine, Ammonium
		Ornithine, L-Lysine	Ornithine, L-Lysine	Ornithine, Ornithine	Ornithine, Ornithine
		Ornithine, L-Methionine	Ornithine, L-Methionine	Ornithine, L-Phenylalanine	Ornithine, L-Phenylalanine
		Ornithine, Nicotinate	Ornithine, Nicotinate	Ornithine, L-Proline	Ornithine, L-Proline
		Ornithine, Ammonium	Ornithine, Ammonium	Ornithine, Putrescine	Ornithine, Putrescine
		Ornithine, Ornithine	Ornithine, Ornithine	Ornithine, Pyridoxine	Ornithine, Pyridoxine
		Ornithine, L-Phenylalanine	Ornithine, L-Phenylalanine	Ornithine, Thiamin	Ornithine, Thiamin
		Ornithine, L-Proline	Ornithine, L-Proline	Ornithine, L-Tyrosine	Ornithine, L-Tyrosine
		Ornithine, Putrescine	Ornithine, Putrescine	Ornithine, Uracil	Ornithine, Uracil
		Ornithine, Pyridoxine	Ornithine, Pyridoxine	Ornithine, Urea	Ornithine, Urea
		Ornithine, Thiamin	Ornithine, Thiamin	Ornithine, L-Valine	Ornithine, L-Valine
		Ornithine, L-Tyrosine	Ornithine, L-Tyrosine	Ornithine, none	Ornithine, none
		Ornithine, Uracil	Ornithine, Uracil	Phenylacetaldehyde, 4-Aminobutanoate	Phenylacetaldehyde, 4-Aminobutanoate
		Ornithine, Urea	Ornithine, Urea	Phenylacetaldehyde, Adenine	Phenylacetaldehyde, Adenine
		Ornithine, L-Valine	Ornithine, L-Valine	Phenylacetaldehyde, L-Arginine	Phenylacetaldehyde, L-Arginine
		Ornithine, none	Ornithine, none	Phenylacetaldehyde, L-Cysteine	Phenylacetaldehyde, L-Cysteine
		Phenylacetaldehyde, 4-Aminobutanoate	Phenylacetaldehyde, 4-Aminobutanoate	Phenylacetaldehyde, Glycine	Phenylacetaldehyde, Glycine
		Phenylacetaldehyde, Adenine	Phenylacetaldehyde, Adenine	Phenylacetaldehyde, Hypoxanthine	Phenylacetaldehyde, Hypoxanthine
		Phenylacetaldehyde, L-Arginine	Phenylacetaldehyde, L-Arginine	Phenylacetaldehyde, Ornithine	Phenylacetaldehyde, Ornithine
		Phenylacetaldehyde, L-Cysteine	Phenylacetaldehyde, L-Cysteine	Phenylacetaldehyde, L-Proline	Phenylacetaldehyde, L-Proline
		Phenylacetaldehyde, Glycine	Phenylacetaldehyde, Glycine	Phenylacetaldehyde, Putrescine	Phenylacetaldehyde, Putrescine
		Phenylacetaldehyde, Hypoxanthine	Phenylacetaldehyde, Hypoxanthine	L-Phenylalanine, 4-Aminobutanoate	L-Phenylalanine, 4-Aminobutanoate
		Phenylacetaldehyde, Ornithine	Phenylacetaldehyde, Ornithine	L-Phenylalanine, Adenine	L-Phenylalanine, Adenine
		Phenylacetaldehyde, L-Proline	Phenylacetaldehyde, L-Proline	L-Phenylalanine, L-Arginine	L-Phenylalanine, L-Arginine
		Phenylacetaldehyde, Putrescine	Phenylacetaldehyde, Putrescine	L-Phenylalanine, L-Cysteine	L-Phenylalanine, L-Cysteine
		L-Phenylalanine, 4-Aminobutanoate	L-Phenylalanine, 4-Aminobutanoate	L-Phenylalanine, Glycine	L-Phenylalanine, Glycine
		L-Phenylalanine, Adenine	L-Phenylalanine, Adenine	L-Phenylalanine, Hypoxanthine	L-Phenylalanine, Hypoxanthine
		L-Phenylalanine, L-Arginine	L-Phenylalanine, L-Arginine	L-Phenylalanine, Ornithine	L-Phenylalanine, Ornithine
		L-Phenylalanine, L-Cysteine	L-Phenylalanine, L-Cysteine	L-Phenylalanine, L-Proline	L-Phenylalanine, L-Proline
		L-Phenylalanine, Glycine	L-Phenylalanine, Glycine	L-Phenylalanine, Putrescine	L-Phenylalanine, Putrescine
		L-Phenylalanine, Hypoxanthine	L-Phenylalanine, Hypoxanthine	Propionate (n-C3:0), 4-Aminobutanoate	Propionate (n-C3:0), 4-Aminobutanoate
		L-Phenylalanine, Ornithine	L-Phenylalanine, Ornithine	Propionate (n-C3:0), Adenine	Propionate (n-C3:0), Adenine
		L-Phenylalanine, L-Proline	L-Phenylalanine, L-Proline	Propionate (n-C3:0), L-Arginine	Propionate (n-C3:0), L-Arginine
		L-Phenylalanine, Putrescine	L-Phenylalanine, Putrescine	Propionate (n-C3:0), L-Cysteine	Propionate (n-C3:0), L-Cysteine
		Propionate (n-C3:0), 4-Aminobutanoate	Propionate (n-C3:0), 4-Aminobutanoate	Propionate (n-C3:0), Glycine	Propionate (n-C3:0), Glycine
		Propionate (n-C3:0), Adenine	Propionate (n-C3:0), Adenine	Propionate (n-C3:0), Hypoxanthine	Propionate (n-C3:0), Hypoxanthine
		Propionate (n-C3:0), L-Arginine	Propionate (n-C3:0), L-Arginine	Propionate (n-C3:0), Ornithine	Propionate (n-C3:0), Ornithine
		Propionate (n-C3:0), Cytosine	Propionate (n-C3:0), L-Cysteine	Propionate (n-C3:0), L-Proline	Propionate (n-C3:0), L-Proline
		Propionate (n-C3:0), L-Cysteine	Propionate (n-C3:0), Glycine	Propionate (n-C3:0), Putrescine	Propionate (n-C3:0), Putrescine
		Propionate (n-C3:0), Glycine	Propionate (n-C3:0), Hypoxanthine	L-Proline, 1,5-Diaminopentane	L-Proline, 1,5-Diaminopentane
		Propionate (n-C3:0), Hypoxanthine	Propionate (n-C3:0), Ornithine	L-Proline, 4-Aminobutanoate	L-Proline, 4-Aminobutanoate
		Propionate (n-C3:0), Ammonium	Propionate (n-C3:0), L-Proline	L-Proline, Adenine	L-Proline, Adenine
		Propionate (n-C3:0), Ornithine	Propionate (n-C3:0), Putrescine	L-Proline, L-Arginine	L-Proline, L-Arginine
		Propionate (n-C3:0), L-Proline	L-Proline, 1,5-Diaminopentane	L-Proline, Biotin	L-Proline, Biotin
		Propionate (n-C3:0), Putrescine	L-Proline, 4-Aminobutanoate	L-Proline, L-Carnitine	L-Proline, L-Carnitine
		L-Proline, 1,5-Diaminopentane	L-Proline, Adenine	L-Proline, Cytosine	L-Proline, Cytosine
		L-Proline, 4-Aminobutanoate	L-Proline, L-Arginine	L-Proline, L-Cysteine	L-Proline, L-Cysteine
		L-Proline, Adenine	L-Proline, Biotin	L-Proline, Glycine	L-Proline, Glycine
		L-Proline, L-Arginine	L-Proline, L-Carnitine	L-Proline, Glycine betaine	L-Proline, Glycine betaine
		L-Proline, Biotin	L-Proline, Cytosine	L-Proline, L-Histidine	L-Proline, L-Histidine
		L-Proline, L-Carnitine	L-Proline, L-Cysteine	L-Proline, Hypoxanthine	L-Proline, Hypoxanthine
		L-Proline, Cytosine	L-Proline, Glycine	L-Proline, L-Isoleucine	L-Proline, L-Isoleucine
		L-Proline, L-Cysteine	L-Proline, Glycine betaine	L-Proline, L-Leucine	L-Proline, L-Leucine
		L-Proline, Glycine	L-Proline, L-Histidine	L-Proline, L-Lysine	L-Proline, L-Lysine
		L-Proline, Glycine betaine	L-Proline, Hypoxanthine	L-Proline, L-Methionine	L-Proline, L-Methionine
		L-Proline, L-Histidine	L-Proline, L-Isoleucine	L-Proline, Nicotinate	L-Proline, Nicotinate
		L-Proline, Hypoxanthine	L-Proline, L-Leucine	L-Proline, Ammonium	L-Proline, Ammonium
		L-Proline, L-Isoleucine	L-Proline, L-Lysine	L-Proline, Ornithine	L-Proline, Ornithine
		L-Proline, L-Leucine	L-Proline, L-Methionine	L-Proline, L-Phenylalanine	L-Proline, L-Phenylalanine
		L-Proline, L-Lysine	L-Proline, Nicotinate	L-Proline, L-Proline	L-Proline, L-Proline
		L-Proline, L-Methionine	L-Proline, Ammonium	L-Proline, Putrescine	L-Proline, Putrescine
		L-Proline, Nicotinate	L-Proline, Ornithine	L-Proline, Pyridoxine	L-Proline, Pyridoxine
		L-Proline, Ammonium	L-Proline, L-Phenylalanine	L-Proline, Thiamin	L-Proline, Thiamin
		L-Proline, Ornithine	L-Proline, L-Proline	L-Proline, L-Tyrosine	L-Proline, L-Tyrosine
		L-Proline, L-Phenylalanine	L-Proline, Putrescine	L-Proline, Uracil	L-Proline, Uracil
		L-Proline, L-Proline	L-Proline, Pyridoxine	L-Proline, Urea	L-Proline, Urea
		L-Proline, Putrescine	L-Proline, Thiamin	L-Proline, L-Valine	L-Proline, L-Valine
		L-Proline, Pyridoxine	L-Proline, L-Tyrosine	L-Proline, none	L-Proline, none
		L-Proline, Thiamin	L-Proline, Uracil	Putrescine, 1,5-Diaminopentane	Putrescine, 1,5-Diaminopentane
		L-Proline, L-Tyrosine	L-Proline, Urea	Putrescine, 4-Aminobutanoate	Putrescine, 4-Aminobutanoate
		L-Proline, Uracil	L-Proline, L-Valine	Putrescine, Adenine	Putrescine, Adenine
		L-Proline, Urea	L-Proline, none	Putrescine, L-Arginine	Putrescine, L-Arginine
		L-Proline, L-Valine	Putrescine, 1,5-Diaminopentane	Putrescine, Biotin	Putrescine, Biotin
		L-Proline, none	Putrescine, 4-Aminobutanoate	Putrescine, L-Carnitine	Putrescine, L-Carnitine
		Putrescine, 1,5-Diaminopentane	Putrescine, Adenine	Putrescine, Cytosine	Putrescine, Cytosine
		Putrescine, 4-Aminobutanoate	Putrescine, L-Arginine	Putrescine, L-Cysteine	Putrescine, L-Cysteine
		Putrescine, Adenine	Putrescine, Biotin	Putrescine, Glycine	Putrescine, Glycine
		Putrescine, L-Arginine	Putrescine, L-Carnitine	Putrescine, Glycine betaine	Putrescine, Glycine betaine
		Putrescine, Biotin	Putrescine, Cytosine	Putrescine, L-Histidine	Putrescine, L-Histidine
		Putrescine, L-Carnitine	Putrescine, L-Cysteine	Putrescine, Hypoxanthine	Putrescine, Hypoxanthine
		Putrescine, Cytosine	Putrescine, Glycine	Putrescine, L-Isoleucine	Putrescine, L-Isoleucine
		Putrescine, L-Cysteine	Putrescine, Glycine betaine	Putrescine, L-Leucine	Putrescine, L-Leucine
		Putrescine, Glycine	Putrescine, L-Histidine	Putrescine, L-Lysine	Putrescine, L-Lysine
		Putrescine, Glycine betaine	Putrescine, Hypoxanthine	Putrescine, L-Methionine	Putrescine, L-Methionine
		Putrescine, L-Histidine	Putrescine, L-Isoleucine	Putrescine, Nicotinate	Putrescine, Nicotinate
		Putrescine, Hypoxanthine	Putrescine, L-Leucine	Putrescine, Ammonium	Putrescine, Ammonium
		Putrescine, L-Isoleucine	Putrescine, L-Lysine	Putrescine, Ornithine	Putrescine, Ornithine
		Putrescine, L-Leucine	Putrescine, L-Methionine	Putrescine, L-Phenylalanine	Putrescine, L-Phenylalanine
		Putrescine, L-Lysine	Putrescine, Nicotinate	Putrescine, L-Proline	Putrescine, L-Proline
		Putrescine, L-Methionine	Putrescine, Ammonium	Putrescine, Putrescine	Putrescine, Putrescine
		Putrescine, Nicotinate	Putrescine, Ornithine	Putrescine, Pyridoxine	Putrescine, Pyridoxine
		Putrescine, Ammonium	Putrescine, L-Phenylalanine	Putrescine, Thiamin	Putrescine, Thiamin
		Putrescine, Ornithine	Putrescine, L-Proline	Putrescine, L-Tyrosine	Putrescine, L-Tyrosine
		Putrescine, L-Phenylalanine	Putrescine, Putrescine	Putrescine, Uracil	Putrescine, Uracil
		Putrescine, L-Proline	Putrescine, Pyridoxine	Putrescine, Urea	Putrescine, Urea
		Putrescine, Putrescine	Putrescine, Thiamin	Putrescine, L-Valine	Putrescine, L-Valine
		Putrescine, Pyridoxine	Putrescine, L-Tyrosine	Putrescine, none	Putrescine, none
		Putrescine, Thiamin	Putrescine, Uracil	Pyridoxine, 4-Aminobutanoate	Pyridoxine, 4-Aminobutanoate
		Putrescine, L-Tyrosine	Putrescine, Urea	Pyridoxine, Adenine	Pyridoxine, Adenine
		Putrescine, Uracil	Putrescine, L-Valine	Pyridoxine, L-Arginine	Pyridoxine, L-Arginine
		Putrescine, Urea	Putrescine, none	Pyridoxine, L-Cysteine	Pyridoxine, L-Cysteine
		Putrescine, L-Valine	Pyridoxine, 4-Aminobutanoate	Pyridoxine, Glycine	Pyridoxine, Glycine
		Putrescine, none	Pyridoxine, Adenine	Pyridoxine, Hypoxanthine	Pyridoxine, Hypoxanthine
		Pyridoxine, 4-Aminobutanoate	Pyridoxine, L-Arginine	Pyridoxine, Ornithine	Pyridoxine, Ornithine
		Pyridoxine, Adenine	Pyridoxine, L-Cysteine	Pyridoxine, L-Proline	Pyridoxine, L-Proline
		Pyridoxine, L-Arginine	Pyridoxine, Glycine	Pyridoxine, Putrescine	Pyridoxine, Putrescine
		Pyridoxine, L-Cysteine	Pyridoxine, Hypoxanthine	L-Rhamnose, 4-Aminobutanoate	L-Rhamnose, 4-Aminobutanoate
		Pyridoxine, Glycine	Pyridoxine, Ornithine	L-Rhamnose, Adenine	L-Rhamnose, Adenine
		Pyridoxine, Hypoxanthine	Pyridoxine, L-Proline	L-Rhamnose, L-Arginine	L-Rhamnose, L-Arginine
		Pyridoxine, Ornithine	Pyridoxine, Putrescine	L-Rhamnose, L-Cysteine	L-Rhamnose, L-Cysteine
		Pyridoxine, L-Proline	L-Rhamnose, 4-Aminobutanoate	L-Rhamnose, Glycine	L-Rhamnose, Glycine
		Pyridoxine, Putrescine	L-Rhamnose, Adenine	L-Rhamnose, Hypoxanthine	L-Rhamnose, Hypoxanthine
		L-Rhamnose, 4-Aminobutanoate	L-Rhamnose, L-Arginine	L-Rhamnose, Ornithine	L-Rhamnose, Ornithine
		L-Rhamnose, Adenine	L-Rhamnose, L-Cysteine	L-Rhamnose, L-Proline	L-Rhamnose, L-Proline
		L-Rhamnose, L-Arginine	L-Rhamnose, Glycine	L-Rhamnose, Putrescine	L-Rhamnose, Putrescine
		L-Rhamnose, L-Cysteine	L-Rhamnose, Hypoxanthine	Succinate, 4-Aminobutanoate	Succinate, 4-Aminobutanoate
		L-Rhamnose, Glycine	L-Rhamnose, Ornithine	Succinate, Adenine	Succinate, Adenine
		L-Rhamnose, Hypoxanthine	L-Rhamnose, L-Proline	Succinate, L-Arginine	Succinate, L-Arginine
		L-Rhamnose, Ornithine	L-Rhamnose, Putrescine	Succinate, L-Cysteine	Succinate, L-Cysteine
		L-Rhamnose, L-Proline	Succinate, 4-Aminobutanoate	Succinate, Glycine	Succinate, Glycine
		L-Rhamnose, Putrescine	Succinate, Adenine	Succinate, Hypoxanthine	Succinate, Hypoxanthine
		Succinate, 4-Aminobutanoate	Succinate, L-Arginine	Succinate, Ornithine	Succinate, Ornithine
		Succinate, Adenine	Succinate, L-Cysteine	Succinate, L-Proline	Succinate, L-Proline
		Succinate, L-Arginine	Succinate, Glycine	Succinate, Putrescine	Succinate, Putrescine
		Succinate, Cytosine	Succinate, Hypoxanthine	Thiamin, 4-Aminobutanoate	Thiamin, 4-Aminobutanoate
		Succinate, L-Cysteine	Succinate, Ornithine	Thiamin, Adenine	Thiamin, Adenine
		Succinate, Glycine	Succinate, L-Proline	Thiamin, L-Arginine	Thiamin, L-Arginine
		Succinate, Hypoxanthine	Succinate, Putrescine	Thiamin, L-Cysteine	Thiamin, L-Cysteine
		Succinate, Ammonium	Thiamin, 4-Aminobutanoate	Thiamin, Glycine	Thiamin, Glycine
		Succinate, Ornithine	Thiamin, Adenine	Thiamin, Hypoxanthine	Thiamin, Hypoxanthine
		Succinate, L-Proline	Thiamin, L-Arginine	Thiamin, Ornithine	Thiamin, Ornithine
		Succinate, Putrescine	Thiamin, L-Cysteine	Thiamin, L-Proline	Thiamin, L-Proline
		Thiamin, 4-Aminobutanoate	Thiamin, Glycine	Thiamin, Putrescine	Thiamin, Putrescine
		Thiamin, Adenine	Thiamin, Hypoxanthine	L-Tyrosine, 4-Aminobutanoate	L-Tyrosine, 4-Aminobutanoate
		Thiamin, L-Arginine	Thiamin, Ornithine	L-Tyrosine, Adenine	L-Tyrosine, Adenine
		Thiamin, L-Cysteine	Thiamin, L-Proline	L-Tyrosine, L-Arginine	L-Tyrosine, L-Arginine
		Thiamin, Glycine	Thiamin, Putrescine	L-Tyrosine, L-Cysteine	L-Tyrosine, L-Cysteine
		Thiamin, Hypoxanthine	L-Tyrosine, 4-Aminobutanoate	L-Tyrosine, Glycine	L-Tyrosine, Glycine
		Thiamin, Ornithine	L-Tyrosine, Adenine	L-Tyrosine, Hypoxanthine	L-Tyrosine, Hypoxanthine
		Thiamin, L-Proline	L-Tyrosine, L-Arginine	L-Tyrosine, Ornithine	L-Tyrosine, Ornithine
		Thiamin, Putrescine	L-Tyrosine, L-Cysteine	L-Tyrosine, L-Proline	L-Tyrosine, L-Proline
		L-Tyrosine, 4-Aminobutanoate	L-Tyrosine, Glycine	L-Tyrosine, Putrescine	L-Tyrosine, Putrescine
		L-Tyrosine, Adenine	L-Tyrosine, Hypoxanthine	Uracil, 4-Aminobutanoate	Uracil, 4-Aminobutanoate
		L-Tyrosine, L-Arginine	L-Tyrosine, Ornithine	Uracil, Adenine	Uracil, Adenine
		L-Tyrosine, L-Cysteine	L-Tyrosine, L-Proline	Uracil, L-Arginine	Uracil, L-Arginine
		L-Tyrosine, Glycine	L-Tyrosine, Putrescine	Uracil, L-Cysteine	Uracil, L-Cysteine
		L-Tyrosine, Hypoxanthine	Uracil, 4-Aminobutanoate	Uracil, Glycine	Uracil, Glycine
		L-Tyrosine, Ornithine	Uracil, Adenine	Uracil, Hypoxanthine	Uracil, Hypoxanthine
		L-Tyrosine, L-Proline	Uracil, L-Arginine	Uracil, Ornithine	Uracil, Ornithine
		L-Tyrosine, Putrescine	Uracil, L-Cysteine	Uracil, L-Proline	Uracil, L-Proline
		Uracil, 4-Aminobutanoate	Uracil, Glycine	Uracil, Putrescine	Uracil, Putrescine
		Uracil, Adenine	Uracil, Hypoxanthine	Urea, 4-Aminobutanoate	Urea, 4-Aminobutanoate
		Uracil, L-Arginine	Uracil, Ornithine	Urea, Adenine	Urea, Adenine
		Uracil, L-Cysteine	Uracil, L-Proline	Urea, L-Arginine	Urea, L-Arginine
		Uracil, Glycine	Uracil, Putrescine	Urea, L-Cysteine	Urea, L-Cysteine
		Uracil, Hypoxanthine	Urea, 4-Aminobutanoate	Urea, Glycine	Urea, Glycine
		Uracil, Ornithine	Urea, Adenine	Urea, Hypoxanthine	Urea, Hypoxanthine
		Uracil, L-Proline	Urea, L-Arginine	Urea, Ornithine	Urea, Ornithine
		Uracil, Putrescine	Urea, L-Cysteine	Urea, L-Proline	Urea, L-Proline
		Urea, 4-Aminobutanoate	Urea, Glycine	Urea, Putrescine	Urea, Putrescine
		Urea, Adenine	Urea, Hypoxanthine	L-Valine, 4-Aminobutanoate	L-Valine, 4-Aminobutanoate
		Urea, L-Arginine	Urea, Ornithine	L-Valine, Adenine	L-Valine, Adenine
		Urea, L-Cysteine	Urea, L-Proline	L-Valine, L-Arginine	L-Valine, L-Arginine
		Urea, Glycine	Urea, Putrescine	L-Valine, L-Cysteine	L-Valine, L-Cysteine
		Urea, Hypoxanthine	L-Valine, 4-Aminobutanoate	L-Valine, Glycine	L-Valine, Glycine
		Urea, Ornithine	L-Valine, Adenine	L-Valine, Hypoxanthine	L-Valine, Hypoxanthine
		Urea, L-Proline	L-Valine, L-Arginine	L-Valine, Ornithine	L-Valine, Ornithine
		Urea, Putrescine	L-Valine, L-Cysteine	L-Valine, L-Proline	L-Valine, L-Proline
		L-Valine, 4-Aminobutanoate	L-Valine, Glycine	L-Valine, Putrescine	L-Valine, Putrescine
		L-Valine, Adenine	L-Valine, Hypoxanthine	none, 4-Aminobutanoate	none, 4-Aminobutanoate
		L-Valine, L-Arginine	L-Valine, Ornithine	none, Adenine	none, Adenine
		L-Valine, L-Cysteine	L-Valine, L-Proline	none, L-Arginine	none, L-Arginine
		L-Valine, Glycine	L-Valine, Putrescine	none, L-Cysteine	none, L-Cysteine
		L-Valine, Hypoxanthine	none, 4-Aminobutanoate	none, Glycine	none, Glycine
		L-Valine, Ornithine	none, Adenine	none, Hypoxanthine	none, Hypoxanthine
		L-Valine, L-Proline	none, L-Arginine	none, Ornithine	none, Ornithine
		L-Valine, Putrescine	none, L-Cysteine	none, L-Proline	none, L-Proline
		none, 4-Aminobutanoate	none, Glycine	none, Putrescine	none, Putrescine
		none, Adenine	none, Hypoxanthine
		none, L-Arginine	none, Ornithine
		none, L-Cysteine	none, L-Proline
		none, Glycine	none, Putrescine
		none, Hypoxanthine
		none, Ornithine
		none, L-Proline
		none, Putrescine
